# Supplementary material for: A Systems Analysis With “Simplified Source-Sink Model” Reveals Metabolic Reprogramming in a Pair of Source-to-Sink Organs During Early Fruit Development in Tomato by LED Light Treatments
Source: Front Plant Sci. 2018 Oct 9;9:1439. doi: 10.3389/fpls.2018.01439 (PMC6191670; doi:10.3389/fpls.2018.01439)
Supplement: TABLE S2 — Reporting metabolite data by GC-TOF-MS in this study. (A) Metabolite reporting checklist. (B) Summary of values for detected metabolites. This table is based on reporting suggestions (Fernie et al., 2011). Significantly changed metabolites, processed data matrix, and sample information are as follows. (C) Tomato fruits. Metabolite responses during the developmental stages. (D) Leaves. Metabolite responses to high light treatment. (E) Tomato fruits. Metabolite responses during the developmental stages. (F) Leaves. Metabolite responses during the developmental stages. (G) Summary of metabolome data matrix, and statistical data analysis. (H) Sample information. [file Table_2.XLSX]

## Sheet: (A) Checklist
Supplemental Table S2. Reporting metabolite data by GC-TOF-MS in this study. (A) Metabolite reporting checklist
Level	Aspect	Information	Fill in
general aspect	Type of metabolome analysis	targeted metabolite analysis	FALSE
		non-targeted metabolite class scale profiling	FALSE
		non-targeted metabolome scale profiling	TRUE
		non-targeted finger printing of mass features	FALSE
	Type of quantification	absolute or quantification	Relative quantification
	Type of reference samples	chemcially defined	standard reference compounds aquired in chemical companies
		biologically defined	-
	Type of replication	analytical (same analytical sample preparation)	-
		technological (same biological preparation)	3 (as quality control samples)
		biological (same experimental condition)	3 to 6
		full experiment	143
	Type of technology	reference publication	Kusano et al. BMC Syst Biol (2007)
	Sample preparation	method of sample preparation	chemical derivatized
		method of chromatography/separation	Kusano et al. BMC Syst Biol (2007)
		method of ionization	Ions were generated by a 70-eV electron beam at an ionization current of 2.0 mA
		method of detection	electron impact ionization
metabolite/mass feature	Metabolite	metabolite name	see the sheet Supplemental Table 1B "Overview_GC"
		metabolite sum formula	see the sheet Supplemental Table 1B "Overview_GC"
		metabolite structure and public source of metabolite identifier	Metabolites were identified and annotated in comparison to mass spectral libraries of authentic standards by NIST05, GMD (Kopka et al., 2005; Schauer et al., 2005), and our in-house dataset.
	Identification	identification process	manually supervized with HDA and RDA (Jonsson et al. 2005;2006)
		by authentic mass isotopomer added to one or all biological sample(s)	FALSE
		by authentic reference compound within a co-processed reference mixture	FALSE
		by authentic reference compound previously mapped to the analytical system	TRUE
		reference library	Metabolites were annotated and identified in comparison to mass spectral libraries of authentic standards by NIST05, GMD (Kopka et al., 2005; Schauer et al., 2005), and our in-house dataset.
		type of mass spectrum
		by match of molecular mass (single mass fragment)	specify single mass (with technology dependent accuracy)
		by match of fragments	YES
		by match of fragmentation pattern	YES
		by match of mass spectrum to reference library	Mass spectral matching thresholds were: Match > 850 and RI-deviation < 1.0%
		type of retention index	Kovats
		by match of retention time (index) to reference library	alkane
	Quantification	type of quantification	relative quantification by internal standard
	Validity testing	Recovery testing (chemical analog)	not performed
		Recovery testing (internally added mass isotopomer)	not performed
		Recovery testing (mixture of most divergent samples from the experiment)	not performed
		Test for linear range	not performed
		Limit of quantification (LOQ)	not performed
		Limit of detection (LOD)	not performed

## Sheet: (B) Detected metabolites
Supplemental Table S2. (B) Summary of values for detected metabolites. This table is based on reporting suggestions (Fernie et al., 2011).
	A	B	D	E	F	G	H
1
2	Experiment title: A systems analysis with "simplified source-sink model" reveals metabolic reprogramming in a pair of source-to-sink organs during early fruit development in tomato by LED light treatments
3	Organism/Plant species: Solanum lycopersicum
4	Organ/tissue: pericarp and leaves
5	Analytical tool: GC-TOF/MS
6
20	Identification level (A; B; C; D)- (A) standard or NMR; (B) MS/MS; (C) MSE; (D) MS only
21
22	Peak no.	Ret. Time Index	Coresponding Metabolite in Literature	Metabolite Class	Species detected before	References	Identification level (A-D)
23	1	1007.9	Silane, [(1-ethylpentyl)oxy]trimethyl-	column breed	Arabidopsis, rice, tomato, and soybean	Kusano et al. (2007)	A
24	2	1014.9	Silane, trimethyl[(1-methylhexyl)oxy]-	column breed	Arabidopsis, rice, tomato, and soybean	Kusano et al. (2007)	A
25	3	1027	decamethyl-Tetrasiloxane	column breed	Arabidopsis, rice, tomato, and soybean	Kusano et al. (2007)	A
26	4	1035	2-hydroxy-Pyridine	Alcohol (N-heterocycle)	Arabidopsis, rice, tomato, and soybean	Kusano et al. (2007)	A
27	5	1044.5	Cyclotrisiloxane、hexamethyl-	column breed	Arabidopsis, rice, tomato, and soybean	Kusano et al. (2007)	A
28	6	1051.8	Lactic acid	Acid (Hydroxy)	Arabidopsis, rice, tomato, and soybean	Kusano et al. (2007)	A
29	7	1067.9	Glycolic acid	Acid (Hydroxy)	Arabidopsis, rice, tomato, and soybean	Kusano et al. (2007)	A
30	8	1095	Alanine	Amino acid	Arabidopsis, rice, tomato, and soybean	Kusano et al. (2007)	A
31	9	1113.2	Hydroxylamine	Amine (Hydroxy)	Arabidopsis, rice, tomato, and soybean	Kusano et al. (2007)	A
32	10	1121.1	Oxalic acid	Acid (Dicarboxylic)	Arabidopsis, rice, tomato, and soybean	Kusano et al. (2007)	A
33	11	1131.7	1,3-Bis(1,1-dimethylethyl)-1,1,3,3-tetramethyldisiloxane	column breed	Arabidopsis, rice, tomato, and soybean	Kusano et al. (2007)	A
34	12	1133.7	Dihydrouracil	Pyrimidine	Arabidopsis, rice, tomato, and soybean	Kusano et al. (2007)	A
35	13	1144.4	Butyro-1,4-lactam	Lactam	Arabidopsis, rice, tomato, and soybean	Kusano et al. (2007)	A
36	14	1157.6	dodecamethyl-Pentasiloxane	column breed	Arabidopsis, rice, tomato, and soybean	Kusano et al. (2007)	A
37	15	1165.2	2-Aminobutyric acid	Acid (Amino)	Arabidopsis, rice, tomato, and soybean	Kusano et al. (2007)	A
38	16	1208.2	Valine	Amino acid	Arabidopsis, rice, tomato, and soybean	Kusano et al. (2007)	A
39	17	1260.4	Glycerol	Polyol (Triol)	Arabidopsis, rice, tomato, and soybean	Kusano et al. (2007)	A
40	18	1262	Phosphoric acid	Acid (Phosphate)	Arabidopsis, rice, tomato, and soybean	Kusano et al. (2007)	A
41	19	1264.2	Leucine	Amino acid	Arabidopsis, rice, tomato, and soybean	Kusano et al. (2007)	A
42	20	1285.5	Isoleucine	Amino acid	Arabidopsis, rice, tomato, and soybean	Kusano et al. (2007)	A
43	21	1301	Glycine	Amino acid	Arabidopsis, rice, tomato, and soybean	Kusano et al. (2007)	A
44	22	1304.2	Succinic acid	Tricarboxylic acid	Arabidopsis, rice, tomato, and soybean	Kusano et al. (2007)	A
45	23	1316.4	Glyceric acid	Organic acid	Arabidopsis, rice, tomato, and soybean	Kusano et al. (2007)	A
46	24	1330.6	Lumichrome	N-containing	Arabidopsis, rice, tomato, and soybean	Kusano et al. (2007)	A
47	25	1340.3	Fumaric acid	Organic acid	Arabidopsis, rice, tomato, and soybean	Kusano et al. (2007)	A
48	26	1348	Serine	Amino acid	Arabidopsis, rice, tomato, and soybean	Kusano et al. (2007)	A
49	27	1357.4	3-cyano-Alanine	Amino acid	Arabidopsis, rice, tomato, and soybean	Kusano et al. (2007)	A
50	28	1373	alpha-Methyl-DL-serine	Amino acid	Arabidopsis, rice, tomato, and soybean	Kusano et al. (2007)	A
51	29	1373.7	Threonine	Amino acid	Arabidopsis, rice, tomato, and soybean	Kusano et al. (2007)	A
52	30	1391.1	unknown	MST in PRIMe (N-containing)	Arabidopsis, rice, tomato, and soybean	Kusano et al. (2007)	A
53	31	1392.9	Glutaric acid	Acid (Dicarboxylic)	Arabidopsis, rice, tomato, and soybean	Kusano et al. (2007)	A
54	32	1421.8	beta-Alanine	Amino acid	Arabidopsis, rice, tomato, and soybean	Kusano et al. (2007)	A
55	33	1427.8	unknown	MST	Arabidopsis, rice, tomato, and soybean	Kusano et al. (2007)	A
56	34	1438	Homoserine	Amino acid	Arabidopsis, rice, tomato, and soybean	Kusano et al. (2007)	A
57	35	1451.7	3-amino-Piperidin-2-one	Acid (Amino, lactam)	Arabidopsis, rice, tomato, and soybean	Kusano et al. (2007)	A
58	36	1461.5	unknown	MST	Arabidopsis, rice, tomato, and soybean	Kusano et al. (2007)	A
59	37	1465.7	unknown	MST	Arabidopsis, rice, tomato, and soybean	Kusano et al. (2007)	A
60	38	1473.6	Malic acid	Organic acid	Arabidopsis, rice, tomato, and soybean	Kusano et al. (2007)	A
61	39	1498.6	Asparagine	Amino acid	Arabidopsis, rice, tomato, and soybean	Kusano et al. (2007)	A
62	40	1513.9	Methionine	Amino acid	Arabidopsis, rice, tomato, and soybean	Kusano et al. (2007)	A
63	41	1525.3	4-amino-Butyric acid	Amino acid	Arabidopsis, rice, tomato, and soybean	Kusano et al. (2007)	A
64	42	1539.5	Threonic acid	Acid (Hydroxy)	Arabidopsis, rice, tomato, and soybean	Kusano et al. (2007)	A
65	43	1550.9	unknown	MST	Arabidopsis, rice, tomato, and soybean	Kusano et al. (2007)	A
66	44	1572.9	unknown	MST	Arabidopsis, rice, tomato, and soybean	Kusano et al. (2007)	A
67	45	1585.5	Glutamine	Amino acid	Arabidopsis, rice, tomato, and soybean	Kusano et al. (2007)	A
68	46	1626	Phenylalanine	Amino acid	Arabidopsis, rice, tomato, and soybean	Kusano et al. (2007)	A
69	47	1634.2	Xylose	Sugar (Pentose, aldose)	Arabidopsis, rice, tomato, and soybean	Kusano et al. (2007)	A
70	48	1642	Arabinose	Sugar (Pentose, aldose)	Arabidopsis, rice, tomato, and soybean	Kusano et al. (2007)	A
71	49	1647.2	1,3-diamino-Propane	Amine (Poly)	Arabidopsis, rice, tomato, and soybean	Kusano et al. (2007)	A
72	50	1658	Asparagine	Amino acid	Arabidopsis, rice, tomato, and soybean	Kusano et al. (2007)	A
73	51	1679.6	unknown	MST	Arabidopsis, rice, tomato, and soybean	Kusano et al. (2007)	A
74	52	1685.2	Suberic acid	Acid (Dicarboxylic)	Arabidopsis, rice, tomato, and soybean	Kusano et al. (2007)	A
75	53	1725.4	unknown	MST	Arabidopsis, rice, tomato, and soybean	Kusano et al. (2007)	A
76	54	1729.5	Aconitic acid	Organic acid	Arabidopsis, rice, tomato, and soybean	Kusano et al. (2007)	A
77	55	1736.4	Putrescine	Amine (Poly)	Arabidopsis, rice, tomato, and soybean	Kusano et al. (2007)	A
78	56	1761.9	Glutamine	Amino acid	Arabidopsis, rice, tomato, and soybean	Kusano et al. (2007)	A
79	57	1785.1	Shikimic acid	Acid (Hydroxy)	Arabidopsis, rice, tomato, and soybean	Kusano et al. (2007)	A
80	58	1798.8	Isocitric acid	Organic acid	Arabidopsis, rice, tomato, and soybean	Kusano et al. (2007)	A
81	59	1800.7	Citric acid	Organic acid	Arabidopsis, rice, tomato, and soybean	Kusano et al. (2007)	A
82	60	1807.4	Ornithine	Amine (Poly)	Arabidopsis, rice, tomato, and soybean	Kusano et al. (2007)	A
83	61	1821.3	Glucuronic acid-e-lactone	Acid (Hexuronic, lactone)	Arabidopsis, rice, tomato, and soybean	Kusano et al. (2007)	A
84	62	1842	Quinic acid	Acid (Hydroxy)	Arabidopsis, rice, tomato, and soybean	Kusano et al. (2007)	A
85	63	1853.1	Fructose	Sugar (Hexose)	Arabidopsis, rice, tomato, and soybean	Kusano et al. (2007)	A
86	64	1868	Mannose	Sugar (Hexose, aldose)	Arabidopsis, rice, tomato, and soybean	Kusano et al. (2007)	A
87	65	1912.4	Lysine	Amino acid	Arabidopsis, rice, tomato, and soybean	Kusano et al. (2007)	A
88	66	1921	Galacturonic acid	Acid (Hexuronic)	Arabidopsis, rice, tomato, and soybean	Kusano et al. (2007)	A
89	67	1931.6	Tyrosine	Amino acid	Arabidopsis, rice, tomato, and soybean	Kusano et al. (2007)	A
90	68	1939.7	unknown	MST	Arabidopsis, rice, tomato, and soybean	Kusano et al. (2007)	A
91	69	1951.8	unknown	MST	Arabidopsis, rice, tomato, and soybean	Kusano et al. (2007)	A
92	70	1981.1	Galactonic acid	Acid (Hexonic)	Arabidopsis, rice, tomato, and soybean	Kusano et al. (2007)	A
93	71	2001.9	Saccharic acid	Acid (Hexaric)	Arabidopsis, rice, tomato, and soybean	Kusano et al. (2007)	A
94	72	2012.5	unknown	MST	Arabidopsis, rice, tomato, and soybean	Kusano et al. (2007)	A
95	73	2020.9	unknown	MST	Arabidopsis, rice, tomato, and soybean	Kusano et al. (2007)	A
96	74	2082.1	myo-Inositol	Polyol	Arabidopsis, rice, tomato, and soybean	Kusano et al. (2007)	A
97	75	2094.8	unknown	MST	Arabidopsis, rice, tomato, and soybean	Kusano et al. (2007)	A
98	76	2117.2	unknown	MST	Arabidopsis, rice, tomato, and soybean	Kusano et al. (2007)	A
99	77	2126.1	unknown	MST	Arabidopsis, rice, tomato, and soybean	Kusano et al. (2007)	A
100	78	2164.9	Phytol	Alcohol (Isoprenoid)	Arabidopsis, rice, tomato, and soybean	Kusano et al. (2007)	A
101	79	2194.3	unknown	MST	Arabidopsis, rice, tomato, and soybean	Kusano et al. (2007)	A
102	80	2208	9,12-(Z,Z)-, n-Octadecadienoic acid	Acid (Fatty acid)	Arabidopsis, rice, tomato, and soybean	Kusano et al. (2007)	A
103	81	2215.5	9,12,15-(Z,Z,Z)-, n-Octadecatrienoic acid	Acid (Fatty acid)	Arabidopsis, rice, tomato, and soybean	Kusano et al. (2007)	A
104	82	2216.1	Tryptophan	Amino acid	Arabidopsis, rice, tomato, and soybean	Kusano et al. (2007)	A
105	83	2235.7	Tryptamine	Amino acid	Arabidopsis, rice, tomato, and soybean	Kusano et al. (2007)	A
106	84	2252.5	Spermidine	Amine (Poly)	Arabidopsis, rice, tomato, and soybean	Kusano et al. (2007)	A
107	85	2282.6	Cystine	Amino acid	Arabidopsis, rice, tomato, and soybean	Kusano et al. (2007)	A
108	86	2296.4	Glucose-6-phosphate	Sugar (Phosphate)	Arabidopsis, rice, tomato, and soybean	Kusano et al. (2007)	A
109	87	2312.6	unknown	MST	Arabidopsis, rice, tomato, and soybean	Kusano et al. (2007)	A
110	88	2340.3	unknown	MST	Arabidopsis, rice, tomato, and soybean	Kusano et al. (2007)	A
111	89	2352.4	unknown	MST	Arabidopsis, rice, tomato, and soybean	Kusano et al. (2007)	A
112	90	2402.6	myo-Inositol-1-phosphate	Polyol (Inositol, Phosphate)	Arabidopsis, rice, tomato, and soybean	Kusano et al. (2007)	A
113	91	2459.1	5-hydroxy-Tryptamine	Indole (Amine)	Arabidopsis, rice, tomato, and soybean	Kusano et al. (2007)	A
114	92	2485.4	unknown	MST	Arabidopsis, rice, tomato, and soybean	Kusano et al. (2007)	A
115	93	2564.4	Nicotianamine	Others	Arabidopsis, rice, tomato, and soybean	Kusano et al. (2007)	A
116	94	2637.2	Xylobiose	Sugar (Disaccharide)	Arabidopsis, rice, tomato, and soybean	Kusano et al. (2007)	A
117	95	2718.5	Maltose	Sugar (Disaccharide)	Arabidopsis, rice, tomato, and soybean	Kusano et al. (2007)	A
118	96	2725.7	Trehalose	Sugar (Disaccharide)	Arabidopsis, rice, tomato, and soybean	Kusano et al. (2007)	A
119	97	2835.3	Melibiose	Sugar (Disaccharide)	Arabidopsis, rice, tomato, and soybean	Kusano et al. (2007)	A
120	98	2870.2	Isomaltose	Sugar (Disaccharide)	Arabidopsis, rice, tomato, and soybean	Kusano et al. (2007)	A
121	99	2940	unknown	MST	Arabidopsis, rice, tomato, and soybean	Kusano et al. (2007)	A
122	100	2965.1	cis-3-caffeoyl-Quinic acid	Conjugate (Phenylpropanoyl, Quinic)	Arabidopsis, rice, tomato, and soybean	Kusano et al. (2007)	A
123	101	2973.3	Galactinol	Conjugate (Hexosyl, Inositol)	Arabidopsis, rice, tomato, and soybean	Kusano et al. (2007)	A
124	102	3082.5	unknown	MST	Arabidopsis, rice, tomato, and soybean	Kusano et al. (2007)	A
125	103	3094	trans-3-caffeoyl-Quinic acid	Conjugate (Phenylpropanoyl, Quinic)	Arabidopsis, rice, tomato, and soybean	Kusano et al. (2007)	A
126	104	3152.7	alpha-Tocopherol	Terpenoid	Arabidopsis, rice, tomato, and soybean	Kusano et al. (2007)	A
127	105	3362.9	Raffinose	Sugar	Arabidopsis, rice, tomato, and soybean	Kusano et al. (2007)	A
128	106	RI:1292-1299	Proline	Amino acid	Arabidopsis, rice, tomato, and soybean	Kusano et al. (2007)	A
129	107	RI:1516-1525	Pyroglutamate	Amino acid	Arabidopsis, rice, tomato, and soybean	Kusano et al. (2007)	A
130	108	RI:1602-1610	Glutamate	Amino acid	Arabidopsis, rice, tomato, and soybean	Kusano et al. (2007)	A
131	109	RI:1876-1897	Glucose	Sugar (Hexose, aldose)	Arabidopsis, rice, tomato, and soybean	Kusano et al. (2007)	A
132	110	RI:2607-2626	Sucrose	Sugar (Disaccharide)	Arabidopsis, rice, tomato, and soybean	Kusano et al. (2007)	A
133	111	RI:2035-2046	Hexadecanoate	Acid (Fatty acid)	Arabidopsis, rice, tomato, and soybean	Kusano et al. (2007)	A
134	112	RI:1504-1511	Aspartate	Amino acid	Arabidopsis, rice, tomato, and soybean	Kusano et al. (2007)	A
135	113	RI:1908-1920	Histidine	Amino acid	Arabidopsis, rice, tomato, and soybean	Kusano et al. (2007)	A
136	114	RI:2054-2069	Allantoin	Amide (N-heterocycle)	Arabidopsis, rice, tomato, and soybean	Kusano et al. (2007)	A
137	115	RI:2278-2288	Fructose-6-phosphate	Sugar (Phosphate)	Arabidopsis, rice, tomato, and soybean	Kusano et al. (2007)	A
138	116	RI:2430-2440	Eicosanoate	Acid (Fatty acid)	Arabidopsis, rice, tomato, and soybean	Kusano et al. (2007)	A
139	117	RI:1698-1703	2-Amino-adipate	Acid (Amino)	Arabidopsis, rice, tomato, and soybean	Kusano et al. (2007)	A
140	118	RI:1558-1563	2-oxoglutarate	Organic acid	Arabidopsis, rice, tomato, and soybean	Kusano et al. (2007)	A
141	119	RI:1698-1704	Rhamnose	Sugar (Hexose, deoxy)	Arabidopsis, rice, tomato, and soybean	Kusano et al. (2007)	A

## Sheet: (C) Fruit
Supplemental Table S2. Significantly changed metabolites. (C) Tomato fruits. Metabolite responses during the developmental stages..We listed the metabolites with a statistically significant difference between HL and control conditions (LIMMA method [Smyth, 2004]; |log2FC| >= 1, false discovery rate [FDR < 0.05)]. log2FC means logarithmic transformed values of fold changes (e.g., P1000/P200).
Fruit 1WAA, P1000/P200
	Log2FC	FDR
Trehalose	4.8	0.011
Mannose	4.3	0.0029
Fructose	3.8	8.7e-05
Glucose	2.5	2.3e-05
Xylose	2.2	0.00031
Butyro-1,4-lactam	2.1	0.00097
GABA	2	0.0017
Aconitate	1.9	0.027
Dihydrouracil	1.5	0.0079
Threonate	1.4	0.029
Tryptamine	-1	0.00167256
Aspartate	-1.7	7.5e-05
Lysine	-1.9	0.039
Asparagine	-2.2	0.00059
Tryptophan	-2.4	0.0046
alpha-Tocopherol	-2.7	0.016
Phenylalanine	-2.8	0.00047
Tyrosine	-3	0.027
Xylobiose	-5.9	0.00096
Fruit 2WAA, P1000/P200
Tyrosine	3.31684	0.024559
Phenylalanine	1.89708	0.0304613
Isoleucine	1.51579	0.0408907
Arabinose	1.36145	0.0304613
Threonine	1.1257	0.0407373
Succinic acid	-1.20355	0.00898863
Shikimic acid	-1.64868	0.00898863
Threonic acid	-1.95771	0.00615928
Dihydrouracil	-2.09521	0.000408105
Galacturonic acid	-6.30801	0.019859
Fruit 1WAA, P500/P200
Mannose	3.8931	0.00726907
Fructose	3.36023	0.000541172
Glucose	2.17132	0.000197382
Xylose	2.06407	0.000541172
Butyro-1,4-lactam	1.99945	0.00199486
GABA	1.84646	0.00346215
Threonic acid	1.49181	0.0263965
Fructose-6-phosphate	1.08487	0.0378015
Malic acid	1.02918	0.00167004
Aspartate	-1.23853	0.00392035
Phenylalanine	-2.41397	0.00199486
alpha-Tocopherol	-2.80919	0.00819008
Raffinose	-3.88674	0.0325323
Fruit 2WAA, P500/P200
Inositol-1-phosphate	-0.848151	0.0363771
Inositol	-0.965869	0.00704986
Succinate	-1.0732	0.0142032
Galactonate	-1.14279	0.0375148
Glutamate	-1.17367	0.00437418
Shikimate	-1.66821	0.00704986
Threonate	-1.96172	0.00447439
3-caffeoyl-Quinic acid	-2.28334	0.0375148

## Sheet: (D) Leaf
Supplemental Table S2. Significantly changed metabolites. (D) Leaves. Metabolite responses to high light treatment.
FDR < 0.05, |log2FC| >= -1
Leaf 1WAA, P1000/P200
	Log2FC	FDR
Glutamine	2.35233	0.0036514
Glycerate	2.29426	0.0085627
1,3-diamino-Propane	1.74747	0.0308243
Glucose	1.56711	0.0100299
Quinate	1.51485	0.0179589
Xylose	1.4908	0.0179589
Citrate	1.37363	0.000308171
Shikimate	1.33121	0.0302058
Sucrose	1.33024	0.0383187
Inositol	1.30574	0.000208508
Succinate	1.13251	0.0085627
5-hydroxy-Tryptamine	-1.65093	0.0302058
Methionine	-2.84875	0.00140985
Leaf 2WAA, P1000/P200	Log2FC	FDR
not significant (known metabolites)
Leaf 1WAA, P500/P200	Log2FC	FDR
Glutarate	5.00175	0.0238543
Glycerate	2.57383	0.000418309
Fructose	2.19799	0.0135504
Shikimate	2.09803	2.6134e-05
1,3-diamino-Propane	2.06701	0.00171233
Threonate	2.04508	0.000198955
Glucose	1.97817	0.000124896
Sucrose	1.96666	0.000159823
Glycine	1.85746	0.0367057
Xylose	1.85664	0.000418309
Quinate	1.83631	0.000562163
Succinate	1.63596	1.04448e-05
Arabinose	1.6058	0.00101645
Lumichrome	1.52588	0.00873789
Inositol	1.5126	5.96171e-07
Citrate	1.40773	1.52201e-05
Malate	1.29306	1.04448e-05
GABA	1.28877	0.0294673
Alanine	1.11122	0.0208703
Isoleucine	-1.40292	0.0208703
Methionine	-2.84425	0.000146366
Leaf 2WAA, P500/P200	Log2FC	FDR
Quinate	2.4254	0.000162397

## Sheet: (E) Fruit_dev
Supplemental Table S2. (E) Tomato fruits. Metabolite responses during the developmental stages.
Developmental comparison	FDR<0.05
Fruit	|log2FC|>=1
under P1000
2WAA vs 1WAA	log2FC	FDR
Xylobiose	6.51776	0.000161543
Tyrosine	4.09436	0.00150638
Phenylalanine	3.15085	5.98301e-05
Lysine	2.2719	0.00647959
Tryptophan	2.2001	0.00647959
Isoleucine	1.81194	0.00512054
beta-Alanine	1.78271	0.011619
Histidine	1.75958	0.0104664
Threonine	1.56013	0.00126094
Asparagine	1.53439	0.0170427
Arabinose	1.27467	0.0238594
dodecamethyl-Pentasiloxane	1.22351	0.00317419
Valine	1.22142	0.0109062
Succinic acid	-1.0362	0.0108815
2-oxoglutarate	-1.50982	0.0289973
Quinic acid	-1.74604	0.00343327
cis-3-caffeoyl-Quinic acid	-1.82023	0.0372321
Dihydrouracil	-2.01936	0.000214698
trans-3-caffeoyl-Quinic acid	-2.03674	0.0372321
Shikimic acid	-2.1512	0.000109487
Threonic acid	-2.37076	0.000109487
Galacturonic acid	-12.4711	4.58903e-08
under P500
2WAA vs 1WAA
Tyrosine	3.36135	0.00475506
Phenylalanine	2.1155	0.00336961
Glycine	1.9088	0.0406237
beta-Alanine	1.61875	0.0173221
Threonine	1.01021	0.0312627
Galactonic acid	-1.09141	0.0198063
Succinic acid	-1.15212	0.00205628
Glutamate	-1.16996	0.000444041
Quinic acid	-1.70284	0.00205628
alpha-Methyl-DL-serine	-1.7878	0.0441163
Shikimic acid	-1.84594	0.00035327
cis-3-caffeoyl-Quinic acid	-2.2423	0.00404976
Threonic acid	-2.44624	1.28239e-05
Glyceric acid	-2.67132	0.000398982
trans-3-caffeoyl-Quinic acid	-2.77905	0.00144421
Galacturonic acid	-10.7276	5.12439e-07
under P200
2WAA vs 1WAA
Trehalose	5.82493	0.00173903
Glucuronic acid-e-lactone	4.93031	0.0370199
Fructose	4.23037	9.16618e-06
Mannose	4.03389	0.00482541
cis-Aconitic acid	2.86602	0.000664941
Glucose	2.70299	2.70334e-06
Butyro-1,4-lactam	2.56515	6.05722e-05
Xylose	2.55053	1.14226e-05
GABA	2.1589	0.000664941
beta-Alanine	2.10675	0.00325819
Dihydrouracil	1.59951	0.00442742
Alanine	1.30206	0.0151978
Malic acid	1.15542	0.00039569
Aspartate	-1.35798	0.00173903
Quinic acid	-1.47584	0.0177038
Asparagine	-1.54056	0.0200412
Phytol	-2.88365	0.00356115
alpha-Tocopherol	-3.04772	0.00482541
Raffinose	-4.4263	0.00938797

## Sheet: (F) Leaf_dev
Supplemental Table S2. (F) Leaves. Metabolite responses during the developmental stages.
Developmental comparison	FDR<0.05
Leaf	|log2FC|>=1
under P1000
2WAA vs 1WAA	log2FC	FDR
2-hydroxy-Pyridine	-1.17235	0.0425192
Alanine	-1.64173	0.00332298
Leucine	-2.95944	0.0101124
Threonine	-1.48456	0.00455377
3-amino-Piperidin-2-one	-2.16353	0.021402
Methionine	-2.16421	0.017231
Glutamine	-2.20383	0.00822737
Ornithine	-2.43419	0.00900365
Galactonic acid	-1.16006	0.0284307
Saccharic acid	-1.20041	0.0461356
Spermidine	-2.2037	0.0178179
Nicotianamine	-3.60921	0.00242438
Pyroglutamate	-1.06693	0.021402
Glutamate	-1.20049	0.00242438
Aspartate	-1.20488	0.00822737
under P500
2WAA vs 1WAA
alpha-Tocopherol	2.55443	0.0229517
Succinic acid	-1.11872	0.011078
Methionine	-2.80377	0.00160914
Threonic acid	-1.64551	0.0121276
Nicotianamine	-2.82738	0.011078
under P200
2WAA vs 1WAA
Shikimic acid	1.71828	0.00427088
myo-Inositol	1.3313	7.23362e-05
2-amino-Butyric acid	-2.24042	0.00336722
Valine	-1.44289	0.00475699
Leucine	-3.03529	0.0103484
Isoleucine	-2.24797	0.0011016
Methionine	-3.41471	7.23362e-05
Tyrosine	-3.6533	0.00944133

## Sheet: (G) Data matrix
Supplemental Table S2. (G) Summary of metabolome data matrix, and statistical data analysis.
numbering_for_matrix	numbering_for_unique_peaks	tag	iamp	synonym	RI	win	lineno	query	known	cas	preferred	action	F_037_1	F_037_old_1	F_040_1	F_040_old_1	F_043_1	F_043_old_1	F_046_1	F_046_old_1	F_049_1	F_049_old_1	F_052_old_1	F_055_old_1	F_058_1	F_058_old_1	F_061_1	F_061_old_1	F_064_1	F_064_old_1	F_067_1	F_067_old_1	F_070_1	F_070_old_1	F_073_1	F_073_old_1	F_076_1	F_076_old_1	F_079_1	F_079_old_1	F_091_1	F_091_old_1	F_094_1	F_094_old_1	F_097_1	F_097_old_1	F_100_1	F_100_old_1	F_103_1
Chiba_Tomato004_ID001	Chiba_Tomato004_cmb_ID001	U			998.3	230.63 Win001_C01	2		FALSE	NA	NA		23.3616	22.3604	22.8652	23.9926	22.4807	22.5267	23.9436	24.1252	22.2095	22.8482	23.8381	24.0316	22.5441	23.9004	23.785	23.7596	26.1061	22.6027	24.1098	28.0621	23.1105	24.3287	22.7877	24.2595	22.7536	22.1745	22.6275	22.9173	23.102	23.3985	16.6219	22.5677	23.3581	24.8777	23.7907	22.3358	22.4115
Chiba_Tomato004_ID002	Chiba_Tomato004_cmb_ID002	U			1004.6	233.12 Win002_C01	3		FALSE	NA	NA		17.1786	17.7231	14.4753	14.8984	17.918	21.7544	15.5371	14.3099	4.15616	17.3977	15.4246	27.9434	13.9213	19.8119	17.067	19.8874	16.7817	4.09957	19.1441	7.92399	16.3077	19.7438	17.2491	16.6363	20.7686	23.9545	20.2512	20.959	9.30115	NA	15.5312	12.6633	14.6076	14.4372	4.51335	16.3714	25.1733
Chiba_Tomato004_ID003	Chiba_Tomato004_cmb_ID003	A2		Silane, [(1-ethylpentyl)oxy]trimethyl-	1007.9	234.38 Win002_C02	4	Silane, [(1-ethylpentyl)oxy]trimethyl-	TRUE	NA	NA		26.7031	26.8967	25.9397	27.3585	25.8417	25.9549	26.4662	27.4225	26.3798	26.5783	27.1303	25.0403	26.2026	27.0336	27.312	26.7087	26.5722	26.8674	26.4693	27.0086	26.7322	27.6475	26.5416	27.9725	26.1323	26.9625	26.0858	27.3238	26.3589	26.892	15.5141	26.7137	27.1009	27.005	26.7277	26.9643	26.481
Chiba_Tomato004_ID004	Chiba_Tomato004_cmb_ID004	A2		Silane, trimethyl[(1-methylhexyl)oxy]-	1014.9	237.17 Win003_C01	5	Silane, trimethyl[(1-methylhexyl)oxy]-	TRUE	NA	NA		27.6495	27.9767	26.5012	28.0497	26.847	26.178	26.6114	28.3893	27.5062	27.2335	28.1514	27.9643	26.6133	27.7134	27.9001	27.5475	27.1749	27.3628	27.074	27.9325	27.5341	28.3657	27.0159	28.5847	26.6606	28.5032	26.6392	28.1391	27.0891	27.6839	19.7067	26.7865	27.9412	28.1616	27.4063	27.7919	26.6245
Chiba_Tomato004_ID005	Chiba_Tomato004_cmb_ID005	U			1018.9	238.76 Win004_C01	6		FALSE	NA	NA		18.3855	16.0589	10.6139	16.1233	19.6901	9.05834	11.7111	18.4088	14.1045	23.6946	14.2734	9.42704	25.1957	16.8453	20.2807	21.1782	17.9737	11.3526	11.6491	10.3422	11.5927	9.7451	19.2237	17.6268	15.1018	17.1757	23.7149	13.2864	18.7786	17.1664	24.2547	22.2523	12.5753	18.4414	18.4578	15.3211	13.9049
Chiba_Tomato004_ID006	Chiba_Tomato004_cmb_ID006	U			1025.2	241.25 Win005_C01	7		FALSE	NA	NA		23.833	23.0543	22.3249	23.4616	21.2853	21.1342	22.9212	22.8972	18.7	20.5548	23.5479	24.3182	21.7844	23.2209	23.1821	22.2828	23.1955	20.604	22.937	24.5069	22.8812	24.6046	22.9591	23.3687	22.2774	20.7087	23.665	23.3038	22.6923	22.1265	15.3134	21.2545	22.6513	24.9348	24.0778	21.5195	18.863
Chiba_Tomato004_ID007	Chiba_Tomato004_cmb_ID007	A2		Tetrasiloxane, decamethyl-	1027	241.98 Win005_C02	8	Tetrasiloxane, decamethyl-	TRUE	NA	NA		25.9878	25.215	25.2277	25.8648	25.7248	25.0656	25.2064	26.2167	25.6174	NA	26.6763	25.3512	24.564	26.219	25.7572	25.3111	26.4552	25.3507	25.8179	25.4235	26.094	26.3651	25.8142	27.0919	25.7186	25.7665	25.7404	26.7165	25.4519	26.2066	20.0677	25.027	26.3423	25.1504	25.6087	26.3114	25.7069
Chiba_Tomato004_ID008	Chiba_Tomato004_cmb_ID008	A2		Pyridine, 2-hydroxy- (1TMS)	1035	245.2 Win006_C01	9	Pyridine, 2-hydroxy- (1TMS)	TRUE	NA	NA		29.0407	29.8551	28.7614	29.605	28.7624	28.9168	28.9821	29.8487	29.2561	29.6033	29.6626	29.725	29.1019	29.3057	29.211	29.5956	28.8491	29.5056	29.024	29.4406	29.5835	29.4502	28.6865	29.7362	28.65	29.6856	28.6124	29.5521	29.2769	29.9211	25.9803	29.7654	29.9207	30.3335	28.8349	29.6653	29.17
Chiba_Tomato004_ID009	Chiba_Tomato004_cmb_ID009	U			1039	246.76 Win007_C01	10		FALSE	NA	NA		31.4514	31.064	31.0535	31.4164	31.2723	31.2115	31.0173	31.4864	30.6555	31.0216	31.3676	31.4606	30.7754	31.6747	31.4423	31.2052	31.457	31.5163	31.0771	31.8992	31.3179	31.6997	31.5059	31.6301	31.3175	31.236	30.9918	31.3913	31.2193	31.8339	27.5736	30.9728	31.197	31.4959	31.4576	31.3154	30.8552
Chiba_Tomato004_ID010	Chiba_Tomato004_cmb_ID010	U			1041.3	247.72 Win007_C02	11		FALSE	NA	NA		27.5091	28.2802	27.4693	27.812	27.1901	27.7658	27.2957	27.6852	27.2972	27.4255	27.4364	27.9812	27.5027	27.4584	27.4039	27.3535	27.2741	28.0173	27.1591	27.9985	27.6834	28.053	27.2909	28.1291	27.1065	28.2167	27.2742	27.8266	27.2817	28.6063	23.4774	27.4663	27.8321	28.7266	27.0802	27.9453	27.1876
Chiba_Tomato004_ID011	Chiba_Tomato004_cmb_ID011	A2		Cyclotrisiloxane, hexamethyl-	1044.5	249.02 Win008_C01	12	Cyclotrisiloxane, hexamethyl-	TRUE	NA	NA		21.803	20.31	21.4509	21.7695	21.8603	20.6344	21.596	22.0976	20.4928	20.7398	22.6974	21.1549	20.489	22.4688	21.9169	21.5406	22.4533	22.2884	21.7945	21.7455	21.1191	22.7382	22.1885	22.9831	21.7973	21.0868	21.5663	22.4441	21.6601	21.4891	17.7338	20.934	21.2285	20.4318	22.4645	21.4987	21.4089
Chiba_Tomato004_ID012	Chiba_Tomato004_cmb_ID012	I		Lactic acid, DL- (2TMS)	1051.8	251.87 Win009_C01	13	Lactic acid, DL- (2TMS)	TRUE	10326-41-7|598-82-3|50-21-5|17596-96-2|79-33-4	lactic acid		32.7274	30.9604	34.2152	31.627	31.0363	29.6421	32.3096	33.2157	30.0155	32.4538	30.8661	32.4285	31.1594	30.6265	33.2756	33.0006	32.7386	31.1102	32.6729	31.607	34.8192	32.6371	32.5168	31.5518	32.3975	29.9544	31.5438	31.2751	31.4586	33.8102	27.6525	30.8655	34.4643	31.695	32.0192	32.056	32.4325
Chiba_Tomato004_ID013	Chiba_Tomato004_cmb_ID013	U			1056.3	253.73 Win009_C02	14		FALSE	NA	NA		30.8694	30.7313	30.516	30.769	30.6814	30.2305	29.9705	29.3404	30.1051	29.6844	30.9278	30.6231	30.1018	30.2808	30.265	29.5321	30.7305	30.5994	30.4181	30.8217	30.6816	30.8444	30.7255	31.0113	30.639	30.6982	30.4802	30.5043	30.6203	30.9016	28.4446	29.6623	30.5483	30.5186	30.6836	30.1923	30.3928
Chiba_Tomato004_ID014	Chiba_Tomato004_cmb_ID014	U			1062.6	256.19 Win009_C03	15		FALSE	NA	NA		23.2971	23.895	23.2685	23.6976	25.4121	24.5906	23.1809	23.826	24.2391	23.9126	23.6355	24.2645	24.1889	24.2555	23.3506	23.1042	23.8847	22.4258	24.082	25.2536	23.5074	24.014	23.3863	24.4595	23.7677	24.5486	23.8159	23.4263	24.6465	23.9693	17.0626	22.7599	22.6035	24.1431	23.5136	23.8002	23.7051
Chiba_Tomato004_ID015	Chiba_Tomato004_cmb_ID015	I		Glycolic acid (2TMS)	1067.9	258.32 Win010_C01	16	Glycolic acid (2TMS)	TRUE	33581-77-0|996-23-6|79-14-1	glycolic acid		27.6888	26.1307	26.1891	27.0738	26.8085	25.8406	26.6715	27.3128	26.5157	26.4682	26.1937	26.7787	26.4062	26.5037	27.4751	27.3104	27.9586	27.1106	27.413	26.6453	27.7195	27.969	27.1463	27.9827	27.045	26.2471	NA	27.5968	26.3391	27.2998	23.6028	26.5801	27.412	26.1886	26.6606	27.3977	26.2202
Chiba_Tomato004_ID016	Chiba_Tomato004_cmb_ID016	U			1071.4	259.74 Win011_C01	17		FALSE	NA	NA		25.8912	26.2672	25.3697	25.8887	25.7115	25.6639	25.4034	26.2391	24.8837	25.4303	25.0624	25.7626	24.9213	26.101	26.1328	25.6375	26.555	26.4147	25.7551	26.6653	25.9369	26.4453	25.5844	26.6231	25.7583	27.0587	24.8759	26.1987	25.5372	26.3809	21.063	24.9571	25.4462	25.93	26.2134	25.8854	25.5381
Chiba_Tomato004_ID017	Chiba_Tomato004_cmb_ID017	U			1080.7	263.4 Win011_C02	18		FALSE	NA	NA		29.3753	29.9955	28.5545	29.6983	28.1037	27.7531	28.7668	30.5861	28.9995	29.2453	29.694	29.3056	28.5574	30.1747	29.8155	29.1193	29.6029	29.4171	28.8283	28.631	29.1952	30.8568	29.3551	31.901	28.0748	29.6031	28.2202	30.3223	29.0234	29.6768	26.5906	28.9665	30.0726	29.9777	30.3049	29.7055	28.8433
Chiba_Tomato004_ID018	Chiba_Tomato004_cmb_ID018	U			1082.2	263.99 Win011_C03	19		FALSE	NA	NA		28.4322	28.7351	28.116	28.4919	27.8876	27.3557	28.3173	28.6605	27.8324	28.2274	29.2705	29.2602	28.5473	28.4731	29.0819	28.3251	28.2091	28.7265	27.9051	28.5513	28.1917	27.9062	28.3488	28.2353	27.9304	29.1283	28.0674	28.2422	28.4105	29.8636	26.1771	28.0929	28.2941	28.6368	28.2449	28.2489	28.124
Chiba_Tomato004_ID019	Chiba_Tomato004_cmb_ID019	U			1088.9	266.65 Win012_C01	20		FALSE	NA	NA		23.3426	23.3422	22.5764	23.0774	22.4932	21.7102	22.7261	23.6182	22.906	22.941	22.5273	23.1353	22.6757	22.3478	23.6477	23.1991	23.0433	23.3195	23.6053	23.1681	23.1559	23.1963	21.8338	23.9783	22.7662	23.4559	22.2362	23.6896	22.996	24.0956	21.2624	23.0968	23.329	23.9707	23.2809	23.4192	23.2922
Chiba_Tomato004_ID020	Chiba_Tomato004_cmb_ID020	U			1091	267.51 Win012_C02	21		FALSE	NA	NA		26.5371	26.8128	24.763	27.0412	24.5899	23.951	25.2705	26.8294	25.5618	25.626	24.8396	22.8399	24.2468	26.0176	26.0624	25.696	27.0298	25.6689	26.4124	25.5669	26.0301	26.36	25.5338	27.1306	25.2732	26.0504	24.6059	25.4606	26.1822	24.6436	22.944	25.2267	26.6801	26.8815	26.5215	26.0426	24.9315
Chiba_Tomato004_ID021	Chiba_Tomato004_cmb_ID021	I		Alanine (2TMS)	1095	269.14 Win013_C01	22	Alanine (2TMS)	TRUE	2899-44-7|302-72-7|6898-94-8|56-41-7|27844-07-1|338-69-2	l-alanine		34.4083	34.1742	34.5853	35.0696	34.7894	35.0528	34.9414	35.1031	34.7595	34.8001	33.7351	35.2622	35.0451	35.5473	33.9414	34.4166	34.3122	35.0333	35.826	37.1399	35.5804	35.3383	34.6357	34.3397	34.3535	34.5285	35.1737	35.0929	35.2022	35.2805	33.9766	35.45	34.6247	34.6959	35.0317	34.8889	35.3976
Chiba_Tomato004_ID022	Chiba_Tomato004_cmb_ID022	U			1098.2	270.4 Win013_C02	23		FALSE	NA	NA		28.7111	29.2382	28.2704	28.7738	28.094	28.4252	29.2258	29.2403	28.5961	29.0884	29.4256	29.0652	28.8746	28.7665	28.8567	28.9507	28.6706	29.3066	28.0895	28.1891	28.6843	28.5853	28.5527	28.5512	28.283	28.9301	28.0578	27.7042	28.643	29.4941	27.6651	29.1616	29.2352	29.6578	28.2562	28.4645	28.1355
Chiba_Tomato004_ID023	Chiba_Tomato004_cmb_ID023	U			1102.2	271.86 Win014_C01	24		FALSE	NA	NA		10.7819	10.8166	14.5717	12.715	13.6276	12.8953	13.245	13.0184	11.4012	16.6725	12.9552	11.9203	13.5404	14.2016	11.9973	14.5432	12.4345	13.0467	13.1188	13.6771	14.2864	12.4798	11.8258	11.7154	11.9871	12.9017	13.3653	14.2144	13.8424	15.7752	8.64986	13.2997	13.3606	12.7324	14.5633	11.1559	13.9118
Chiba_Tomato004_ID024	Chiba_Tomato004_cmb_ID024	U			1106.5	273.42 Win014_C02	25		FALSE	NA	NA		26.2585	26.771	25.5618	26.8641	25.5277	25.4009	25.5629	26.7222	26.3991	26.3526	25.5684	25.8649	25.8368	26.508	26.3471	26.4696	26.5638	26.4539	26.3647	26.2564	26.1269	26.6348	25.9919	27.4084	26.2468	26.5978	26.5212	27.0401	26.7865	27.6327	22.6089	26.9929	26.1632	26.863	26.6322	26.7008	26.1315
Chiba_Tomato004_ID025	Chiba_Tomato004_cmb_ID025	I		Hydroxylamine (3TMS)	1113.2	275.75 Win015_C01	26	Hydroxylamine (3TMS)	TRUE	7803-49-8|5470-11-1|21023-20-1	hydroxylamine		36.8898	36.5911	36.5624	36.7446	36.7225	36.2716	36.1579	35.5008	36.1534	35.8544	37.0778	37.1392	36.2686	36.3155	36.2143	35.8439	36.8029	36.9726	36.5648	37.3089	36.825	36.7473	36.9658	36.8061	36.845	36.8174	36.7259	36.448	36.7539	37.2946	34.5712	35.7105	36.5486	36.7127	36.6177	36.1469	36.4881
Chiba_Tomato004_ID026	Chiba_Tomato004_cmb_ID026	A2		Oxalic acid (2TMS)	1121.1	278.6 Win016_C01	27	Oxalic acid (2TMS)	TRUE	144-62-7|18294-04-7|6153-56-6	oxalic acid		28.5265	26.6268	28.1097	27.3264	28.1295	27.6855	26.2457	26.7908	27.5931	27.3481	23.8978	26.4828	25.6336	27.4647	28.5562	27.5358	27.7707	27.8324	28.1396	28.549	28.4923	29.1919	27.2674	27.1165	28.37	26.9711	27.666	27.2972	27.0458	26.7535	20.5561	27.4401	27.2595	27.2316	29.2404	27.4843	28.2664
Chiba_Tomato004_ID027	Chiba_Tomato004_cmb_ID027	U			1123.9	279.6 Win016_C02	28		FALSE	NA	NA		17.7312	21.6506	19.9767	21.2342	20.4394	22.465	20.3872	24.2898	19.4202	23.6961	24.2233	23.3567	17.4746	24.12	20.4569	25.3736	19.7192	23.8708	18.7559	22.9298	21.0784	21.2309	18.7622	21.8938	18.7549	21.9933	18.6483	20.8439	21.4596	23.6642	20.9338	25.0521	23.4901	22.5202	22.7636	22.4426	21.3382
Chiba_Tomato004_ID028	Chiba_Tomato004_cmb_ID028	U			1128.9	281.39 Win016_C03	29		FALSE	NA	NA		26.8272	28.0227	27.6502	26.941	26.4708	27.6523	28.3315	28.2973	27.9326	28.729	26.7651	28.2611	28.1495	28.2614	27.9563	28.2296	26.3167	28.7145	27.1296	28.2759	26.9732	27.233	25.5246	26.5179	26.0207	27.8122	25.9457	27.5422	27.6133	29.3773	25.6699	27.7314	27.0373	28.749	27.4117	26.7572	27.9376
Chiba_Tomato004_ID029	Chiba_Tomato004_cmb_ID029	A2		1,3-Bis(1,1-dimethylethyl)-1,1,3,3-tetramethyldisiloxane	1131.7	282.42 Win016_C04	30	1,3-Bis(1,1-dimethylethyl)-1,1,3,3-tetramethyldisiloxane	TRUE	NA	NA		27.92	27.6048	28.145	28.3012	27.6353	27.9869	28.0266	28.304	27.6889	27.748	27.9928	28.406	27.5338	28.2718	27.8261	28.0682	27.8571	28.2535	27.5006	28.4364	27.4883	28.1805	27.87	28.3603	27.8412	28.0991	27.1675	28.1501	27.6443	28.7689	26.1082	27.6818	28.0163	28.0621	27.9691	27.6767	27.7454
Chiba_Tomato004_ID030	Chiba_Tomato004_cmb_ID030	I		Dihydrouracil_2TMS	1133.7	283.12 Win016_C05	31	Dihydrouracil_2TMS	TRUE	504-07-4	5,6-dihydrouracil		29.8553	29.3061	29.0375	30.4949	28.8732	28.9901	29.3469	30.4673	29.3772	29.5614	30.1309	29.9918	28.5149	30.2952	32.4411	30.3693	33.0831	29.9844	32.3999	33.2036	32.6525	32.735	32.4082	33.115	31.7697	33.4542	31.3491	32.2175	32.3892	33.3287	30.6233	32.3708	32.7004	33.4224	32.5052	31.9131	32.1067
Chiba_Tomato004_ID031	Chiba_Tomato004_cmb_ID031	U			1138.5	284.81 Win017_C01	32		FALSE	NA	NA		28.0411	27.5582	27.6432	27.9899	27.7577	27.779	27.3283	28.207	27.0425	27.7768	28.0976	27.9504	27.0397	28.685	28.4019	27.8484	28.4962	28.2286	28.038	28.6877	27.9173	28.5972	28.3132	28.4743	28.0299	28.0871	27.6855	28.1734	28.1072	28.4641	24.0982	27.5419	27.3169	27.9312	28.365	27.846	27.8667
Chiba_Tomato004_ID032	Chiba_Tomato004_cmb_ID032	A2		Butyro-1,4-lactam (1TMS)	1144.4	286.93 Win017_C02	33	Butyro-1,4-lactam (1TMS)	TRUE	14468-90-7|616-45-5	1081:butyro-1,4-lactam (1tms)		30.1322	29.5312	30.1853	30.6469	30.274	30.8488	29.7062	30.0042	29.0949	29.1444	25.4675	26.6881	28.8379	29.6077	29.2436	29.7026	29.6571	30.271	30.344	31.1026	30.8157	30.3426	30.5358	29.911	29.7003	30.5925	30.1363	29.8167	29.4421	28.8551	29.696	29.8712	30.0724	29.458	30.2274	29.6393	29.6245
Chiba_Tomato004_ID033	Chiba_Tomato004_cmb_ID033	U			1152.3	289.72 Win017_C03	34		FALSE	NA	NA		19.3474	18.7426	20.8333	15.5956	22.3223	21.583	18.3034	18.5837	19.5469	20.2592	19.4881	19.2212	11.9532	19.3895	17.8055	20.4376	21.4203	22.0499	11.149	18.0269	19.0007	21.2626	21.3972	27.9012	21.564	22.2664	19.9799	20.2824	17.1321	18.5976	17.5692	13.6413	19.9486	17.1654	21.5059	20.5613	16.6917
Chiba_Tomato004_ID034	Chiba_Tomato004_cmb_ID034	A2		Pentasiloxane, dodecamethyl-	1157.6	291.62 Win018_C01	35	Pentasiloxane, dodecamethyl-	TRUE	NA	NA		29.2544	29.1047	29.2963	29.6901	29.0286	29.0513	28.7192	28.6661	28.7943	28.5178	28.5624	28.3514	27.6323	28.8454	28.9965	27.4592	29.9901	30.3513	29.7422	29.6363	29.873	28.3491	29.7768	28.9972	29.3975	30.0164	29.5746	28.441	29.0013	29.0107	27.5278	29.0053	29.0882	28.9265	29.2328	28.3235	28.9864
Chiba_Tomato004_ID035	Chiba_Tomato004_cmb_ID035	U			1160.7	292.71 Win018_C02	36		FALSE	NA	NA		22.5649	22.9046	23.0999	22.4283	22.7549	23.2031	24.0041	24.1778	23.1672	25.0396	24.561	25.948	23.2097	24.3687	22.3578	23.8172	22.5028	23.2306	23.3412	25.4082	22.2313	23.2065	21.5763	23.3735	21.3172	23.3019	21.6003	23.267	23.4256	23.3269	17.5341	24.7301	24.4957	23.6935	24.1632	24.3404	23.1597
Chiba_Tomato004_ID036	Chiba_Tomato004_cmb_ID036	A2		Butyric acid, 2-amino-, DL- (2TMS)	1165.2	294.34 Win019_C01	37	Butyric acid, 2-amino-, DL- (2TMS)	TRUE	2835-81-6|80-60-4|2623-91-8|1492-24-6|55133-91-0|55649-90-6	2-aminobutyric acid		24.4932	24.7733	24.6578	25.3014	25.1386	25.4832	24.8989	25.4105	24.6709	24.7591	28.2563	27.8088	25.0691	25.626	23.7749	24.4626	24.243	24.6485	25.2341	26.3159	25.2368	25.3197	24.013	24.2003	23.9692	24.7794	25.2391	25.5858	24.9836	25.1064	24.2336	24.8054	24.0456	24.7685	24.2329	24.437	25.4667
Chiba_Tomato004_ID037	Chiba_Tomato004_cmb_ID037	U			1168.3	295.43 Win019_C02	38		FALSE	NA	NA		25.6276	24.8847	25.2463	25.716	25.2473	25.6577	25.2796	25.4612	24.9116	25.2681	25.4767	26.547	25.2567	25.2079	24.9896	25.1636	25.3225	25.7322	25.397	26.3011	26.3324	25.8153	25.3218	24.9558	24.9542	25.7752	25.5071	25.6405	25.0798	25.2892	22.5808	25.6179	26.5012	25.3414	25.438	25.3353	25.6466
Chiba_Tomato004_ID038	Chiba_Tomato004_cmb_ID038	U			1173.9	297.36 Win020_C01	39		FALSE	NA	NA		24.3858	24.2699	23.5156	25.9505	24.2293	23.5154	24.2218	24.2628	23.5602	23.2698	25.6075	26.8412	23.6613	25.4441	24.9217	24.425	25.2205	25.3121	24.9767	24.7827	25.1678	23.8976	24.4928	26.3285	23.5277	24.4278	23.9836	23.5459	23.7331	22.7523	22.6692	24.7663	24.8043	23.1738	24.6865	24.5395	23.2702
Chiba_Tomato004_ID039	Chiba_Tomato004_cmb_ID039	U			1179.8	299.45 Win021_C01	40		FALSE	NA	NA		14.8794	13.8075	13.4619	14.3921	17.5329	12.2925	14.1536	15.8994	11.8074	14.4763	15.3223	13.0308	16.3965	14.6632	17.7507	12.8118	12.9258	13.7486	14.1821	13.5709	13.3473	14.0896	13.6529	11.3236	11.0563	12.8008	15.2126	15.574	14.5999	18.0672	13.0215	15.5197	13.0783	14.9188	14.5792	14.6958	14.2458
Chiba_Tomato004_ID040	Chiba_Tomato004_cmb_ID040	U			1188.5	302.6 Win022_C01	41		FALSE	NA	NA		25.4573	26.6253	28.3464	25.9983	26.9794	28.6528	27.9854	25.2395	28.5289	28.4889	28.0336	28.7914	27.8167	26.814	25.7994	26.2346	24.6425	27.0414	27.1961	29.6243	26.0016	24.5624	24.1836	23.0771	26.6704	24.8527	27.6044	25.5463	26.6538	26.7163	26.1407	28.5204	24.1654	25.4223	26.0918	25.547	27.9337
Chiba_Tomato004_ID041	Chiba_Tomato004_cmb_ID041	U			1193.8	304.53 Win023_C01	42		FALSE	NA	NA		30.5758	30.1302	30.1295	30.5005	30.3309	30.3957	30.1323	30.6807	30.0155	30.3229	30.7934	30.6474	29.8339	30.8591	30.6201	30.4757	30.779	30.7865	30.52	30.9844	30.3246	30.7537	30.6017	30.7415	30.3366	30.5071	30.4332	30.4156	30.4668	30.9067	28.5061	30.2443	30.2353	30.551	30.7604	30.2301	30.0885
Chiba_Tomato004_ID042	Chiba_Tomato004_cmb_ID042	U			1200	306.69 Win023_C02	43		FALSE	NA	NA		16.7748	19.6366	15.1571	16.7562	24.3073	16.2904	17.1239	19.2396	18.2837	19.4709	20.0614	18.9084	17.3401	20.4687	18.9428	20.0733	20.5213	20.6876	19.7972	25.1409	17.7901	20.935	17.7313	19.9534	14.9954	16.8883	16.129	17.1314	23.6022	19.0948	15.7784	21.7075	19.5103	18.4281	18.2236	18.9139	16.3454
Chiba_Tomato004_ID043	Chiba_Tomato004_cmb_ID043	I		Valine, DL- (2TMS)	1208.2	309.31 Win024_C01	44	Valine, DL- (2TMS)	TRUE	640-68-6|15984-93-7|7364-44-5|7480-78-6|516-06-3|72-18-4	l-valine		34.7253	35.0349	34.5169	35.261	35.0027	35.2699	33.7886	34.185	33.1967	33.5426	35.4111	35.4804	34.0317	34.6078	32.7002	33.3731	33.0361	33.8048	33.8927	35.0542	35.5647	35.5064	33.89	34.0025	33.97	34.4948	35.1291	35.3377	33.9157	34.1841	33.7879	33.7368	33.666	34.0502	33.5521	33.5542	34.312
Chiba_Tomato004_ID044	Chiba_Tomato004_cmb_ID044	U			1214.5	311.3 Win025_C01	45		FALSE	NA	NA		25.4813	23.0562	23.0361	25.0508	24.0327	22.8508	22.8913	24.9151	22.9131	24.2479	24.1387	22.4255	22.3954	25.1071	23.9469	23.6437	25.6609	22.4844	24.6203	23.4166	24.4959	26.2833	24.2529	25.1052	24.4416	19.8891	24.2124	25.6443	24.327	23.9226	22.0966	23.0116	24.2223	24.0867	24.9447	24.2128	23.0862
Chiba_Tomato004_ID045	Chiba_Tomato004_cmb_ID045	U			1216.1	311.77 Win025_C02	46		FALSE	NA	NA		24.0391	23.3999	24.823	25.7942	23.1754	24.2365	23.7505	24.4375	24.1454	24.6809	21.2933	18.2479	23.595	23.723	23.7738	23.5762	25.4542	25.5565	25.4125	26.2406	24.695	23.2659	24.7631	22.4356	24.0366	25.2703	24.3668	26.1158	25.696	26.6399	24.0088	24.401	24.9193	19.9886	24.9872	20.8075	24.4801
Chiba_Tomato004_ID046	Chiba_Tomato004_cmb_ID046	U			1226.1	314.95 Win025_C03	47		FALSE	NA	NA		24.5263	25.3695	24.9305	25.962	25.5567	25.4102	24.7203	24.7532	24.8164	24.8684	24.6316	26.3216	25.0428	24.4399	24.4098	25.2303	24.2681	25.6068	24.9091	26.0933	25.757	24.8946	24.6124	24.4061	23.8228	25.9646	25.0931	25.1495	24.9602	25.3888	25.0927	25.5863	26.3972	25.6932	24.621	24.9662	25.1853
Chiba_Tomato004_ID047	Chiba_Tomato004_cmb_ID047	U			1228.3	315.65 Win026_C01	48		FALSE	NA	NA		25.1925	24.4326	24.748	24.7235	24.3175	24.1865	24.2293	25.4035	24.5391	24.7847	25.9575	24.4722	23.9713	25.2129	25.0103	25.4419	24.9393	24.8385	24.7133	25.1246	24.8411	25.4363	24.8358	24.7846	25.4889	23.8723	24.897	25.3551	24.4728	25.2615	21.0695	24.3306	23.6386	24.9307	25.4416	24.9707	24.463
Chiba_Tomato004_ID048	Chiba_Tomato004_cmb_ID048	U			1231.5	316.71 Win026_C02	49		FALSE	NA	NA		27.2754	26.5994	27.4867	26.5673	27.3143	27.7643	28.6615	27.9075	28.6179	28.202	21.1818	26.9838	28.4701	28.0976	27.6064	26.8471	27.6016	29.8792	27.7386	28.7949	27.5938	26.857	27.1387	26.9061	26.6635	28.9297	26.8122	27.0443	27.278	27.8626	27.0716	28.1074	27.6992	28.109	28.7569	26.9495	28.6331
Chiba_Tomato004_ID050	Chiba_Tomato004_cmb_ID050	U			1241.2	319.77 Win027_C01	51		FALSE	NA	NA		28.6823	27.7707	27.7352	27.4895	27.8521	27.5917	27.4939	28.6176	27.3891	28.3149	28.7871	27.9374	27.4276	29.2298	28.0692	27.9854	28.6257	27.9883	28.07	28.5559	27.3567	28.9123	28.4649	28.5573	28.3571	27.5303	28.0793	28.7124	27.8839	28.7771	25.7193	27.227	26.4948	27.948	28.3915	28.0164	27.8472
Chiba_Tomato004_ID051	Chiba_Tomato004_cmb_ID051	U			1242.8	320.3 Win027_C02	52		FALSE	NA	NA		28.7467	28.6958	28.3763	28.6816	28.5855	28.1091	28.4446	28.796	28.1888	28.5197	29.0699	29.0613	28.6261	29.0479	28.5267	28.1943	28.9132	28.9283	28.7486	28.9645	28.2095	29.1653	28.9765	29.1771	28.4646	28.8724	28.1408	28.7831	28.4997	29.232	27.6772	28.4156	28.6223	28.9073	28.4737	28.6493	28.4055
Chiba_Tomato004_ID053	Chiba_Tomato004_cmb_ID053	U			1255.7	324.42 Win028_C01	54		FALSE	NA	NA		25.7262	27.2487	28.1979	27.0881	27.9763	28.8236	27.9938	26.8236	26.9672	27.7279	27.7791	28.6593	26.9799	27.401	26.3601	27.1384	25.1494	26.6576	27.0103	29.7761	26.6967	26.645	26.2656	25.1507	27.381	26.8169	28.247	27.5331	26.6955	27.3513	25.994	27.4746	26.2692	27.6259	26.995	26.6118	27.6745
Chiba_Tomato004_ID054	Chiba_Tomato004_cmb_ID054	I		Glycerol (3TMS)	1260.4	325.94 Win029_C01	55	Glycerol (3TMS)	TRUE	6787-10-6|56-81-5	glycerol		33.1294	27.273	30.1884	27.5592	29.5825	25.4589	32.6745	30.095	34.1608	32.3808	33.1896	27.9149	33.4173	30.955	33.7377	30.1461	32.4206	30.4494	33.3005	29.0259	34.3497	28.7026	32.0824	29.8048	31.8912	24.1392	30.9614	29.8539	32.3293	29.182	31.9617	29.3466	32.6669	31.7967	33.1144	30.383	32.8521
Chiba_Tomato004_ID055	Chiba_Tomato004_cmb_ID055	A2		Phosphoric acid (3TMS)	1262	326.44 Win029_C02	56	Phosphoric acid (3TMS)	TRUE	14265-44-2|10497-05-9|7664-38-2	1096:phosphoric acid		40.7435	40.8675	40.9184	41.1969	40.9635	41.0998	40.5369	40.7841	40.3394	40.6074	41.0833	41.2905	40.7059	40.9652	40.2972	40.5564	40.7917	40.7585	40.8588	41.0983	40.571	40.4781	40.5817	40.5204	40.4277	40.2259	40.4859	40.7267	40.2355	39.8251	40.7936	40.5931	40.4062	40.2309	40.2108	39.9901	39.9379
Chiba_Tomato004_ID056	Chiba_Tomato004_cmb_ID056	I		Leucine, DL- (2TMS)	1264.2	327.07 Win029_C03	57	Leucine, DL- (2TMS)	TRUE	15984-97-1|61-90-5|7364-46-7|7005-03-0|328-38-1|328-39-2	l-leucine		33.652	35.1852	33.8108	34.3714	34.1246	34.5381	33.291	33.9746	32.9704	33.7067	35.8542	35.1247	34.0029	34.498	31.7002	32.9239	31.5452	32.6002	34.0805	35.3922	34.1545	34.8045	32.8195	33.4373	33.1413	34.3398	34.5431	35.7494	33.2768	34.6161	32.872	32.8104	32.8151	34.6429	31.9239	33.012	34.2298
Chiba_Tomato004_ID057	Chiba_Tomato004_cmb_ID057	U			1275.8	330.82 Win030_C01	58		FALSE	NA	NA		19.2427	17.5178	17.0412	19.4405	16.9703	16.4207	16.517	19.2547	16.7063	17.2206	19.7804	15.1119	16.3156	19.7865	19.2303	18.39	19.212	16.6501	19.0336	16.6819	17.7466	19.8215	19.219	21.6032	18.0411	17.7341	17.3894	18.7489	17.9118	17.6212	12.4093	16.1106	16.5538	17.7898	19.5307	17.8456	16.6681
Chiba_Tomato004_ID058	Chiba_Tomato004_cmb_ID058	U			1282.1	332.82 Win030_C02	59		FALSE	NA	NA		20.9063	17.6394	21.6785	19.9492	18.8538	18.4469	20.7578	18.0549	19.9435	19.348	18.7116	16.8813	17.4534	18.7945	21.9112	20.0621	23.337	24.0207	20.2459	22.8737	21.0557	20.1294	20.0962	16.6378	23.0528	19.7111	18.4971	19.973	18.2857	20.2134	19.6839	20.8662	22.0986	20.1401	20.8221	19.5338	21.3129
Chiba_Tomato004_ID059	Chiba_Tomato004_cmb_ID059	I		Isoleucine (2TMS)	1285.5	333.91 Win031_C01	60	Isoleucine (2TMS)	TRUE	206184-16-9|7483-92-3|7004-09-3|73-32-5|15985-01-0|319-78-8|443-79-8|1509-35-9|1509-34-8	d-isoleucine		34.1644	34.3024	34.1385	34.5588	34.3137	34.6031	32.4815	32.9537	31.5773	32.0775	34.9284	34.635	33.0063	33.6727	31.6876	32.4058	31.9162	31.8673	32.8577	33.5529	34.2174	34.3253	33.0519	32.9333	33.3095	33.4763	34.5679	34.6812	32.7896	32.7022	32.3582	32.4576	32.6175	32.5012	32.209	32.2332	33.497
Chiba_Tomato004_ID062	Chiba_Tomato004_cmb_ID061	U			1295.3	337 Win032_C03	62		FALSE	NA	NA		35.7161	35.196	35.1138	35.5795	35.3542	35.5019	35.3028	35.6048	34.8652	35.055	35.5197	35.9663	34.8959	35.5433	35.7595	35.4681	36.0286	35.8771	35.3713	35.9386	35.4138	35.6674	35.6287	35.5506	35.4764	35.6273	35.5766	35.4524	35.4059	35.6883	34.4079	35.436	35.868	35.5132	35.3738	35.4016	35.2186
Chiba_Tomato004_ID063	Chiba_Tomato004_cmb_ID062	I		Glycine (3TMS)	1301	338.83 Win033_C01	63	Glycine (3TMS)	TRUE	56-40-6|5630-82-0|7364-42-3	glycine		32.8314	33.0109	33.5132	33.7583	33.1299	33.7484	32.4967	32.1284	32.179	32.0582	32.9324	32.087	32.4556	32.2663	31.6603	32.0885	32.8552	33.481	33.5506	34.4841	33.9942	33.8451	33.2696	33.1921	33.1423	34.0508	34.211	34.3834	32.8391	33.339	31.9679	32.1738	31.9372	32.0742	32.3822	32.3469	33.7482
Chiba_Tomato004_ID066	Chiba_Tomato004_cmb_ID065	I		Succinic acid (2TMS)	NA	339.69 Win033_C04	66 X_255	Succinic acid (2TMS)	TRUE	110-15-6|56-14-4|40309-57-7	succinic acid	COR_OK:HDA	31.8109	31.3417	31.4172	32.0813	31.9363	32.1479	33.0958	33.0399	33.1422	33.1101	32.2385	33.267	33.1356	33.3396	33.0911	33.6103	32.963	33.359	33.2478	33.79	32.792	32.2217	32.4664	31.9421	31.7128	31.9684	32.0422	31.8762	32.9786	32.7892	33.4787	33.641	33.6106	33.0866	33.2419	33.0564	33.1808
Chiba_Tomato004_ID067	Chiba_Tomato004_cmb_ID066	U			1305.6	340.12 Win033_C05	67		FALSE	NA	NA		27.0685	27.2856	26.9965	28.0576	26.62	27.4026	25.9805	24.7752	26.8526	27.6012	27.0804	25.9818	25.5017	24.6718	24.6883	27.2514	24.4156	24.6081	25.8776	27.9218	28.0636	26.9569	26.173	22.9756	27.0639	24.9255	26.7077	26.016	25.0966	25.2653	28.4759	28.1772	25.0578	27.0965	23.8762	27.0838	26.1906
Chiba_Tomato004_ID068	Chiba_Tomato004_cmb_ID067	A2		Glyceric acid, DL- (3TMS)	1316.4	343.24 Win034_C01	68	Glyceric acid, DL- (3TMS)	TRUE	473-81-4|67525-74-0|118916-26-0|38191-87-6|14028-62-7|7525-74-0|600-19-1|6000-40-4	glyceric acid		28.0365	25.9235	25.9971	26.3022	27.3434	27.5014	28.3166	28.2901	29.0432	28.5819	29.5294	29.1632	29.1084	28.7273	29.474	28.4509	27.8157	28.0497	28.1315	27.7484	27.6994	26.279	27.4538	25.5307	25.9985	26.5457	26.2297	25.1973	27.7147	26.9142	28.803	28.9505	28.2572	27.6977	27.7258	27.2038	27.9917
Chiba_Tomato004_ID069	Chiba_Tomato004_cmb_ID068	U			1324	345.43 Win034_C02	69		FALSE	NA	NA		24.319	23.2916	23.0333	23.8475	23.1128	22.5418	22.6634	24.2321	22.8425	23.5682	24.3886	24.5433	23.6309	23.9199	23.3824	23.8218	24.2606	22.2865	23.1961	24.1007	24.051	24.3295	23.7107	24.2981	23.5973	23.2961	23.2291	24.392	23.856	24.3194	22.8234	23.2596	23.8697	24.7245	23.1589	23.8024	22.9533
Chiba_Tomato004_ID070	Chiba_Tomato004_cmb_ID069	A2		Lumichrome (2MEOX)	1330.6	347.33 Win035_C01	70	Lumichrome (2MEOX)	TRUE	NA	NA		35.3189	35.8044	33.7249	35.0624	33.175	32.9214	34.652	36.3527	34.5504	34.7685	35.3199	32.8627	34.1795	35.8646	35.6393	34.5301	35.4336	34.4587	34.6941	34.0367	34.4788	36.5349	34.9567	37.8294	33.3914	35.8918	33.5317	35.9989	34.6371	35.3654	32.5644	34.3219	35.5295	35.8231	36.0322	35.1042	34.1887
Chiba_Tomato004_ID071	Chiba_Tomato004_cmb_ID070	U			1332.7	347.86 Win035_C02	71		FALSE	NA	NA		31.5252	29.3646	31.6532	30.807	31.0175	30.777	29.3565	30.5977	31.618	31.7541	29.9091	29.8684	28.7703	31.6647	31.4825	29.4396	31.6148	32.3336	30.9105	30.6468	31.246	32.8651	30.732	32.4806	31.0417	29.9216	30.0139	31.443	29.6388	29.4141	28.7912	30.2309	32.2102	30.1375	32.4099	31.9103	30.6044
Chiba_Tomato004_ID072	Chiba_Tomato004_cmb_ID071	I		Fumaric acid (2TMS)	1340.3	350.01 Win036_C01	72	Fumaric acid (2TMS)	TRUE	7704-73-6|17962-03-7|110-17-8	fumaric acid		30.1395	28.6213	29.1032	29.9834	29.5947	29.5602	27.9282	29.9353	30.3509	30.4021	29.3106	28.3068	27.5449	30.5434	30.2374	29.6281	31.6754	30.2602	29.2201	28.1784	29.7233	31.2189	30.0972	30.5874	29.7038	28.493	29.5018	29.9001	29.3038	28.2766	28.0702	29.7539	30.4405	29.0269	30.4912	30.553	28.8082
Chiba_Tomato004_ID074	Chiba_Tomato004_cmb_ID072	I		Serine, L- (3TMS)	1348	352.27 Win037_C01	73	Serine, L- (3TMS)	TRUE	64625-17-8|7364-48-9|312-84-5|70125-39-2|56-45-1|302-84-1	l-serine		35.8877	36.1632	36.0121	36.3918	36.4881	36.9385	35.998	36.0838	36.1056	36.2677	35.8261	35.9975	36.2126	36.5543	35.4169	35.894	34.7807	35.1703	36.7572	37.8617	35.7376	35.8681	35.2103	35.1868	34.933	35.2762	36.1575	36.4216	36.0031	36.0143	36.1822	36.2971	35.683	35.7082	35.739	35.6682	36.8646
Chiba_Tomato004_ID075	Chiba_Tomato004_cmb_ID073	I		Alanine, 3-cyano-, L- (2TMS)	1357.4	354.99 Win037_C02	74	Alanine, 3-cyano-, L- (2TMS)	TRUE	923-01-3|6232-19-5	3-cyano-l-alanine		24.8094	24.7176	25.0179	25.4636	24.2485	24.9848	24.1188	25.6019	24.3413	24.2865	24.9183	23.751	24.2967	25.639	23.1044	25.3436	25.0313	23.6413	25.6576	25.7542	25.7834	26.6013	26.0201	25.198	24.9145	24.2621	26.3274	26.1859	25.6091	24.9908	24.6722	24.4735	24.5925	24.9151	25.2381	24.6327	25.2462
Chiba_Tomato004_ID076	Chiba_Tomato004_cmb_ID074	U			1363.3	356.69 Win038_C01	75		FALSE	NA	NA		29.9871	30.7329	29.9105	31.5939	30.3168	30.2565	28.305	29.8497	29.2041	29.1474	33.855	31.3954	29.5488	31.5123	27.9781	27.4011	28.9449	28.5057	29.8641	30.0096	30.5608	30.6903	30.2199	30.3093	28.649	28.7355	30.3323	30.7545	29.2695	28.1233	27.6447	28.6573	29.7028	29.5222	29.9338	29.1248	29.2146
Chiba_Tomato004_ID077	Chiba_Tomato004_cmb_ID075	U			1364.7	357.05 Win038_C02	76		FALSE	NA	NA		29.3066	27.0125	28.4953	29.0958	29.3552	29.0177	28.0854	28.384	28.3185	28.1136	30.5782	29.2823	28.483	29.0785	29.5051	28.8524	29.2316	28.0994	29.1452	28.6498	29.0964	27.7391	29.3423	27.3678	28.8542	27.3253	29.4266	28.0179	29.2269	27.384	27.3783	28.6498	28.8649	27.07	28.7968	28.0092	28.1008
Chiba_Tomato004_ID078	Chiba_Tomato004_cmb_ID076	I		alpha-Methyl-DL-serine_3TMS	1373	359.54 Win039_C01	77	alpha-Methyl-DL-serine_3TMS	TRUE	NA	NA		31.748	31.5386	31.2679	31.7552	31.7624	32.0962	31.7226	31.5385	31.1668	31.0941	31.7943	35.249	31.794	32.0896	31.1126	31.0989	31.776	32.2017	32.1494	32.6077	31.4358	31.3152	29.9134	29.6404	30.2566	30.8022	30.4769	30.7623	31.5647	31.4843	31.9834	32.4498	31.869	31.6803	31.8955	31.2859	31.1726
Chiba_Tomato004_ID079	Chiba_Tomato004_cmb_ID077	I		Threonine, DL- (3TMS)	1373.7	359.68 Win039_C02	78	Threonine, DL- (3TMS)	TRUE	64569-35-3|7536-82-5|80-68-2|72-19-5|24830-94-2|632-20-2|144-98-9|28954-12-3|7537-02-2	l-threonine		35.106	35.4289	35.5087	35.9095	35.5026	35.9047	33.8955	33.8934	33.3401	33.4948	33.537	34.5462	34.0485	34.4806	33.1103	33.5951	33.2018	33.8341	34.3711	35.3411	35.5896	35.5494	34.2755	34.1645	33.9658	34.5855	35.6223	35.8326	33.8702	33.9006	34.1905	34.312	33.9645	33.9879	33.7013	33.4555	34.8394
Chiba_Tomato004_ID080	Chiba_Tomato004_cmb_ID078	U			1381.7	362 Win040_C01	79		FALSE	NA	NA		21.2911	21.776	19.4428	21.8418	18.9752	18.7684	21.4617	24.0707	21.8628	22.6997	21.3345	19.4262	20.8124	22.8329	22.1985	21.5688	22.2329	20.8092	21.7741	20.5509	20.6536	21.9276	20.1012	23.0709	18.8146	20.8392	18.9471	21.9742	21.2703	20.7193	19.9579	21.7156	21.5163	21	22.9151	22.0612	20.8675
Chiba_Tomato004_ID081	Chiba_Tomato004_cmb_ID079	M2		PR_MST_N-containing_1391.1	1391.1	364.72 Win041_C01	80	PR_MST_N-containing_1391.1	TRUE	NA	NA		31.918	31.5491	31.5172	31.8692	31.4243	31.2637	31.306	31.9054	31.3591	31.6344	31.8668	31.694	31.2578	32.0871	31.8745	31.5247	32.0044	31.5589	31.5687	31.7612	31.4398	31.9793	31.8224	31.9029	31.5473	31.6133	31.5314	31.9739	31.6476	31.9922	30.3741	31.0937	31.3644	31.7033	31.91	31.6151	31.3583
Chiba_Tomato004_ID082	Chiba_Tomato004_cmb_ID080	I		Glutaric acid (2TMS)	1392.9	365.15 Win041_C02	81	Glutaric acid (2TMS)	TRUE	55494-07-0|3343-88-2|7364-81-0|111-16-0|110-94-1	glutaric acid		20.8849	20.3065	11.2846	24.4047	11.3337	10.8626	22.2518	15.6052	11.0366	14.869	24.2128	16.6308	21.7251	19.4424	13.9002	24.3483	23.3325	16.5668	22.6487	15.3219	13.2759	17.4296	22.0472	18.9319	12.7172	17.8946	21.7793	17.2117	23.0688	28.5406	13.917	18.3529	20.1463	21.0512	20.5152	16.5493	14.5004
Chiba_Tomato004_ID083	Chiba_Tomato004_cmb_ID081	U			1400.2	367.34 Win042_C01	82		FALSE	NA	NA		7.14016	6.62444	8.53797	10.141	5.07713	9.40071	6.12239	10.7197	7.62187	11.4058	12.8912	10.5106	6.41148	9.94175	11.7289	12.317	9.60592	4.1108	9.80266	9.27972	5.74886	7.82861	5.60999	12.1026	10.6704	11.2369	10.0387	9.24619	9.17694	12.1573	11.0008	13.0326	5.46754	6.60036	9.61517	11.765	9.41913
Chiba_Tomato004_ID084	Chiba_Tomato004_cmb_ID082	U			1403.6	368.24 Win042_C02	83		FALSE	NA	NA		21.0313	21.1757	20.2361	22.6111	20.8307	22.0116	21.0115	22.3747	21.976	21.5801	23.3961	23.106	20.5572	22.6491	20.4686	20.457	21.1472	20.8981	21.9099	21.4003	20.9192	22.514	22.2442	22.4472	20.0411	21.0043	20.9845	21.5239	20.9289	20.8495	20.2227	21.4057	21.6119	22.0125	21.8057	21.831	21.8398
Chiba_Tomato004_ID087	Chiba_Tomato004_cmb_ID085	I		Alanine, beta- (3TMS)	1421.8	372.99 Win044_C01	86	Alanine, beta- (3TMS)	TRUE	5269-40-9|17891-86-0|16690-93-0|107-95-9|55255-77-1	beta-alanine		32.029	31.6981	32.3888	32.9588	32.3216	32.6925	30.596	30.785	30.1842	30.0603	28.9886	29.572	30.4191	31.2394	30.4655	30.9143	30.9571	31.1959	31.5548	32.1362	32.6374	32.406	32.2455	31.745	32.099	32.0707	32.7416	32.5988	30.8918	30.4845	31.0026	31.0636	31.0241	30.928	31.1091	30.6337	30.9629
Chiba_Tomato004_ID088	Chiba_Tomato004_cmb_ID086	M1		M000000_A147001-101_MST_1467.5_EITTMS_	1427.8	374.58 Win044_C02	87		TRUE	NA	NA		31.3568	31.0895	30.7882	31.3386	30.8165	30.9279	30.932	31.4408	31.0068	31.1394	31.3178	31.382	30.8424	31.5106	31.278	31.0795	31.5218	31.3098	31.1554	31.3304	30.9641	31.4552	31.1159	31.5172	30.8846	31.1932	30.8649	31.3449	31.1249	31.4914	29.9131	30.9148	31.2982	31.2823	31.3552	31.1431	30.9526
Chiba_Tomato004_ID089	Chiba_Tomato004_cmb_ID087	U			1432.7	375.91 Win044_C03	88		FALSE	NA	NA		14.3645	16.8386	17.4205	17.4111	17.0123	17.099	16.6279	13.7506	17.4808	13.4788	23.0129	21.2016	18.3321	18.693	10.5749	15.2711	16.8541	16.4186	17.1466	17.9895	18.4409	16.4021	17.0822	15.2357	14.8129	16.524	17.6044	21.0293	15.7552	17.7679	13.786	17.7617	18.0165	16.6987	17.0028	14.788	15.4585
Chiba_Tomato004_ID090	Chiba_Tomato004_cmb_ID088	A2		Homoserine, DL- (3TMS)	1438	377.27 Win045_C01	89	Homoserine, DL- (3TMS)	TRUE	1927-25-9|498-19-1|56273-04-2|672-15-1	l-homoserine		27.7893	26.4704	27.6608	27.2289	27.5199	26.9534	28.497	27.349	28.8207	27.3588	28.0152	28.7651	28.3576	27.5498	28.2559	26.9854	28.0234	28.1177	29.0267	28.2727	27.0472	26.9821	26.9753	26.0166	27.1301	27.2047	27.1865	27.312	27.4745	28.2951	26.2171	26.0241	27.0481	26.7347	27.9566	27.0107	28.0514
Chiba_Tomato004_ID091	Chiba_Tomato004_cmb_ID089	A2		Piperidin-2-one, 3-amino- (2TMS)	1451.7	380.86 Win046_C01	90	Piperidin-2-one, 3-amino- (2TMS)	TRUE	34294-79-6|32565-12-1	1109:34294-79-6		30.0211	30.8314	30.6427	31.009	30.9693	31.42	29.3331	29.7383	28.8836	29.1602	34.1381	33.0301	29.7566	30.4947	28.8215	29.2786	27.046	28.0937	31.2213	32.1221	31.3273	31.6313	29.7665	30.1437	30.1937	31.0145	32.0027	32.5803	29.6374	30.2383	28.6889	29.2924	28.7087	29.6198	29.4218	29.0148	30.0531
Chiba_Tomato004_ID092	Chiba_Tomato004_cmb_ID090	U			1455.1	381.82 Win046_C02	91		FALSE	NA	NA		34.3304	34.1016	33.9522	34.432	33.9916	34.123	33.8079	34.3082	33.8108	33.9547	34.2646	34.4317	33.8112	34.3285	34.1557	34.0301	34.3541	34.29	34.2035	34.4648	34.2683	34.3916	34.1804	34.4629	33.886	34.3721	34.0194	34.2797	34.026	34.3991	32.8471	33.8698	34.3424	34.2375	34.2246	34.0085	33.9583
Chiba_Tomato004_ID093	Chiba_Tomato004_cmb_ID091	U			1455.8	381.99 Win046_C03	92		FALSE	NA	NA		25.4842	24.3824	24.3988	25.3724	24.978	24.8024	24.7741	25.696	24.8036	24.935	25.1053	27.8543	25.0772	24.9078	25.2171	25.0333	25.3782	25.0478	25.0006	26.2923	25.3823	25.1342	25.0001	24.9754	24.9137	24.7497	25.21	24.7593	25.1173	24.7535	23.4499	24.6789	25.7443	26.2032	26.1604	24.7924	24.8998
Chiba_Tomato004_ID094	Chiba_Tomato004_cmb_ID092	M1		M000000_A148006-101_MST_1480.5_EITTMS_	1461.5	383.51 Win047_C01	93		TRUE	NA	NA		18.5529	24.7293	19.6847	21.4319	20.4757	23.0151	25.9541	27.8046	25.2878	28.0501	24.9165	27.5121	23.1674	27.7768	22.4806	29.1403	24.4459	28.9329	20.6732	27.138	23.7743	23.0591	21.6326	22.8445	17.5606	25.727	19.9783	19.6681	24.7413	27.0925	27.4584	29.8288	27.8068	28.0626	26.9459	27.1441	25.5474
Chiba_Tomato004_ID095	Chiba_Tomato004_cmb_ID093	M1		M000000_A148002-101_MST_1478.4_EIQTMS_	1465.7	384.61 Win048_C01	94		TRUE	NA	NA		30.6072	31.0327	30.1517	31.6572	31.0988	30.9055	28.8054	30.6953	29.7671	29.9801	27.9298	29.2068	29.8799	32.2136	28.8923	28.5523	29.3276	28.0467	31.1166	31.0273	30.9118	32.1454	30.3735	32.0933	29.3973	29.3937	31.4084	32.7992	30.5181	30.4071	28.8894	29.8917	30.2846	28.9676	30.6591	30.3728	30.5681
Chiba_Tomato004_ID096	Chiba_Tomato004_cmb_ID094	I		Malic acid, DL- (3TMS)	1473.6	386.73 Win049_C01	95	Malic acid, DL- (3TMS)	TRUE	636-61-3|617-48-1|38166-11-9|97-67-6|6915-15-7	l-malic acid		41.7128	41.717	42.2471	42.4198	42.0681	42.1933	41.9061	41.8482	41.6165	41.6121	37.7765	41.1515	41.6194	41.7648	41.8203	41.9239	42.3119	42.5057	41.2231	41.273	41.7402	41.5785	41.6957	41.662	41.8414	41.9699	41.692	41.8058	41.6566	41.3746	41.9207	41.9935	41.9206	41.6371	41.7489	41.6203	41.6069
Chiba_Tomato004_ID097	Chiba_Tomato004_cmb_ID095	U			1490.2	391.12 Win050_C01	96		FALSE	NA	NA		28.7259	28.359	29.0484	29.0168	28.9304	28.8322	28.2101	27.8894	28.365	27.9595	28.0645	28.5548	28.1297	28.1515	28.1811	28.5339	28.902	29.0097	28.3811	28.8326	28.7269	28.4035	28.8725	28.0329	29.1062	28.5945	29.2756	28.2571	28.6372	28.4027	27.8373	28.4461	28.483	28.2573	28.2579	28.0953	28.261
Chiba_Tomato004_ID098	Chiba_Tomato004_cmb_ID096	A2		Asparagine [-H2O] (2TMS)	1498.6	393.34 Win051_C01	97	Asparagine [-H2O] (2TMS)	TRUE	NA	NA		35.4491	35.7968	36.0861	36.7151	36.0137	36.2366	34.4664	34.9598	34.9984	35.0138	39.5236	37.6863	36.0053	36.7584	33.2875	33.307	34.1243	34.3566	35.2407	35.8997	36.0771	36.2287	35.1164	35.2376	34.0301	34.4403	35.6225	36.1381	34.6971	34.6082	33.48	34.5639	35.1273	34.6498	34.8276	34.2105	34.5844
Chiba_Tomato004_ID100	Chiba_Tomato004_cmb_ID098	I		Methionine, DL- (2TMS)	1513.9	397.13 Win052_C01	99	Methionine, DL- (2TMS)	TRUE	348-67-4|7005-18-7|27844-10-6|59-51-8|63-68-3	1311:methionine2_2tms		28.6658	29.0822	29.7082	30.1642	29.9766	29.6669	29.6186	29.1409	29.0034	29.6897	29.8361	30.4566	28.4696	28.7206	29.1401	30.2896	28.1616	28.5215	30.0417	30.6686	30.0985	29.0219	29.3684	27.5019	29.8682	28.7145	29.8097	29.7668	29.494	28.7954	28.9362	28.6522	29.9055	28.8617	29.1427	29.4501	29.6069
Chiba_Tomato004_ID102	Chiba_Tomato004_cmb_ID100	I		Butyric acid, 4-amino- (3TMS)	1525.3	399.88 Win053_C02	101	Butyric acid, 4-amino- (3TMS)	TRUE	56-12-2|39538-11-9|39508-23-1	4-aminobutyric acid		41.7661	42.3028	41.9013	42.3859	42.1511	42.159	41.491	41.9217	41.2853	41.6451	38.6188	39.7856	41.259	41.672	41.3135	41.9077	41.5928	41.5194	41.8688	42.2479	42.2203	42.6172	41.7655	42.2054	41.9364	41.8013	41.8519	42.4008	41.4686	41.3234	41.9501	41.6412	41.6124	41.6016	41.5978	41.9974	41.5598
Chiba_Tomato004_ID103	Chiba_Tomato004_cmb_ID101	A2		Threonic acid (4TMS)	1539.5	403.43 Win054_C01	102	Threonic acid (4TMS)	TRUE	3909-12-4|7306-96-9|38191-88-7|70753-61-6	l-threonic acid		29.7998	31.1685	29.278	29.8686	29.9775	30.8616	33.12	32.8609	32.6952	32.6879	31.5238	31.2657	32.4515	32.9377	32.6939	33.5949	31.571	32.8071	32.6279	33.5402	31.9259	31.2378	30.7006	30.963	29.7922	31.0075	29.9394	29.9293	33.2146	33.1647	33.8862	33.9204	33.9085	33.2853	33.9642	33.1207	33.5445
Chiba_Tomato004_ID104	Chiba_Tomato004_cmb_ID102	M1		M000013_A157008-101_MST_1566.3_EISTR_	1550.9	406.16 Win055_C01	103		TRUE	NA	NA		28.9662	29.9962	29.5828	30.0845	29.409	29.371	27.5018	28.826	28.4918	28.7826	32.6456	30.6979	29.957	30.3572	26.0275	27.4699	26.6273	26.9667	28.539	29.0879	29.3276	30.0818	27.849	28.8519	27.0864	27.5196	28.9642	29.767	28.4075	28.4672	27.6842	27.9225	28.0677	29.4692	27.9132	27.6138	27.696
Chiba_Tomato004_ID105	Chiba_Tomato004_cmb_ID103	U			1558.2	407.98 Win055_C02	104		FALSE	NA	NA		29.7858	28.22	26.8988	29.7302	26.6809	26.3283	28.2079	30.4731	28.6535	28.5024	29.6857	28.1164	28.0759	30.3604	30.2425	29.6744	30.3405	29.2933	29.2895	26.9659	29.7447	30.5986	29.1626	31.6252	26.5184	28.8228	27.1254	28.7597	29.271	29.9153	28.295	28.3277	30.2784	30.1616	30.7223	29.0243	28.8373
Chiba_Tomato004_ID106	Chiba_Tomato004_cmb_ID104	U			1564.7	409.64 Win056_C01	105		FALSE	NA	NA		29.1357	29.3318	27.742	29.5161	27.5847	26.8638	28.0967	29.2068	27.8166	27.6197	28.9019	26.5716	27.8443	29.1914	28.9095	27.9096	29.2614	28.3056	28.9518	27.3978	28.6547	28.8249	28.4904	29.9921	27.6347	27.7668	27.3498	28.8225	28.2038	26.1376	27.8534	27.8627	28.6937	27.3843	28.8745	27.8366	27.0248
Chiba_Tomato004_ID107	Chiba_Tomato004_cmb_ID105	U			1569.6	410.84 Win056_C02	106		FALSE	NA	NA		28.4843	29.1436	28.8577	29.3512	29.1808	30.2167	28.1607	28.7349	28.4828	28.7863	27.9903	28.9081	29.9038	29.3874	27.6163	28.0413	26.5659	27.7794	29.1104	30.2498	28.9707	29.4494	27.9479	28.6648	27.4723	27.3834	29.1107	29.93	29.0578	28.8849	29.1685	29.3472	28.7757	28.7779	28.5134	28.5755	29.0673
Chiba_Tomato004_ID108	Chiba_Tomato004_cmb_ID106	M1		M000013_A157012-101_MST_1588.3_EISTR_	1572.9	411.6 Win056_C03	107		TRUE	NA	NA		29.3747	30.2003	30.1036	30.2397	29.9824	30.3245	28.7096	29.0715	29.1161	29.4353	31.5663	30.4462	30.296	30.8436	27.5046	27.433	27.5567	28.7666	29.6502	30.7611	29.9242	30.418	28.4353	29.4799	27.9332	28.8091	29.6836	30.5343	28.9813	29.4007	28.5015	29.1979	28.8569	29.3683	28.9697	28.5058	29.4352
Chiba_Tomato004_ID109	Chiba_Tomato004_cmb_ID107	U			1576.1	412.36 Win056_C04	108		FALSE	NA	NA		27.1756	25.8635	27.4389	28.1145	27.4212	26.9655	25.9609	26.359	26.4278	26.3116	26.5835	26.1543	26.0844	25.7963	25.7283	26.5268	28.1346	26.8154	27.4294	26.3172	27.7285	27.0597	27.017	26.0396	27.1945	25.5635	27.0102	26.3528	27.176	25.3931	26.8475	26.4015	26.6257	25.891	26.8843	26.3487	27.0894
Chiba_Tomato004_ID110	Chiba_Tomato004_cmb_ID108	A2		Glutamine [-H2O] (3TMS) MP	1585.5	414.69 Win057_C01	109	Glutamine [-H2O] (3TMS) MP	TRUE	NA	NA		31.8136	32.6471	32.1375	33.4081	32.5607	32.8352	30.3504	31.3495	30.84	30.7218	29.5909	31.3061	31.7807	33.3471	29.3194	29.2641	29.7416	30.1119	32.5631	32.6355	32.7468	33.4244	31.6835	32.3134	29.9845	31.0828	32.9244	33.9926	31.6042	31.491	29.4115	31.2236	31.5329	30.6008	31.5099	30.9627	31.7702
Chiba_Tomato004_ID111	Chiba_Tomato004_cmb_ID109	U			1590.7	415.95 Win057_C02	110		FALSE	NA	NA		29.3053	29.6238	29.8355	30.228	29.5982	30.0185	29.1279	29.7139	29.2814	29.4911	31.327	31.1755	29.7121	30.2478	28.8644	29.3412	29.355	30.0413	29.3868	30.2164	30.061	29.4599	29.1639	29.4941	28.4081	28.6689	29.0575	29.1619	29.2026	28.9129	30.9531	29.2122	30.0794	29.7615	29.3348	29.063	29.0038
Chiba_Tomato004_ID114	Chiba_Tomato004_cmb_ID112	U			1623.4	423.72 Win060_C01	113		FALSE	NA	NA		31.4784	32.313	32.173	32.4824	32.1001	32.0596	30.6459	31.3585	31.1919	31.5504	35.3543	33.6502	32.867	32.9838	29.2575	29.8595	29.5631	30.0061	31.3976	32.4347	31.996	32.4932	30.6499	31.3853	29.8268	30.2061	31.602	32.3218	31.2009	31.4176	30.254	30.6535	30.8173	31.7239	30.7777	30.5779	30.82
Chiba_Tomato004_ID115	Chiba_Tomato004_cmb_ID113	I		Phenylalanine, DL- (2TMS)	1626	424.25 Win060_C02	114	Phenylalanine, DL- (2TMS)	TRUE	673-06-3|150-30-1|7364-51-4|3617-44-5|2899-42-5|63-91-2|2899-52-7	l-phenylalanine		34.873	35.3844	35.9849	36.5157	36.1853	36.5541	31.8721	32.2788	31.3259	31.5948	40.0375	38.4204	32.4516	32.8438	31.4068	31.8931	33.1196	33.4572	33.2251	33.9432	35.4687	35.4406	34.1836	34.1593	34.5458	34.5955	35.8358	36.1933	32.2084	31.995	32.3005	32.1838	33.0107	33.067	32.0349	31.9097	33.5037
Chiba_Tomato004_ID116	Chiba_Tomato004_cmb_ID114	A2		Xylose, D- (1MEOX) (4TMS)	1634.2	426.17 Win060_C03	115	Xylose, D- (1MEOX) (4TMS)	TRUE	25990-60-7|56196-07-7|58-86-6|609-06-3	d-xylose		31.0748	32.2138	32.1749	32.6769	32.0734	32.5352	31.8896	32.2614	31.6877	31.9413	28.9828	30.0781	31.0745	32.1477	31.6505	32.7267	32.6284	33.5065	31.6511	33.1579	31.9457	31.8181	31.948	32.4593	31.9793	32.6526	31.6115	31.8791	32.3751	32.3782	32.3003	32.5811	32.7141	32.659	32.6339	32.3337	32.6025
Chiba_Tomato004_ID117	Chiba_Tomato004_cmb_ID115	A2		Arabinose, D- (1MEOX) (4TMS)	1642	428 Win061_C01	116	Arabinose, D- (1MEOX) (4TMS)	TRUE	20235-19-2|147-81-9|5328-37-0|10323-20-3|87-72-9	d-arabinose		28.5802	29.1475	28.9642	30.0183	28.8902	29.1732	27.6999	28.721	27.3289	26.2898	30.6365	28.9988	27.1975	28.9513	26.4444	24.8153	28.985	28.9426	28.0112	27.4112	29.0873	28.8721	28.8092	29.1629	28.2339	28.2366	28.7341	29.3107	28.7884	27.702	28.781	29.0331	28.5997	27.6724	28.448	28.3188	28.2518
Chiba_Tomato004_ID118	Chiba_Tomato004_cmb_ID116	I		Propane, 1,3-diamino- (4TMS)	1647.2	429.23 Win061_C02	117	Propane, 1,3-diamino- (4TMS)	TRUE	10517-44-9|109-76-2	1,3-diaminopropane		26.9451	27.9487	27.4254	27.5284	27.4192	27.3678	26.5878	26.8659	26.4695	26.2459	24.0676	26.2993	27.894	27.8944	24.0263	24.1845	25.0961	25.7467	27.1027	28.316	27.401	28.0844	26.2767	27.1833	25.5834	27.0255	27.6589	28.7128	27.0374	28.2088	26.5522	26.7313	26.3752	27.7746	26.4812	26.1826	27.3432
Chiba_Tomato004_ID119	Chiba_Tomato004_cmb_ID117	I		Asparagine, DL- (3TMS)	NA	431.65 Win062_C01	118 X_112	Asparagine, DL- (3TMS)	TRUE	7006-34-0|55649-62-2|3130-87-8|70-47-3|2058-58-4	l-asparagine	TMS:HI	36.5393	37.2405	38.1242	38.0228	37.7786	38.7696	37.0168	36.3802	37.1153	37.2198	40.9361	39.9315	39.128	38.6264	34.5787	35.4566	34.9208	36.2781	36.9207	38.5858	37.5302	36.8845	35.9185	35.5457	35.3429	36.0547	37.0878	37.1396	36.4171	36.7521	36.7815	36.7346	36.0508	36.6993	35.815	35.473	36.4726
Chiba_Tomato004_ID120	Chiba_Tomato004_cmb_ID118	M1		M000000_A168011-101_MST_1688.6_EIQTMS_	1679.6	436.73 Win063_C01	119		TRUE	NA	NA		33.2321	33.4242	33.7362	33.6751	33.7373	33.9678	33.06	33.1402	33.1978	33.0785	31.089	33.3072	34.3718	34.4618	31.806	32.1204	31.635	32.2782	33.6298	34.5626	33.531	33.6302	32.5192	33.0297	31.8211	33.0283	33.7855	34.1703	33.3729	33.5247	32.6556	33.4422	32.74	33.3417	33.0355	32.3863	33.6963
Chiba_Tomato004_ID121	Chiba_Tomato004_cmb_ID119	A2		Suberic acid (2TMS)	1685.2	438.03 Win063_C02	120	Suberic acid (2TMS)	TRUE	505-48-6|43199-48-0	suberic acid		24.9069	22.7703	14.0311	17.1412	16.1983	14.3073	24.8278	23.4572	24.9283	25.8813	19.7771	NA	16.3644	25.94	23.1018	26.5371	23.9425	22.4003	17.5581	NA	17.5446	19.4751	22.9422	21.5865	23.8355	24.4385	17.746	25.0375	25.1949	21.2119	14.6007	17.1696	17.1904	20.7111	23.2145	23.4613	23.6541
Chiba_Tomato004_ID123	Chiba_Tomato004_cmb_ID121	U			1697.3	440.82 Win064_C02	122		FALSE	NA	NA		28.9407	29.7211	28.9936	29.8019	29.3864	30.1617	29.1047	30.4349	29.2294	30.6367	28.4384	30.2596	29.7029	31.3975	28.5178	30.9745	28.4911	29.593	29.3069	30.3273	29.7208	29.9432	29.0544	30.2393	27.8516	29.3734	29.432	30.1008	29.7116	30.2232	27.6481	30.7613	29.8578	29.9213	29.5104	30.1283	29.5029
Chiba_Tomato004_ID126	Chiba_Tomato004_cmb_ID124	M1		M000000_A174001-101_MST_1744.8_EITTMS_	1725.4	446.99 Win066_C01	125		TRUE	NA	NA		25.834	26.1464	25.5679	26.3505	25.2789	25.9308	24.9488	25.4393	25.6872	26.2659	28.665	27.9131	25.6357	25.718	26.0701	26.3608	26.0159	26.3225	26.8275	27.8152	26.6648	26.7005	24.5865	24.9521	25.4005	26.4361	25.1563	25.8869	26.3203	26.4515	27.6749	27.6749	26.004	25.7613	26.2702	26.2721	26.6567
Chiba_Tomato004_ID127	Chiba_Tomato004_cmb_ID125	I		Aconitic acid, cis- (3TMS)	1729.5	447.89 Win066_C02	126	Aconitic acid, cis- (3TMS)	TRUE	585-84-2|4023-65-8|55530-71-7	trans-aconitic acid		29.967	27.6789	31.6603	29.5839	29.7	29.029	27.9191	28.2663	29.6492	29.4373	23.8768	26.3241	25.925	29.8764	30.3865	27.768	31.372	32.341	29.552	29.3052	30.3213	31.172	29.4875	31.018	31.2513	29.4244	28.8656	29.7192	27.8213	26.7617	26.1927	30.1111	31.4234	27.181	30.8187	30.4225	31.2187
Chiba_Tomato004_ID130	Chiba_Tomato004_cmb_ID127	I		Putrescine (4TMS)	NA	449.38 Win067_C03	128 X_260	Putrescine (4TMS)	TRUE	39772-63-9|333-93-7|110-60-1	putrescine	COR_OK:HDA	32.6741	32.6657	33.0292	32.9992	32.6093	32.6042	32.5667	32.3858	32.2049	32.206	33.124	31.7807	32.6999	32.2553	32.5322	32.5056	32.7769	32.4406	32.6193	32.5635	33.3519	33.3991	32.6491	32.615	33.176	32.9447	33.3459	33.4222	32.6739	32.6667	32.2445	31.6718	32.0655	32.319	32.086	32.4188	32.4726
Chiba_Tomato004_ID131	Chiba_Tomato004_cmb_ID128	U			1754.6	453.37 Win068_C01	129		FALSE	NA	NA		28.9717	29.1829	29.0186	29.433	29.0604	28.7119	27.5961	28.5638	28.071	28.1331	31.2867	30.7295	27.2207	28.6318	28.1796	28.2275	29.3215	28.7358	29.1264	28.982	28.6298	29.2936	28.7763	29.4506	29.9755	29.0881	29.1064	29.6471	27.8281	27.0957	25.6908	27.2208	28.1365	27.2297	27.5907	28.2318	27.5557
Chiba_Tomato004_ID132	Chiba_Tomato004_cmb_ID129	I		Glutamine, DL- (3TMS)	NA	454.96 Win068_C02	130 X_124	Glutamine, DL- (3TMS)	TRUE	5959-95-5|56-85-9|56145-13-2|6899-04-3|585-21-7	l-glutamine	TMS:HI	38.585	39.3508	39.6925	39.8719	39.9261	40.1762	39.1536	38.366	39.0487	38.9591	35.6168	38.8866	40.0385	40.3206	36.77	37.3606	36.5442	38.0557	39.7328	40.4668	39.4563	38.9839	38.0518	37.7171	37.3647	38.5953	39.7285	39.8315	39.0448	39.4816	39.4362	39.699	38.4029	38.9353	38.0372	37.7336	39.3091
Chiba_Tomato004_ID133	Chiba_Tomato004_cmb_ID130	U			1763.7	455.39 Win068_C03	131		FALSE	NA	NA		32.3839	33.1071	34.7479	33.5003	33.4162	33.3074	32.39	31.3665	31.0895	31.3348	26.5171	31.3205	31.5447	31.5936	30.8207	31.6384	33.6578	34.1461	32.4999	33.5546	34.2666	33.3765	34.2562	33.811	33.0618	34.5933	33.3842	32.8487	32.0095	33.2607	31.5598	32.7093	31.8713	32.7295	32.5247	32.0078	34.221
Chiba_Tomato004_ID134	Chiba_Tomato004_cmb_ID131	U			1772.8	457.38 Win069_C01	132		FALSE	NA	NA		31.9818	32.0393	31.7632	31.7742	31.5564	31.3617	30.8212	30.7745	30.7781	30.9183	32.6914	33.5596	30.3115	30.2759	31.3716	31.5294	31.3471	30.9464	31.6968	31.5655	31.1707	31.0829	30.4511	30.3825	31.2824	31.9352	30.6234	31.2655	30.4496	30.4874	30.6864	30.4668	31.1196	31.6149	31.1716	30.7423	30.8416
Chiba_Tomato004_ID135	Chiba_Tomato004_cmb_ID132	I		Shikimic acid (4TMS)	1785.1	460.07 Win070_C01	133	Shikimic acid (4TMS)	TRUE	138-59-0|55520-78-0	shikimic acid		31.6629	31.4101	30.9381	31.296	31.9843	31.9879	33.116	32.8769	33.7283	33.4456	31.949	33.6158	33.8436	33.9487	33.3516	33.6715	31.7847	31.5852	33.6145	33.8991	32.3708	32.128	31.8157	31.8666	31.28	31.8049	31.5502	31.7369	32.4796	32.2213	33.5302	34.0702	32.9836	32.8217	33.531	32.8057	33.0529
Chiba_Tomato004_ID136	Chiba_Tomato004_cmb_ID133	U			1792.4	461.67 Win071_C01	134		FALSE	NA	NA		23.7002	17.2584	16.0609	18.562	15.4367	14.1419	11.9716	14.7519	21.3026	15.4442	25.8097	17.1341	14.9924	21.0882	13.9595	22.1465	22.9195	13.9438	16.2803	12.9044	17.6853	23.012	14.7365	20.0084	16.1704	16.606	16.5947	22.2741	15.0248	15.4596	14.6028	13.0206	15.1242	16.1453	26.5024	17.0691	15.4195
Chiba_Tomato004_ID137	Chiba_Tomato004_cmb_ID134	I		Isocitric acid, DL- (4TMS)	1798.8	463.06 Win072_C01	135	Isocitric acid, DL- (4TMS)	TRUE	30810-51-6|320-77-4|6061-97-8|1637-73-6|55517-57-2	isocitric acid		33.0226	33.0966	32.1638	32.8344	32.7462	31.4581	32.4161	33.9096	33.3044	33.9109	33.7413	34.0609	33.3502	34.1903	33.5706	34.1766	33.1896	32.5433	32.8813	33.8296	33.2166	33.1502	32.9487	33.1844	33.0995	32.631	32.3398	32.9551	33.4277	33.2316	34.143	32.6911	33.0975	33.4259	32.9942	33.6872	32.9589
Chiba_Tomato004_ID138	Chiba_Tomato004_cmb_ID135	I		Citric acid (4TMS)	1800.7	463.53 Win072_C02	136	Citric acid (4TMS)	TRUE	5949-29-1|14330-97-3|77-92-9	citric acid		41.7782	42.5483	42.3868	42.7301	42.4035	42.5421	42.08	42.2977	41.9757	42.3763	40.9373	41.9553	42.0574	42.213	41.6479	42.099	42.1494	42.3442	42.291	42.5668	42.0085	42.4078	42.0132	42.4197	42.067	42.3497	42.1032	42.691	41.7928	41.9179	42.5532	42.214	41.9331	42.4009	41.7566	42.1893	41.8752
Chiba_Tomato004_ID139	Chiba_Tomato004_cmb_ID136	U			1803.5	464.09 Win072_C03	137		FALSE	NA	NA		34.965	35.7543	35.7398	36.1924	35.8501	35.7883	35.518	35.6724	35.1879	35.6666	34.3016	35.6079	35.4424	35.5634	34.9502	35.8459	35.7074	35.6866	35.6728	36.3669	35.3669	35.4612	35.4359	35.2224	35.5402	35.5645	35.5829	35.7602	35.08	35.135	36.3808	35.7927	35.3292	35.6661	34.8029	35.2424	34.9957
Chiba_Tomato004_ID140	Chiba_Tomato004_cmb_ID137	I		Ornithine, DL- (4TMS)	1807.4	464.85 Win072_C04	138	Ornithine, DL- (4TMS)	TRUE	7006-33-9|24595-70-8|3184-13-2|55556-70-2|70-26-8|348-66-3|616-07-9	l-ornithine		28.0584	29.6891	28.1913	27.9265	28.3805	28.028	28.2708	28.8166	28.812	28.9443	32.3061	32.0549	29.2009	29.6285	28.4642	28.8763	24.9116	20.737	29.1405	30.6494	29.2781	30.3153	26.9985	28.2365	27.522	29.1613	29.457	30.683	28.3723	29.7107	26.4207	27.1499	26.5603	27.5503	28.0895	28.2466	28.4805
Chiba_Tomato004_ID141	Chiba_Tomato004_cmb_ID138	A2		Glucuronic acid-e-lactone, DL- (MEOX) (3TMS)	1821.3	467.84 Win073_C01	139	Glucuronic acid-e-lactone, DL- (MEOX) (3TMS)	TRUE	32449-92-6	d-glucurono-6,3-lactone		28.3093	24.5314	28.6512	28.7248	27.6523	25.9633	24.5457	23.8735	26.057	23.904	20.0218	19.1319	16.1012	22.0881	25.5013	23.2852	28.7713	28.1822	26.7191	25.4472	28.418	25.8168	29.851	26.626	27.9609	26.539	28.6696	25.8953	28.0033	24.0781	25.2278	27.3046	27.4525	22.8242	28.0977	24.3613	27.7888
Chiba_Tomato004_ID142	Chiba_Tomato004_cmb_ID139	I		Quinic acid, D(-)- (5TMS)	1842	472.12 Win074_C01	140	Quinic acid, D(-)- (5TMS)	TRUE	77-95-2|36413-60-2	d-quinic acid		37.0682	37.3889	36.912	36.9728	36.8512	37.2279	38.8179	38.4022	39.2815	39.0404	40.7402	39.8233	38.9112	39.0059	39.2086	39.3641	37.2693	37.8194	38.1997	38.5369	37.6554	37.8204	36.9154	37.4657	37.0146	37.9775	37.022	37.519	37.8855	38.1952	38.4672	38.98	38.9051	38.6535	38.6093	37.977	38.3525
Chiba_Tomato004_ID143	Chiba_Tomato004_cmb_ID140	I		Fructose, D- (1MEOX) (5TMS)	NA	474.41 Win075_C01	141 X_279 X_142	Fructose, D- (1MEOX) (5TMS)	TRUE	57-48-7|53188-23-1|56196-14-6|19126-98-8|7776-48-9|30237-26-4	d-fructose	COR_OK:HDA COR_OK:PC1	43.1641	43.5471	43.6884	43.7355	43.369	43.5929	42.6097	42.7601	42.7026	42.7704	37.4597	37.8144	42.3135	42.3738	42.1794	42.417	43.6685	43.6742	43.3082	43.5461	43.6482	43.6753	43.4619	43.7188	43.5703	43.8011	43.4069	43.5619	43.2715	43.2816	43.2187	43.2565	43.0654	43.1422	43.1705	43.1451	43.5289
Chiba_Tomato004_ID146	Chiba_Tomato004_cmb_ID142	I		Mannose, D- (1MEOX) (5TMS)	1868	477.5 Win075_C04	143	Mannose, D- (1MEOX) (5TMS)	TRUE	10030-80-5|3458-28-4|7296-15-3|530-26-7|31103-86-3	d-mannose		32.4278	32.8244	33.1148	32.934	33.1603	32.8667	32.7346	31.0257	29.9105	28.5463	25.4381	20.4349	29.2538	30.5006	31.1625	30.405	31.621	31.2949	31.145	33.5973	32.2846	31.0744	32.0782	33.1167	33.2631	33.6579	33.1595	30.7448	32.5321	33.1326	31.7499	32.3148	31.9487	32.4773	32.0188	31.1659	32.8716
Chiba_Tomato004_ID150	Chiba_Tomato004_cmb_ID145	I		Lysine (4TMS)	1912.4	486.6 Win078_C01	146	Lysine (4TMS)	TRUE	55429-07-7|56-87-1|24595-69-5|70-54-2|923-27-3|657-27-2	l-lysine		34.1205	34.8661	34.9105	35.3924	35.4912	36.0218	33.3091	33.818	32.3006	32.9202	38.3274	37.7775	33.8423	34.4416	32.6068	33.3134	30.5321	31.3442	34.1076	35.3194	34.4141	34.7258	33.3847	33.3987	34.3313	34.7894	35.5852	36.0741	32.9891	33.0526	32.0148	32.1328	33.1349	33.1227	32.1038	32.4331	32.9422
Chiba_Tomato004_ID151	Chiba_Tomato004_cmb_ID146	I		Galacturonic acid, D- (1MEOX) (5TMS)	1921	488.26 Win078_C02	147	Galacturonic acid, D- (1MEOX) (5TMS)	TRUE	14982-50-4|91510-62-2|685-73-4	d-galacturonic acid		21.6829	25.1617	21.2191	21.8312	23.7248	24.3145	38.2843	37.8068	37.8917	37.8575	27.6878	33.3873	36.8305	37.8895	38.2189	39.1337	21.1054	20.0593	30.2636	34.5138	25.1966	26.2767	22.8503	23.3626	24.9732	25.3711	25.2552	27.4544	32.2848	34.6805	36.4006	36.4934	34.7291	34.8165	33.212	35.2089	31.3598
Chiba_Tomato004_ID152	Chiba_Tomato004_cmb_ID147	I		Tyrosine, L- (3TMS)	1931.6	490.38 Win079_C01	148	Tyrosine, L- (3TMS)	TRUE	556-03-6|556-02-5|55520-40-6|51220-73-6|7536-83-6|60-18-4|7415-19-2	l-tyrosine		33.1388	33.7088	33.475	34.2952	34.0663	34.5002	29.6736	29.8166	27.2073	27.32	38.5341	37.099	30.2285	30.9722	26.9363	27.4678	28.9339	28.019	31.1444	32.1762	33.1347	33.0828	32.4499	32.4325	31.4324	31.8521	34.2421	34.6843	29.0917	29.1896	27.8941	27.8474	30.5042	30.6662	27.7609	27.4064	31.2939
Chiba_Tomato004_ID153	Chiba_Tomato004_cmb_ID148	M1		M000000_A196004-101_MST_1956.6_EITTMS_	1939.7	491.98 Win080_C01	149		TRUE	NA	NA		35.26	34.5687	36.0401	36.4554	35.5936	36.3143	36.0247	36.0109	35.8248	35.8582	25.2602	30.6316	34.9487	35.7871	35.874	36.8323	36.4741	36.9139	35.2894	36.386	36.0454	34.9016	36.2772	35.0307	35.9684	36.1871	35.544	35.0513	35.8859	34.7819	36.5642	36.7629	35.5829	34.4856	35.7395	35.2355	35.8933
Chiba_Tomato004_ID154	Chiba_Tomato004_cmb_ID149	M1		M000000_A196004-101_MST_1956.6_EITTMS_	1951.8	494.4 Win081_C01	150		TRUE	NA	NA		33.4613	33.7314	35.0391	34.3713	34.2214	35.0314	34.5154	33.1709	34.3303	34.0816	29.8286	32.1826	33.8116	33.2152	33.1895	33.7028	34.3123	36.667	33.8909	35.8212	33.9293	32.3196	33.001	32.4147	33.9472	35.9138	33.1628	32.927	33.5327	34.2381	35.1553	35.0336	32.5383	34.1093	34.9063	33.1568	34.5357
Chiba_Tomato004_ID155	Chiba_Tomato004_cmb_ID150	U			1966.5	497.29 Win081_C02	151		FALSE	NA	NA		26.8373	27.4447	26.5159	26.1099	26.4997	28.6532	29.4628	30.2777	30.0186	30.5807	32.7552	32.4927	29.5271	30.8304	30.195	31.2501	28.0586	28.5743	28.5504	29.3706	28.2163	27.9868	27.3541	27.7064	26.6162	27.5903	27.1491	27.281	28.3057	27.8146	29.1278	30.6568	29.86	28.003	28.7589	29.2791	27.2705
Chiba_Tomato004_ID156	Chiba_Tomato004_cmb_ID151	A2		Galactonic acid (6TMS)	1981.1	500.18 Win082_C01	152	Galactonic acid (6TMS)	TRUE	576-36-3|55400-16-3	1201:galactonic acid		32.1906	32.6553	31.5302	32.5004	32.3272	32.6908	32.9591	33.0633	33.5861	33.8511	34.4531	35.0617	32.3129	33.0254	33.4214	34.0511	32.6961	33.1667	33.2584	34.0366	32.7216	32.6025	32.0499	31.9159	31.7972	32.6312	31.9147	32.1449	32.4704	32.9478	33.2426	33.358	33.3422	33.1322	33.2541	32.8444	33.1351
Chiba_Tomato004_ID157	Chiba_Tomato004_cmb_ID152	A2		Saccharic acid (6TMS)	NA	504.29 Win083_C01	153 X_157	Saccharic acid (6TMS)	TRUE	38165-96-7|87-73-0|576-42-1|5793-88-4|25525-21-7	d-saccharic acid	COR_OK:PC1	34.5839	34.5914	35.1511	35.7175	34.8759	35.0704	34.4575	34.6053	34.9472	35.0154	35.4883	37.017	33.5515	34.126	34.6223	35.0618	35.5721	35.4766	34.3448	34.8548	35.1561	35.0465	35.6753	35.1588	34.9229	35.1699	34.8364	34.8163	34.3229	34.0906	35.2364	35.3054	34.6046	33.9527	34.8133	34.256	35.0899
Chiba_Tomato004_ID158	Chiba_Tomato004_cmb_ID153	M1		M000000_A202004-101_MST_2018.9_EITTMS_	2012.5	506.25 Win084_C01	154		TRUE	NA	NA		24.5566	24.1374	23.2323	24.2361	24.5404	24.548	23.9889	23.595	24.6405	23.8634	24.9593	25.2691	24.2087	25.2147	23.6446	24.4075	24.6654	24.6338	25.2062	26.0238	22.9861	22.2921	21.8382	22.3806	22.4236	24.8503	22.3291	22.1554	23.9387	22.2998	25.8435	25.0763	24.3886	24.9785	24.8102	25.0383	23.5511
Chiba_Tomato004_ID159	Chiba_Tomato004_cmb_ID154	U			2015.6	506.92 Win084_C02	155		FALSE	NA	NA		23.9983	27.7379	27.6362	26.8328	22.3149	25.4958	24.3463	27.1009	24.9907	19.7935	27.9506	18.5167	20.138	26.678	27.8971	26.8792	28.065	19.3294	26.3194	21.8265	26.8252	23.6549	25.8993	25.8541	26.3169	23.3885	21.1991	28.3252	27.5134	28.9094	24.1793	27.2438	25.4627	26.3125	23.1753	26.0831	26.681
Chiba_Tomato004_ID160	Chiba_Tomato004_cmb_ID155	M1		M000000_A203001-101_MST_2027.1_EITTMS_	2020.9	507.91 Win084_C03	156		TRUE	NA	NA		16.1337	17.6766	18.3968	7.84008	18.2401	19.8926	11.2269	1.83139	11.1612	0.637553	23.3126	20.7273	7.77871	6.86791	10.7658	10.8743	22.2067	21.4807	13.9729	18.6776	16.8208	16.0368	18.6654	18.4088	14.2942	17.4622	15.4269	17.4645	12.4795	14.3982	11.2609	NA	15.4502	18.2128	5.29919	2.42967	2.77021
Chiba_Tomato004_ID162	Chiba_Tomato004_cmb_ID157	U			2038.3	511.17 Win085_C01	158		FALSE	NA	NA		28.0084	29.8531	29.4109	28.2963	29.4699	27.8608	29.0756	29.1699	28.6347	28.6976	26.8578	30.9343	29.4079	29.2061	28.9181	29.2139	28.6138	29.5011	27.3843	29.7257	28.509	28.4995	28.7214	30.5413	29.1304	29.6718	29.377	30.0786	28.8624	26.2565	30.0546	28.5466	27.6881	30.9466	30.0085	29.6023	28.8636
Chiba_Tomato004_ID166	Chiba_Tomato004_cmb_ID160	I		Inositol, myo- (6TMS)	2082.1	519.3 Win087_C01	161	Inositol, myo- (6TMS)	TRUE	2582-79-8|6917-35-7|87-89-8	myo-inositol		39.1787	39.2805	39.1491	39.4035	39.6804	40.0498	39.8823	40.0042	39.6427	39.7878	37.6323	39.6251	39.75	40.0083	39.2647	39.6631	39.6132	39.9409	40.1626	40.5601	39.5205	38.9682	38.9963	38.1793	38.7037	39.1883	38.8401	38.6792	39.7727	40.0157	40.6714	40.3929	39.7544	39.9758	39.7342	39.6692	39.6865
Chiba_Tomato004_ID169	Chiba_Tomato004_cmb_ID161	M1		M000000_A211001-101_MST_2105.7_EITTMS_	2094.8	521.92 Win088_C01	162		TRUE	NA	NA		29.4349	29.8002	29.5429	29.5676	28.5081	28.9226	28.6579	28.7159	28.6408	28.5081	30.5711	29.8182	28.1639	28.2895	28.5803	28.4485	29.2673	29.3564	28.4333	28.957	30.1577	29.8813	29.0402	28.9474	28.9794	29.765	28.9291	28.6357	27.8734	27.6587	28.3948	28.1931	28.0921	28.0125	28.0568	27.7705	27.8496
Chiba_Tomato004_ID170	Chiba_Tomato004_cmb_ID162	U			2100	522.85 Win088_C02	163		FALSE	NA	NA		22.7088	22.6335	18.5723	17.553	22.699	19.2108	21.6637	23.3386	23.2477	23.653	28.4208	26.6011	21.784	23.1996	23.326	23.1336	21.9809	19.5983	23.7004	23.1481	25.7065	23.2226	22.2217	21.5063	23.0854	23.9418	23.0412	19.8665	23.104	22.5278	21.0571	22.4169	24.3255	22.8626	22.9578	22.9231	22.6544
Chiba_Tomato004_ID171	Chiba_Tomato004_cmb_ID163	U			2109.5	524.58 Win089_C01	164		FALSE	NA	NA		26.1987	25.0239	27.5646	24.4256	25.3773	24.7841	26.6006	25.1618	26.8566	24.1661	27.3965	26.126	26.3108	25.9644	27.2473	25.1896	26.941	24.1225	25.8903	24.2288	26.0039	26.3299	25.4218	25.4208	25.5306	25.7162	24.0056	25.3904	26.1881	24.7238	24.7437	23.7895	25.9441	24.9354	25.96	23.9059	25.0355
Chiba_Tomato004_ID172	Chiba_Tomato004_cmb_ID164	M1		M000000_A213001-101_MST_2128.3_EITTMS_	2117.2	525.97 Win089_C02	165		TRUE	NA	NA		26.5768	26.2895	25.1319	26.0498	26.1757	26.2902	27.4156	27.701	27.9739	27.809	26.349	26.4045	27.236	27.4472	27.6356	27.779	26.9757	27.1184	26.8404	28.1021	25.4927	25.9046	26.8692	26.4625	24.898	26.6997	25.7111	25.8996	27.3574	27.3964	27.3844	27.6668	28.2177	28.4027	28.5238	27.6994	28.4464
Chiba_Tomato004_ID173	Chiba_Tomato004_cmb_ID165	M1		M000000_A211001-101_MST_2105.7_EITTMS_	2126.1	527.57 Win090_C01	166		TRUE	NA	NA		30.2277	31.3731	30.4605	31.0798	28.0774	29.0796	29.9016	30.4378	30.268	29.9234	30.9004	28.0979	29.0546	30.2171	30.8779	29.8297	30.4251	29.8558	29.2146	30.0144	29.0259	28.1427	28.8759	29.6167	30.0552	29.8234	27.724	30.943	30.1887	30.9492	29.4783	30.5685	30.7128	30.8683	30.2752	30.5998	30.9109
Chiba_Tomato004_ID174	Chiba_Tomato004_cmb_ID166	U			2147.8	531.49 Win091_C01	167		FALSE	NA	NA		17.4479	NA	18.1578	18.9748	18.8853	18.1776	18.5175	21.3427	19.3681	21.6299	30.3196	28.0453	18.705	17.9532	17.5964	21.7918	20.4146	22.2858	19.0875	19.5048	17.6493	17.3511	16.9186	17.8765	17.5085	17.4043	17.3523	18.1005	17.6221	19.3751	19.1151	19.1564	19.8823	19.5606	21.0098	18.9043	17.9318
Chiba_Tomato004_ID175	Chiba_Tomato004_cmb_ID167	I		Phytol (1TMS)	2164.9	534.61 Win092_C01	168	Phytol (1TMS)	TRUE	150-86-7|7541-49-3|57397-39-4	phytol		23.6295	23.927	22.4703	23.6898	19.4164	22.2963	22.002	23.6016	20.343	20.0954	26.4533	19.8407	20.3146	22.6125	24.1611	22.7761	23.8875	20.1622	20.2997	20.7318	24.2182	22.1317	21.7939	21.4019	23.1965	21.8941	20.7928	23.161	23.1968	23.6242	21.9249	23.4348	23.2857	21.6908	25.6056	22.5489	22.967
Chiba_Tomato004_ID176	Chiba_Tomato004_cmb_ID168	M1		M000000_A221004-101_MST_2214.3_EITTMS_	2194.3	539.89 Win093_C01	169		TRUE	NA	NA		27.9398	27.8781	27.3834	28.1206	27.6714	27.6997	29.0079	29.4145	29.0814	29.7806	29.2084	30.4973	29.2085	29.4377	28.7013	28.5753	28.2197	28.3876	28.3878	29.6862	27.8355	28.1635	28.1994	28.1577	26.8603	28.1186	26.8774	28.2037	28.104	28.6324	28.6282	29.2661	28.5978	28.9894	28.9831	28.3588	27.9934
Chiba_Tomato004_ID177	Chiba_Tomato004_cmb_ID169	I		Octadecadienoic acid, 9,12-(Z,Z)-, n- (1TMS)	2208	542.31 Win094_C01	170	Octadecadienoic acid, 9,12-(Z,Z)-, n- (1TMS)	TRUE	8024-22-4|60-33-3	linoleic acid		34.6179	33.5526	34.0654	32.846	33.5405	33.007	34.5472	33.8562	35.4503	34.4494	34.1358	34.269	35.1754	34.4379	35.3542	33.4455	34.3608	33.6526	34.907	34.4862	34.6047	35.352	34.126	33.9577	33.5127	34.1006	33.2179	33.5333	33.7547	33.5558	33.512	33.5759	34.6398	33.6923	34.9905	33.8459	34.1535
Chiba_Tomato004_ID178	Chiba_Tomato004_cmb_ID170	I		Octadecatrienoic acid, 9,12,15-(Z,Z,Z)-, n- (1TMS)	2215.5	543.6 Win094_C02	171	Octadecatrienoic acid, 9,12,15-(Z,Z,Z)-, n- (1TMS)	TRUE	463-40-1|21661-08-5	alpha-linolenic acid		33.5808	33.2971	32.2704	33.0046	31.7703	32.5091	33.1203	33.221	33.5254	32.488	34.5486	33.5472	33.174	33.3093	34.3877	33.3819	34.2648	31.0621	33.5325	33.0597	33.6042	33.0345	33.2839	32.5657	32.904	32.2988	32.2765	33.4819	33.5759	33.8339	32.0976	33.4526	33.4106	33.0787	32.9017	33.1086	33.8848
Chiba_Tomato004_ID179	Chiba_Tomato004_cmb_ID171	I		Tryptophan, L- (3TMS)	2216.1	543.74 Win094_C03	172	Tryptophan, L- (3TMS)	TRUE	153-94-6|61445-27-0|55429-28-2|6912-86-3|54-12-6|73-22-3|7537-04-4	l-tryptophane		30.6156	30.9456	30.6197	31.0283	30.9534	31.1952	28.9085	28.7078	28.2936	27.932	34.2617	34.0817	29.0116	28.8866	28.0746	27.6443	28.5863	28.2547	29.4557	29.7045	30.5262	30.3288	29.9084	29.4396	29.2171	29.2857	30.344	30.6195	28.5486	28.4649	28.8038	28.4518	28.4426	28.9707	28.3393	28.1288	28.9853
Chiba_Tomato004_ID180	Chiba_Tomato004_cmb_ID172	I		Tryptamine (3TMS)	2235.7	547.09 Win095_C01	173	Tryptamine (3TMS)	TRUE	343-94-2|61-54-1|55334-17-3	tryptamine		30.2455	29.0644	28.6642	28.8813	28.9994	28.6597	29.525	29.7192	30.1198	29.8904	30.6011	30.0798	29.3871	29.0654	30.195	29.307	30.2038	29.6416	30.1916	29.8718	29.5647	29.8327	29.5576	29.2735	29.2339	29.718	28.5655	29.3742	29.0527	29.4591	28.6151	29.151	29.6721	29.6814	29.314	29.2988	29.2418
Chiba_Tomato004_ID181	Chiba_Tomato004_cmb_ID173	I		Spermidine (5TMS)	2252.5	550.04 Win096_C01	174	Spermidine (5TMS)	TRUE	334-50-9|124-20-9	spermidine		24.8326	25.3641	26.1234	25.9498	26.4721	26.9632	27.3689	27.4843	27.0574	28.4577	27.1003	26.3379	26.7236	27.2585	25.6365	26.4633	26.8555	27.5418	27.0229	28.761	26.7753	26.5273	26.7647	26.3873	26.1257	26.6728	26.3642	27.3773	26.3261	26.9458	27.3508	27.9656	26.3967	26.5432	26.6813	27.3871	26.9327
Chiba_Tomato004_ID182	Chiba_Tomato004_cmb_ID174	U			2257.1	550.81 Win096_C02	175		FALSE	NA	NA		25.9736	27.6455	27.0388	27.079	27.3551	27.3991	28.1759	28.1913	28.0352	28.3197	30.6824	30.7795	27.4123	27.9194	27.8452	28.1611	27.5176	29.4083	26.779	28.2173	26.4607	26.8633	26.7943	26.4963	26.5593	27.5968	26.4775	26.5863	27.4566	26.193	27.9348	27.5451	27.5087	27.7677	27.5813	27.7827	27.2183
Chiba_Tomato004_ID183	Chiba_Tomato004_cmb_ID175	I		Cystine, L- (4TMS)	2282.6	555.22 Win097_C01	176	Cystine, L- (4TMS)	TRUE	69688-44-4|349-46-2|56-89-3|923-32-0|24645-67-8	l-cystine		30.2519	30.4367	29.1979	30.828	30.6288	30.8721	32.1719	31.607	32.0731	32.0746	30.0209	30.8268	31.9277	31.8641	31.5283	31.9933	31.7308	32.5691	30.8287	32.3109	31.289	30.7812	31.4447	30.9786	30.7837	32.0723	30.3823	30.6388	31.5394	31.3601	31.7698	32.4078	32.1609	31.385	32.1218	31.2507	32.068
Chiba_Tomato004_ID184	Chiba_Tomato004_cmb_ID176	I		Glucose-6-phosphate (1MEOX) (6TMS)	NA	557.55 Win098_C01	177 X_179	Glucose-6-phosphate (1MEOX) (6TMS)	TRUE	54010-71-8|299-31-0|56-73-5|55530-73-9|28176-73-0|3671-99-6	d-glucose-6-phosphate	COR_OK:PC1	31.8325	32.0737	31.4051	31.1386	31.5267	31.8915	32.7799	32.5065	33.208	33.3268	29.9848	31.3734	32.9342	32.8111	32.5379	32.9379	32.3873	33.8351	32.4653	33.5011	32.0034	31.8025	32.382	31.9866	32.0165	33.6564	31.2897	31.658	32.3975	32.7724	32.9126	33.3497	32.5946	32.8771	33.0858	32.3258	33.2118
Chiba_Tomato004_ID185	Chiba_Tomato004_cmb_ID177	M1		M000000_A231002-101_MST_2301.7_EIGTMS_	2312.6	560.3 Win099_C01	178		TRUE	NA	NA		19.9103	19.7599	6.8004	19.8233	13.0193	18.4505	21.5449	19.5892	21.5195	20.2764	23.6842	22.7644	21.9429	20.4306	19.9239	20.2544	21.2072	19.4214	19.3473	20.6095	21.0324	21.6397	20.2878	19.1444	20.6169	18.1831	15.1697	20.2313	21.4696	19.9471	19.0767	18.727	20.7361	19.8103	18.9232	18.6723	18.7125
Chiba_Tomato004_ID187	Chiba_Tomato004_cmb_ID179	U			2325.3	562.36 Win099_C03	180		FALSE	NA	NA		21.243	21.0344	20.2527	20.1445	18.5818	21.198	23.6848	25.0344	24.7997	24.8763	25.5393	25.4161	24.4179	24.5164	25.7346	24.8075	22.1382	24.1024	23.3054	24.3682	20.7448	22.7525	21.3238	21.7797	19.8746	21.3091	20.5051	22.0488	22.7969	24.2675	23.6332	25.3785	23.9929	23.3248	24.9346	23.8863	23.2241
Chiba_Tomato004_ID188	Chiba_Tomato004_cmb_ID180	U			2335.5	564.05 Win100_C01	181		FALSE	NA	NA		25.528	25.3231	23.6663	23.9263	23.7819	23.803	21.4913	25.3609	24.4576	25.4537	25.1308	25.5666	25.6199	25.3272	24.5214	24.1461	24.4564	23.7564	24.7426	24.6979	24.9515	25.528	24.7414	24.7386	23.5613	24.9397	22.1745	24.1787	24.484	24.664	24.4342	24.9198	24.9321	24.4035	25.1175	24.1053	24.7685
Chiba_Tomato004_ID189	Chiba_Tomato004_cmb_ID181	M1		M000000_A237001-101_MST_2373.4_EITTMS_	2340.3	564.85 Win100_C02	182		TRUE	NA	NA		30.2507	30.397	30.049	30.1901	30.3519	30.7899	30.9668	30.7917	30.6911	31.0655	31.8921	32.7818	30.9329	30.9993	30.6759	31.0955	30.8225	31.5239	30.9403	31.9091	30.2788	29.872	30.3149	29.9199	29.9265	30.4295	29.624	29.739	30.3019	30.0895	31.1332	31.0478	30.509	30.3214	30.8346	30.4794	30.4857
Chiba_Tomato004_ID190	Chiba_Tomato004_cmb_ID182	M1		M000000_A237002-101_MST_2370.2_EITTMS_	2352.4	566.88 Win101_C01	183		TRUE	NA	NA		26.2413	25.484	23.6443	25.2219	25.1885	25.7578	24.056	25.637	23.858	25.2304	25.0132	26.546	24.1208	24.8698	26.1896	26.1686	23.5937	26.3186	23.9962	23.8117	22.8001	23.5855	24.1955	24.3393	21.7477	25.4558	22.3514	23.696	23.4122	23.6334	24.9961	25.8807	23.9154	23.2388	23.7665	22.6079	22.1194
Chiba_Tomato004_ID191	Chiba_Tomato004_cmb_ID183	U			2379	571.29 Win102_C01	184		FALSE	NA	NA		24.3813	25.6049	25.1285	25.8706	25.2107	25.6933	24.3078	25.2306	24.1736	25.349	27.7872	28.4286	24.3197	25.3851	24.4134	26.009	24.7373	26.6403	18.6923	25.6553	24.9189	23.6401	24.6189	24.2611	23.2843	25.1349	24.3639	23.7223	24.6339	24.3584	25.5267	25.8058	24.8042	25.7041	24.236	24.0661	23.8896
Chiba_Tomato004_ID192	Chiba_Tomato004_cmb_ID184	A2		Inositol-1-phosphate, myo- (7TMS)	2402.6	575.24 Win103_C01	185	Inositol-1-phosphate, myo- (7TMS)	TRUE	15421-51-9|55568-91-7	1248:inositol-1-phosphate, myo-		29.0739	29.0598	28.3764	28.7174	28.7946	29.2754	29.6796	29.9124	30.0944	30.0706	30.5401	31.2629	30.6763	30.3935	29.6021	29.5968	29.2896	29.7198	29.5151	30.2604	29.3842	29.3922	29.3276	29.3496	28.5434	29.3102	28.5064	29.0317	29.5442	29.2986	29.3394	30.0736	29.7187	29.4248	29.934	29.3221	29.9501
Chiba_Tomato004_ID193	Chiba_Tomato004_cmb_ID185	U			2409.5	576.34 Win103_C02	186		FALSE	NA	NA		22.3982	24.4364	22.1442	19.841	19.2139	21.7018	21.4766	22.728	23.2717	22.6423	23.0767	28.6858	24.3306	24.3032	23.7784	22.7892	22.3526	23.0644	20.0518	23.9475	23.778	23.6455	22.7663	22.0337	24.524	22.2605	21.5043	22.029	19.657	19.8671	23.0372	24.6662	23.8548	22.7779	24.2716	22.103	22.1231
Chiba_Tomato004_ID194	Chiba_Tomato004_cmb_ID186	U			2420.2	578 Win103_C03	187		FALSE	NA	NA		27.1478	21.3948	16.8455	17.5343	23.5593	10.3179	16.4198	19.5661	13.1516	20.3978	20.4401	17.1043	25.6803	19.6595	26.2845	19.1158	25.472	20.1492	27.4213	22.4649	23.6159	19.0198	24.8152	18.4105	25.6275	15.2228	23.1425	18.9948	16.8765	19.8541	21.0594	22.5907	14.6796	15.6479	23.1615	21.9467	25.5978
Chiba_Tomato004_ID196	Chiba_Tomato004_cmb_ID188	U			2440.3	581.19 Win104_C02	189		FALSE	NA	NA		23.1194	23.7823	23.9811	24.4888	24.2658	23.991	24.5536	25.2758	23.1619	25.0596	24.5204	25.9145	25.3874	25.1457	23.8242	25.3005	24.2225	24.7052	19.5771	24.8023	22.5951	23.6509	22.6985	23.7275	21.5571	23.9257	22.7984	22.3225	24.266	21.94	25.3824	24.0791	23.7718	24.836	23.8042	23.4738	22.9989
Chiba_Tomato004_ID197	Chiba_Tomato004_cmb_ID189	I		Tryptamine, 5-hydroxy- (4TMS)	2459.1	584.21 Win105_C01	190	Tryptamine, 5-hydroxy- (4TMS)	TRUE	50-67-9|153-98-0|55429-74-8	serotonin		32.8605	29.3972	30.7558	29.6553	30.8477	30.2328	30.6262	28.6175	31.5123	28.8216	31.7273	31.1583	32.1647	29.1991	31.8432	28.7893	31.6757	30.2628	33.0299	30.5262	30.2337	29.2215	31.3445	29.9121	30.9669	30.1729	29.8674	29.063	29.3919	29.1077	30.1601	29.4641	28.5583	28.724	30.0445	29.4472	30.8573
Chiba_Tomato004_ID198	Chiba_Tomato004_cmb_ID190	M1		M000000_A252002-101_MST_2515.5_EITTMS_	2485.4	588.39 Win106_C01	191		TRUE	NA	NA		34.795	29.2763	32.368	30.0374	31.3035	29.776	32.3084	28.4697	33.3737	29.179	25.9471	27.7132	34.1566	29.4308	33.1936	27.1738	32.8373	31.2952	34.7131	31.8561	31.3375	29.5685	32.1673	31.1994	31.8509	32.6504	30.6342	29.445	30.6123	30.2514	29.6807	29.9333	29.2757	29.7739	31.6235	30.1193	32.805
Chiba_Tomato004_ID199	Chiba_Tomato004_cmb_ID191	U			2505.7	591.64 Win107_C01	192		FALSE	NA	NA		30.0509	29.2521	29.2233	30.3149	28.4999	29.0645	28.9435	29.9242	29.6268	29.0284	31.1433	30.1406	29.3867	29.8795	30.8005	30.1627	30.0975	27.7857	28.3632	29.7273	29.4232	29.5135	29.9168	29.5636	29.3619	28.3723	29.2116	29.6524	29.2971	29.3865	29.2414	30.5369	31.2898	28.8329	28.9165	29.6194	29.342
Chiba_Tomato004_ID201	Chiba_Tomato004_cmb_ID193	U			2535.1	596.09 Win108_C02	194		FALSE	NA	NA		22.1699	21.5322	23.8573	21.9839	22.1373	23.3236	26.8178	25.2664	25.788	21.3678	27.1227	28.1877	25.3998	25.0677	28.1738	25.0647	21.1428	22.7083	23.7882	21.116	16.6038	20.4327	20.0844	19.4754	18.8196	23.065	20.5308	21.3085	24.0825	21.929	23.9794	24.8592	21.4076	20.7882	25.0866	19.8684	22.7448
Chiba_Tomato004_ID202	Chiba_Tomato004_cmb_ID194	U			2550.1	598.38 Win109_C01	195		FALSE	NA	NA		25.0036	26.9402	27.0239	27.2902	26.4275	27.3293	25.9432	26.2418	25.1497	26.0297	29.1222	29.3377	25.2516	25.8694	24.7687	26.203	26.8878	28.0938	22.0261	26.267	26.6645	26.226	27.1714	26.371	27.7835	28.2098	26.8144	26.6734	25.4331	25.0099	26.538	25.9409	25.6014	25.917	25.1645	25.5694	24.9301
Chiba_Tomato004_ID203	Chiba_Tomato004_cmb_ID195	I		Nicotianamine (4TMS)	2564.4	600.61 Win110_C01	196	Nicotianamine (4TMS)	TRUE	34441-14-0	nicotianamine		25.2701	27.8121	25.7748	25.9627	26.3499	27.3622	28.2767	27.6358	28.5981	28.7565	28.9492	30.7757	29.305	28.0106	26.629	27.5403	24.5408	28.0521	27.5482	29.6917	26.1493	26.562	25.6457	25.9857	24.7836	27.988	25.9456	26.8455	27.1912	28.714	27.9909	27.3611	26.1348	29.1118	26.8596	26.7872	27.542
Chiba_Tomato004_ID204	Chiba_Tomato004_cmb_ID196	U			2570.9	601.6 Win110_C02	197		FALSE	NA	NA		22.1054	25.6175	24.8269	24.91	24.9562	26.4124	26.6932	27.2558	26.9106	27.7074	25.3497	29.0963	27.282	27.8029	27.963	28.7111	22.3248	25.0718	21.9716	27.9473	24.1911	25.7942	23.3344	24.8478	24.9594	26.0206	24.8532	25.2532	25.2065	26.5965	27.3829	27.1859	25.6204	26.6781	25.0416	25.7816	24.401
Chiba_Tomato004_ID205	Chiba_Tomato004_cmb_ID197	U			2602.2	606.38 Win111_C01	198		FALSE	NA	NA		19.4245	19.9947	19.2918	19.4015	18.6226	19.8641	20.2935	19.8626	20.008	19.2827	26.1381	23.5022	19.7272	20.1148	21.493	21.605	19.9669	20.4546	16.0546	17.5375	16.4992	16.3933	18.9063	18.6002	19.959	20.5808	17.7229	19.2964	18.6654	18.4079	21.4445	20.6257	19.7953	20.6197	19.0894	18.4655	19.766
Chiba_Tomato004_ID208	Chiba_Tomato004_cmb_ID199	U			2629.6	610.67 Win113_C01	200		FALSE	NA	NA		16.2731	19.5315	18.7422	22.7997	16.431	11.2165	13.8533	14.3199	15.4196	9.69543	24.1094	16.6741	14.9426	9.61833	16.0142	12.0086	20.0764	14.4479	15.2811	12.5264	13.6686	17.3497	14.5294	20.9491	15.5514	15.6164	14.4223	19.6759	14.4376	9.35276	11.9131	11.9087	16.0594	8.31459	15.464	17.8568	15.892
Chiba_Tomato004_ID209	Chiba_Tomato004_cmb_ID200	A2		Xylobiose, D- (1MEOX) (6TMS)	2637.2	611.9 Win113_C02	201	Xylobiose, D- (1MEOX) (6TMS)	TRUE	6860-47-5	xylobiose		20.2566	15.9821	16.4684	17.4505	18.5753	18.2474	5.40536	15.8377	5.10688	11.2295	25.7406	23.9921	7.53436	15.8261	20.0939	17.1859	17.9367	16.6878	18.3866	12.313	16.3695	17.0076	15.5192	14.9814	17.066	15.3921	15.4697	13.8048	9.94155	12.7881	15.574	17.1903	14.2742	18.5782	7.23064	11.9069	9.76884
Chiba_Tomato004_ID210	Chiba_Tomato004_cmb_ID201	U			2653.8	614.49 Win114_C01	202		FALSE	NA	NA		20.0044	21.8362	21.5868	20.5902	22.4478	22.0561	22.1862	21.2211	19.6038	20.9027	11.2937	17.7224	17.5898	17.8101	20.488	23.6437	26.6841	28.2415	19.638	22.5717	20.223	18.5563	21.3037	22.2023	22.1602	22.8068	19.0641	21.4803	22.8523	22.9954	22.4747	21.3513	23.1542	23.1405	22.7249	22.6137	21.269
Chiba_Tomato004_ID211	Chiba_Tomato004_cmb_ID202	U			2662.7	615.85 Win115_C01	203		FALSE	NA	NA		25.2912	18.7779	21.0876	20.2175	20.3204	13.4852	20.2397	19.0922	24.0094	20.8829	21.7025	21.8318	24.5788	21.2032	23.495	20.2489	23.2181	17.8028	23.334	22.8863	20.0949	19.6031	21.747	17.6847	21.4468	19.285	20.0115	21.527	19.0248	20.6343	20.8074	20.8413	17.8295	19.1874	20.3267	20.5007	19.9796
Chiba_Tomato004_ID212	Chiba_Tomato004_cmb_ID203	U			2671.6	617.27 Win115_C02	204		FALSE	NA	NA		24.3179	23.3753	23.713	22.4084	20.9619	23.0299	23.5242	23.0335	24.5281	22.6034	18.3784	13.1011	23.0484	23.1956	24.887	24.1223	26.8529	26.6287	25.0505	25.4926	24.1363	23.5681	24.3728	22.9411	23.5721	23.5034	22.3902	22.403	24.508	23.0028	25.5294	24.7394	23.3345	22.5484	24.4767	23.6736	24.7997
Chiba_Tomato004_ID213	Chiba_Tomato004_cmb_ID204	U			2683.1	619.1 Win116_C01	205		FALSE	NA	NA		20.9909	20.8066	20.503	19.72	21.4501	22.0986	20.5332	20.5361	20.1346	19.4817	23.8923	22.6704	21.4935	22.0126	21.366	22.0682	19.7377	20.1582	20.4854	21.8061	19.5814	17.857	20.3975	19.9851	19.0632	19.9496	19.4837	19.785	21.0082	19.4863	22.2858	22.4295	21.2067	21.9633	21.0235	20.1864	22.0027
Chiba_Tomato004_ID214	Chiba_Tomato004_cmb_ID205	U			2701.5	621.99 Win116_C02	206		FALSE	NA	NA		21.3144	17.8433	17.9379	18.6271	14.5115	16.6251	18.3658	22.0653	18.6646	22.3397	24.1026	23.6629	12.4629	21.0778	19.1531	23.1047	19.8462	20.6783	15.069	21.3224	20.2922	20.8902	8.88331	18.7496	20.708	21.8485	17.322	16.0756	13.9771	21.8961	19.5019	22.0401	22.2496	20.9188	18.7818	21.0161	20.6407
Chiba_Tomato004_ID215	Chiba_Tomato004_cmb_ID206	I		Maltose, D- (1MEOX) (8TMS)	NA	624.84 Win117_C01	207 X_209	Maltose, D- (1MEOX) (8TMS)	TRUE	4482-75-1|69-79-4|6363-53-7	d-maltose	COR_OK:PC1	19.1112	18.7947	17.2918	19.1619	19.0973	21.6153	16.8784	23.945	20.1729	19.5399	22.7448	19.5017	21.7915	17.681	21.499	21.1475	19.0066	28.1555	19.2446	18.4417	19.8546	19.5974	24.2011	20.1727	18.6172	17.8007	21.2971	20.3529	21.6352	18.9755	19.169	18.0695	17.4646	18.746	17.8892	19.427	19.426
Chiba_Tomato004_ID216	Chiba_Tomato004_cmb_ID207	I		Trehalose, alpha,alpha'-, D- (8TMS)	2725.7	626.04 Win117_C02	208	Trehalose, alpha,alpha'-, D- (8TMS)	TRUE	6138-23-4|99-20-7	d-trehalose		21.8592	18.3218	22.4811	22.9041	17.3231	22.842	25.0551	24.0643	25.1924	24.5277	11.4998	14.9846	23.8556	24.1231	25.4371	15.0612	26.2204	28.636	25.7711	25.7468	24.8317	23.5667	26.2774	23.1432	23.6855	25.7282	23.6734	21.4128	25.3681	25.6757	25.5914	25.5464	22.7416	24.4078	25.4458	25.1062	26.2883
Chiba_Tomato004_ID218	Chiba_Tomato004_cmb_ID209	U			2760.4	631.68 Win119_C01	210		FALSE	NA	NA		24.5377	24.5056	23.8445	23.6365	24.5358	22.8233	25.2978	24.6634	25.3288	24.5581	24.7746	24.7478	23.984	23.4795	24.5462	24.9194	25.2968	25.894	24.4675	24.0505	24.6974	24.658	25.1532	24.9462	23.3372	23.5037	23.8064	23.6524	24.1227	24.341	25.2289	24.4497	24.2615	24.1845	24.0148	25.1626	22.9576
Chiba_Tomato004_ID219	Chiba_Tomato004_cmb_ID210	U			2787.1	636.13 Win120_C01	211		FALSE	NA	NA		23.1508	19.105	20.0391	17.332	18.3498	19.6896	23.6534	21.9975	23.9993	22.7938	21.7645	20.7718	23.5288	21.8029	23.4397	NA	21.7267	20.5706	23.6652	22.2156	19.5579	20.4462	20.6263	17.6939	19.3119	19.9241	20.716	21.0503	20.8053	21.724	22.8586	22.9056	23.3133	22.3365	19.762	19.3086	23.4474
Chiba_Tomato004_ID220	Chiba_Tomato004_cmb_ID211	U			2810.5	640.05 Win121_C01	212		FALSE	NA	NA		15.0633	16.9779	16.766	18.0731	17.4121	18.3543	15.3522	19.2859	19.1697	18.1735	16.3435	15.9053	15.5827	18.982	18.4229	17.9899	16.9396	18.8229	14.5315	15.8373	17.2458	18.4538	9.73892	19.2863	14.3356	19.2225	13.118	18.5709	18.6963	19.9292	17.2377	16.6076	20.9486	17.4743	15.9061	18.7406	20.1402
Chiba_Tomato004_ID221	Chiba_Tomato004_cmb_ID212	U			2812.2	640.35 Win121_C02	213		FALSE	NA	NA		21.0145	16.2329	9.52693	15.7057	11.1604	12.0412	NA	NA	NA	NA	20.6111	21.1854	15.4948	14.554	17.5315	11.6037	18.4956	17.1101	19.2726	11.0469	19.563	16.0553	20.4145	11.32	19.8303	17.1391	16.3591	18.8086	16.0569	11.8076	NA	NA	15.0601	12.6047	15.8625	NA	NA
Chiba_Tomato004_ID222	Chiba_Tomato004_cmb_ID213	U			2828.6	643.27 Win122_C01	214		FALSE	NA	NA		25.0526	24.2994	23.0589	24.725	24.3262	22.948	24.5403	24.2148	24.7845	24.9281	25.8241	24.8561	25.4557	25.2242	25.272	24.8594	24.5645	23.8024	25.5224	23.2746	23.2443	25.7376	24.3392	24.0877	23.4248	22.174	24.6699	24.8985	25.0798	25.3455	24.1046	25.1744	24.8942	23.2438	25.6988	24.8488	25.4181
Chiba_Tomato004_ID223	Chiba_Tomato004_cmb_ID214	A2		Melibiose_8TMS	2835.3	644.5 Win122_C02	215	Melibiose_8TMS	TRUE	NA	NA		16.2224	18.3299	12.3152	10.5277	16.0492	14.1939	6.1979	10.6088	14.3554	14.2805	15.8848	20.6839	11.2564	12.5169	11.7757	14.7326	17.7313	11.9711	19.2163	19.1826	14.383	17.7674	16.1197	16.3859	15.2839	15.1079	16.9615	13.4494	16.6908	16.0151	17.3614	11.6087	26.3216	15.2286	12.8151	20.3722	17.5939
Chiba_Tomato004_ID224	Chiba_Tomato004_cmb_ID215	U			2845.4	646.32 Win123_C01	216		FALSE	NA	NA		17.3235	17.4961	14.9192	13.3125	15.843	14.7852	18.1873	11.7594	15.27	15.9062	18.974	19.9243	14.4702	17.9984	16.5824	15.1856	13.0195	18.1671	15.4975	17.694	16.6631	17.3257	18.1108	16.0437	16.9324	16.501	16.8263	12.4943	17.1779	17.7237	13.2964	15.9894	18.1447	12.4315	15.0772	15.973	15.6033
Chiba_Tomato004_ID225	Chiba_Tomato004_cmb_ID216	U			2849.9	647.09 Win123_C02	217		FALSE	NA	NA		21.9741	19.3346	16.503	14.7955	20.9507	19.871	20.5344	22.4264	20.5586	19.2742	24.8172	23.718	20.219	19.7798	20.7817	21.6267	21.5996	20.5353	19.716	16.3324	13.7458	18.4565	23.0484	20.9298	20.3272	19.198	21.324	21.0752	21.0191	21.5797	21.3001	21.2479	21.9373	21.5807	14.9143	21.3721	20.6184
Chiba_Tomato004_ID226	Chiba_Tomato004_cmb_ID217	A2		Isomaltose (1MEOX) (8TMS)	2870.2	650.71 Win124_C01	218	Isomaltose (1MEOX) (8TMS)	TRUE	35867-21-1|499-40-1	isomaltose		18.0288	18.4722	21.4865	12.3323	13.3395	21.2155	14.4839	22.2378	16.884	20.7355	23.3656	18.2664	10.5372	19.7281	18.7429	18.248	18.7043	19.3588	19.5816	19.3324	16.4549	19.5566	18.7188	20.1887	13.5251	17.8803	19.3875	19.7526	20.1858	20.9089	18.5309	17.2207	20.0323	12.4962	14.9553	18.97	19.2126
Chiba_Tomato004_ID227	Chiba_Tomato004_cmb_ID218	U			2892.7	654.66 Win125_C01	219		FALSE	NA	NA		11.2356	16.9813	8.1981	9.87312	15.2551	5.20254	7.52553	11.0264	13.3635	13.4646	7.12899	5.44972	-0.288285	8.54053	8.02517	9.66329	6.41839	9.31195	6.32851	18.3263	14.7193	15.8528	3.75721	15.7274	6.92333	5.45098	16.092	9.62961	8.20086	6.7842	16.4189	10.5817	17.6436	6.0373	12.3798	9.19207	7.33584
Chiba_Tomato004_ID228	Chiba_Tomato004_cmb_ID219	U			2914.4	658.77 Win126_C01	220		FALSE	NA	NA		27.2859	27.8623	27.3416	26.9733	27.7542	26.7082	28.2778	27.3903	28.1308	27.6415	26.8466	27.503	27.6521	27.419	27.8958	27.3865	28.0734	27.5532	27.5644	27.8305	27.645	27.4305	26.4894	27.2581	27.7469	26.6377	27.4007	27.1575	27.8123	27.727	27.7937	27.927	27.4559	27.75	27.2854	27.2787	27.7537
Chiba_Tomato004_ID229	Chiba_Tomato004_cmb_ID220	U			2926.7	661.16 Win126_C02	221		FALSE	NA	NA		23.0911	23.077	23.261	23.9589	24.4247	24.0849	23.3273	23.3261	23.2298	23.1948	25.7388	25.4701	24.2081	24.2478	22.7587	23.8838	22.6696	24.4749	NA	24.1924	22.1233	23.6131	21.4351	22.9856	21.4909	21.6618	22.6392	22.3313	23.0748	23.3286	24.7125	24.3159	23.2051	23.7729	23.6563	22.9942	22.3158
Chiba_Tomato004_ID230	Chiba_Tomato004_cmb_ID221	M1		M000000_A285005-101_MST_2855.6_EIGTMS_	2940	663.75 Win127_C01	222		TRUE	NA	NA		26.612	26.968	25.9056	27.6571	25.4726	26.8823	26.0769	27.3736	26.4226	25.7412	28.3708	26.9124	20.8024	27.3084	27.4233	27.5578	28.4889	25.0335	26.2121	26.0788	27.3661	26.7385	27.0313	27.1489	27.4424	26.0899	26.5037	27.8436	27.4862	28.3705	26.8996	28.0278	29.8504	27.3377	25.9546	28.0014	28.0462
Chiba_Tomato004_ID231	Chiba_Tomato004_cmb_ID222	A2		Quinic acid, 3-caffeoyl-, cis- (6TMS)	2965.1	668.7 Win128_C01	223	Quinic acid, 3-caffeoyl-, cis- (6TMS)	TRUE	NA	1281:quinic acid, 3-caffeoyl-, cis- (6tms)		29.1549	29.8721	28.5585	28.9887	28.9907	29.2773	30.5427	30.9342	31.2656	31.3946	32.6716	31.3622	30.1042	30.8019	30.6954	30.8937	29.4193	30.3127	31.1132	30.8004	28.9629	28.8573	28.689	29.4211	28.3951	28.6969	28.0215	28.8789	30.2175	30.4068	30.7203	30.8345	30.6832	31.1519	31.0688	30.8613	30.7902
Chiba_Tomato004_ID232	Chiba_Tomato004_cmb_ID223	I		Galactinol (9TMS)	2973.3	670.33 Win128_C02	224	Galactinol (9TMS)	TRUE	16908-86-4|3687-64-7	galactinol		31.5175	31.7725	31.0999	31.4337	31.4011	31.7731	32.9427	32.9114	32.6424	32.5668	31.9029	32.3156	32.6287	32.855	33.023	33.3878	32.388	33.0469	32.3608	32.3737	32.1285	32.0488	32.1311	32.2317	31.7588	31.7962	31.5747	31.5952	32.5939	32.5445	32.968	32.7947	32.8249	32.9334	32.9322	32.5308	32.7179
Chiba_Tomato004_ID233	Chiba_Tomato004_cmb_ID224	U			2999.9	675.51 Win129_C01	225		FALSE	NA	NA		24.7926	23.7883	24.8505	25.2525	22.0402	25.3047	23.9999	23.888	25.1484	24.3685	25.4018	24.0815	22.686	24.0927	24.6748	23.4014	25.5026	23.2082	23.1537	22.1217	24.4267	23.4498	25.1536	23.3729	23.8186	22.946	23.4499	25.1926	24.0606	25.8762	23.2063	25.6112	25.8999	23.8314	21.3944	25.0597	26.1117
Chiba_Tomato004_ID234	Chiba_Tomato004_cmb_ID225	U			3011.8	678.13 Win130_C01	226		FALSE	NA	NA		14.1054	15.2994	12.1506	17.5531	3.29192	15.887	16.5581	12.6905	17.2726	3.07304	11.6688	12.4625	16.327	12.7175	14.8195	10.1639	15.7635	10.2361	13.6009	10.8834	12.7077	17.5399	19.4936	16.3828	9.79868	18.4364	11.1021	9.98437	14.1009	11.0285	13.2032	8.32984	12.2461	3.19042	5.10855	14.6426	7.01548
Chiba_Tomato004_ID235	Chiba_Tomato004_cmb_ID226	U			3024.1	680.82 Win130_C02	227		FALSE	NA	NA		5.74935	6.4331	4.24654	11.2793	11.1058	11.3118	11.4133	15.8769	11.0952	13.1186	6.69145	11.561	7.81544	15.0158	14.3006	10.5909	13.478	10.2327	8.98166	7.80944	8.93084	9.23875	6.25975	14.3172	8.59758	8.23339	15.7076	9.6749	11.7877	11.2699	9.98198	3.17595	10.2938	13.2596	13.6423	10.8676	13.684
Chiba_Tomato004_ID237	Chiba_Tomato004_cmb_ID228	M1		M000000_A313005-101_MST_3133_EIQTMS_	3082.5	693.57 Win133_C01	229		TRUE	NA	NA		25.1108	24.3545	24.4321	25.6088	24.5808	24.4185	24.3139	25.2595	23.8966	24.3967	26.1583	26.4297	24.0439	25.4161	25.3573	25.8275	26.1962	22.318	24.9364	24.1611	25.3401	24.0812	25.3068	25.0793	25.146	24.317	24.6141	25.0966	24.2557	24.0171	24.448	24.5421	27.1795	24.7226	24.4782	25.396	24.5353
Chiba_Tomato004_ID238	Chiba_Tomato004_cmb_ID229	A2		Quinic acid, 3-caffeoyl-, trans- (6TMS)	3094	696.12 Win134_C01	230	Quinic acid, 3-caffeoyl-, trans- (6TMS)	TRUE	202650-88-2|327-97-9	chlorogenic acid		28.5076	28.6285	28.0142	28.1301	28.7874	29.4018	31.0633	30.4904	31.0249	31.0117	33.8916	33.2952	30.9302	30.4487	30.4578	31.0094	29.6325	31.2149	30.6333	31.0003	28.7536	28.6139	29.0754	28.3401	27.7464	28.6185	27.8304	27.5202	29.6495	30.5718	30.956	31.0352	30.3644	31.6498	30.4183	30.3615	30.0635
Chiba_Tomato004_ID239	Chiba_Tomato004_cmb_ID230	U			3104.3	698.48 Win135_C01	231		FALSE	NA	NA		4.43562	15.2593	12.0761	9.95897	14.5142	11.7119	8.14441	13.0456	5.41178	11.7103	NA	NA	7.15557	4.82805	12.673	7.61697	2.43223	4.24471	11.9148	7.26741	15.7942	14.4571	9.16507	13.6821	14.9833	3.91172	10.2554	10.5895	8.10337	8.51068	11.5747	7.46592	11.8613	8.27852	3.09161	11.1867	12.6896
Chiba_Tomato004_ID240	Chiba_Tomato004_cmb_ID231	U			3111.9	700.37 Win135_C02	232		FALSE	NA	NA		16.5934	18.4288	9.66153	11.4078	15.0735	11.505	7.87924	16.6845	8.8785	16.3356	13.5133	13.1971	9.97638	13.3497	9.34324	9.73962	14.6149	13.9359	14.9606	12.8119	15.9353	16.855	14.7331	12.2402	5.47762	16.3492	14.0766	14.5961	14.0148	13.9989	11.2523	14.4547	15.734	11.4939	10.8901	10.428	15.8944
Chiba_Tomato004_ID241	Chiba_Tomato004_cmb_ID232	U			3122.7	703.13 Win136_C01	233		FALSE	NA	NA		18.904	17.6571	14.7296	12.8204	14.3853	9.22393	12.425	16.2506	12.2352	17.9853	16.6871	17.5567	18.6569	15.7867	20.3551	14.533	15.7614	8.20952	16.6193	16.4726	16.9417	17.4609	11.4835	13.9994	14.5222	8.17086	13.5571	15.0877	16.8276	16.5982	13.2038	15.1482	9.9062	13.0223	15.2039	10.8007	13.9948
Chiba_Tomato004_ID243	Chiba_Tomato004_cmb_ID234	I		Tocopherol, alpha- (1TMS)	NA	710.6 Win138_C02	235 X_284	Tocopherol, alpha- (1TMS)	TRUE	59-02-9|2733-26-8|2074-53-5|10191-41-0	alpha-tocopherol	COR_OK:HDA	18.3836	21.3638	20.9142	15.4254	20.1262	19.3571	20.9013	18.0307	21.2764	20.6633	25.2654	24.529	20.7368	19.8794	19.1872	15.6991	18.9574	20.1109	18.8265	20.1962	20.1254	17.1718	20.0517	17.0809	18.7619	17.5118	19.1993	16.4696	19.7192	20.9425	21.87	18.5721	20.4512	21.1466	20.1663	NA	20.9206
Chiba_Tomato004_ID244	Chiba_Tomato004_cmb_ID235	U			3164.3	713.49 Win139_C01	236		FALSE	NA	NA		19.0966	18.9498	20.1459	20.814	17.2966	17.8622	17.3852	20.8373	18.7919	19.9562	23.1838	22.9888	18.4338	20.2959	21.973	21.886	20.7452	15.5879	20.8159	18.8982	17.5842	20.1715	18.6666	19.3566	20.1609	14.5053	17.7514	18.9352	20.491	19.6712	19.473	19.2173	20.6989	12.5645	19.5391	20.5269	19.1855
Chiba_Tomato004_ID246	Chiba_Tomato004_cmb_ID237	U			3175.1	716.21 Win139_C03	238		FALSE	NA	NA		15.6719	13.8627	13.5628	15.0038	17.1625	15.8981	13.3073	15.6872	11.3658	17.3621	23.025	21.2589	13.8643	16.4057	8.47808	15.3403	16.7455	15.549	15.9677	13.1503	11.6847	14.4042	13.8819	15.5568	14.94	12.4099	15.8782	16.6356	16.6418	15.503	12.8933	14.5416	14.566	16.3009	15.2153	15.3846	11.8931
Chiba_Tomato004_ID248	Chiba_Tomato004_cmb_ID239	U			3199.9	722.39 Win141_C01	240		FALSE	NA	NA		4.05424	10.4773	8.73137	12.1549	10.5228	11.0635	8.85705	10.5395	11.5683	12.7364	10.6143	8.70378	10.2139	6.67754	10.0747	11.9043	14.3165	9.23273	7.84709	12.4707	9.08594	2.94083	12.9238	3.19405	10.4787	6.08802	8.14772	13.5525	10.3511	10.7913	11.4139	10.0908	10.5213	10.6909	7.34422	11.7657	13.1108
Chiba_Tomato004_ID249	Chiba_Tomato004_cmb_ID240	U			3232.5	731.88 Win144_C01	241		FALSE	NA	NA		16.7042	17.4388	17.4141	17.1002	17.6279	18.2938	17.7	15.2649	16.774	16.5489	21.3356	21.1463	16.4891	16.5961	15.3043	14.4457	18.771	20.6797	17.6499	20.8325	17.6601	17.0825	16.5157	16.2905	16.2335	18.2727	17.2154	15.1833	16.2813	17.5691	16.6558	18.2415	17.7053	18.4457	17.2708	16.3412	16.7024
Chiba_Tomato004_ID250	Chiba_Tomato004_cmb_ID241	U			3245.2	735.63 Win145_C01	242		FALSE	NA	NA		18.7635	20.4017	18.9999	19.0831	20.7925	20.712	23.1312	22.7861	23.1739	23.7714	26.9977	27.5472	24.4405	24.7593	22.7235	24.0341	19.7748	22.0542	23.9301	26.2803	19.0227	18.7427	19.3581	16.0373	18.3613	20.4514	19.0781	17.9455	22.3777	23.772	24.4474	24.373	23.4128	26.2346	22.9719	23.4851	20.5697
Chiba_Tomato004_ID251	Chiba_Tomato004_cmb_ID242	U			3281.1	746.06 Win147_C01	243		FALSE	NA	NA		11.6658	15.7455	14.3074	6.68081	13.646	18.8334	15.4536	14.1335	12.9664	19.9331	23.864	20.4969	14.3721	14.7416	16.7978	17.3341	4.21493	8.69717	14.3305	15.4544	15.8288	18.6464	18.2201	13.7821	16.1359	16.5235	16.3183	15.9632	11.9149	15.0099	9.77424	13.9291	18.6961	14.7106	16.1063	11.4545	15.0891
Chiba_Tomato004_ID252	Chiba_Tomato004_cmb_ID243	U			3300	751.63 Win148_C01	244		FALSE	NA	NA		3.15202	9.66347	2.0298	10.3083	11.3789	3.20475	4.30914	10.3959	11.8816	9.1421	10.2988	7.31457	6.06353	5.08887	10.3485	0.583041	9.02701	5.86638	10.3439	4.97243	5.97395	0.87978	4.79025	12.9097	6.25773	9.19252	0.0475138	8.1007	11.0991	8.03621	4.26913	8.13827	6.80944	3.65225	8.214	9.82629	6.93976
Chiba_Tomato004_ID253	Chiba_Tomato004_cmb_ID244	U			3311	755.29 Win149_C01	245		FALSE	NA	NA		19.688	22.9667	18.4808	20.0019	19.1467	18.4555	19.2837	20.8083	14.1898	19.2181	18.3623	20.8396	19.0608	20.403	19.0106	17.9287	19.5368	7.62016	19.9054	21.6991	20.7669	20.5628	19.7842	22.4412	16.4555	19.3669	18.0417	22.3228	18.0249	17.4493	18.525	18.9263	20.6495	15.3179	20.9157	20.9754	19.1706
Chiba_Tomato004_ID254	Chiba_Tomato004_cmb_ID245	U			3317.5	757.54 Win149_C02	246		FALSE	NA	NA		16.2638	16.7618	15.5761	17.9509	16.9701	16.6466	18.9924	18.7292	19.0162	19.6664	24.2833	21.9058	18.4569	19.6742	18.3996	17.9474	17.3712	18.5175	18.8767	20.1177	16.0857	17.8364	13.7412	15.8399	15.2734	15.6992	17.2518	18.39	17.7287	18.9062	17.6067	15.7374	19.8379	19.3146	18.561	18.8469	17.2278
Chiba_Tomato004_ID255	Chiba_Tomato004_cmb_ID246	U			3335	763.39 Win150_C01	247		FALSE	NA	NA		15.0901	12.3272	14.1825	12.8818	13.8696	13.1975	15.4053	12.7393	14.4693	10.6833	13.2219	15.7447	14.1549	13.3471	13.0045	14.0026	15.4008	13.1111	12.395	17.5332	15.0115	9.66948	16.2164	11.5819	15.3293	13.316	10.7022	15.8095	11.839	12.5245	11.3693	6.55921	9.77409	12.1453	15.8508	16.1546	16.516
Chiba_Tomato004_ID256	Chiba_Tomato004_cmb_ID247	U			3346.3	767.21 Win151_C01	248		FALSE	NA	NA		8.41844	9.0938	11.1229	12.7473	7.26604	9.70627	10.8327	8.98541	12.8358	10.1271	16.0631	18.5066	10.9837	9.31914	9.49704	13.0207	6.83242	7.88828	11.3273	9.75802	4.493	9.09125	10.5083	8.89795	7.7739	8.76686	4.53602	9.30409	6.50997	9.2089	10.7459	11.0426	6.61535	9.61313	11.6915	12.1203	3.56574
Chiba_Tomato004_ID258	Chiba_Tomato004_cmb_ID249	I		Raffinose (11TMS)	NA	772.75 Win152_C02	250 X_285	Raffinose (11TMS)	TRUE	127230-13-1|17629-30-0|512-69-6	d-raffinose	COR_OK:HDA	13.5461	10.1995	17.5824	16.1028	14.8614	14.7739	15.2828	16.1821	12.3411	12.9879	21.6163	18.8659	10.6384	7.68789	9.90329	16.5072	17.7088	3.56184	13.5569	8.71005	16.8061	17.2197	11.9346	16.8427	14.3112	NA	14.765	20.675	16.9649	10.0727	13.6219	13.5002	16.7275	16.8104	13.7224	14.8456	16.2304
Chiba_Tomato004_ID260	Chiba_Tomato004_cmb_ID251	U			3410.7	788.85 Win156_C01	252		FALSE	NA	NA		13.8916	12.2225	12.2977	16.1086	12.13	14.5958	17.0544	17.4317	16.0985	17.9907	16.9858	18.4242	14.3702	16.2548	17.6021	16.7863	13.3693	11.5853	14.6358	15.1569	11.5671	12.3409	10.1424	13.2207	13.3288	13.0318	12.8249	14.9908	15.835	15.347	17.459	17.0071	16.3651	17.2879	15.4901	14.5919	13.9599
Chiba_Tomato004_ID261	Chiba_Tomato004_cmb_ID252	U			3448.4	801.6 Win159_C01	253		FALSE	NA	NA		14.0419	15.9438	10.9936	14.4149	14.4928	15.0813	16.2776	18.0673	17.0843	18.0513	17.3091	17.6451	17.5471	17.9206	17.8975	18.4537	12.718	11.6947	14.5544	15.7952	11.5493	14.9637	13.1715	11.5555	11.7283	14.7134	11.3997	13.5875	15.6905	16.4346	17.1301	17.7117	16.0961	15.7082	16.0928	17.0195	14.071
RDA_Chiba_Tomato004_ID262	RDA_Chiba_Tomato004_cmb_ID001	I		Proline	RI:1292-1299	Proline M/z:142 + 216 RI:1292-1299	254	Proline	TRUE	609-36-9|344-25-2|7364-47-8|147-85-3	l-proline		26.9406	26.0469	27.7826	27.1462	28.2595	28.8357	27.5766	26.5004	27.1315	26.7861	26.8016	30.5577	27.6554	26.6503	26.4385	26.9472	26.7954	27.2375	27.2082	28.3792	27.2687	26.67	27.1202	25.9169	27.2538	26.3748	27.7147	26.4824	27.002	26.5802	27.4369	27.1766	26.9085	26.2189	26.3384	26.4448	26.9143
RDA_Chiba_Tomato004_ID264	RDA_Chiba_Tomato004_cmb_ID003	I		Pyroglutamate	RI:1516-1525	Pyroglutamate M/z:156 + 258 RI:1516-1525	256	Pyroglutamate	TRUE	30274-77-2|213608-51-6|98-79-3|4042-36-8|16891-48-8	l-5-oxoproline		37.5304	37.9553	37.9833	38.2885	38.1881	38.2957	37.309	37.6366	37.3307	37.6044	35.4259	36.997	38.0965	38.3634	36.2338	36.8115	36.0579	36.6167	37.8508	38.3798	37.9207	38.0702	36.9911	36.9257	36.5974	37.0431	38.0413	38.6238	37.5921	37.799	37.8583	37.7651	37.1655	37.4523	37.0928	36.6331	37.6239
RDA_Chiba_Tomato004_ID265	RDA_Chiba_Tomato004_cmb_ID004	I		Glutamate	RI:1602-1610	Glutamate M/z:230 + 246 RI:1602-1610	257	Glutamate	TRUE	56-86-0|617-65-2|138-16-9|15985-07-6|6893-26-1	l-glutamic acid		29.2474	29.7572	29.5283	29.9224	29.9722	30.4401	30.0187	30.0794	29.825	30.0919	30.5048	32.0111	30.2564	30.5524	29.0205	29.5203	29.2117	29.9117	29.9151	30.7766	29.9191	29.9158	28.8298	28.949	28.136	28.4449	28.9644	29.4382	29.7085	29.856	30.3085	30.5003	29.9148	30.1258	29.7151	29.6553	29.6495
RDA_Chiba_Tomato004_ID266	RDA_Chiba_Tomato004_cmb_ID005	I		Glucose1	NA	Glucose1 M/z:229 + 319 RI:1876-1897	258 X_277	Glucose1	TRUE	50-99-7|53991-51-8|34152-44-8|19126-99-9|492-61-5|492-62-6	d-glucose	COR_OK:PC1	36.132	36.5285	36.4807	36.5971	36.2927	36.4044	36.0272	36.1071	36.0814	36.1689	32.1118	32.4143	35.8397	35.9487	35.9422	36.125	36.5371	36.6131	36.1043	36.3073	36.3463	36.5636	36.3293	36.6452	36.4083	36.6019	36.2737	36.5154	36.2208	36.2824	36.3338	36.2601	36.0011	36.1349	36.1553	36.3022	36.3895
RDA_Chiba_Tomato004_ID267	RDA_Chiba_Tomato004_cmb_ID006	I		Sucrose	RI:2607-2626	Sucrose M/z:437 + 451 RI:2607-2626	259	Sucrose	TRUE	57-50-1|19159-25-2	sucrose		29.8093	29.7586	29.2294	28.9727	29.4693	30.1157	31.3227	30.9867	31.5253	31.3752	27.5473	28.8859	31.4418	31.4249	30.7653	30.9701	29.6374	30.2898	31.3229	31.6352	31.1128	30.611	29.9443	29.1985	29.0888	29.6833	29.975	29.5535	30.5871	30.2608	31.5605	31.2522	30.2377	30.2343	30.739	30.1976	31.247
RDA_Chiba_Tomato004_ID269	RDA_Chiba_Tomato004_cmb_ID008	I		Hexadecanoate	RI:2035-2046	Hexadecanoate M/z:313 + 328 RI:2035-2046	261	Hexadecanoate	TRUE	55520-89-3|57-10-3	palmitic acid		27.8326	27.1848	26.9148	27.2351	27.1178	26.6529	27.2593	27.6279	28.0033	27.0899	28.5574	27.3545	27.6441	27.5684	28.4181	27.5617	28.3563	26.7598	28.1074	27.2238	27.9227	28.2388	27.737	27.5805	27.3181	27.0775	27.2351	27.5881	27.3911	27.7126	26.941	27.4994	28.1505	27.2033	27.6576	27.5682	27.6657
RDA_Chiba_Tomato004_ID286	RDA_Chiba_Tomato004_cmb_ID025	I		Aspartate	RI:1504-1511	Aspartate M/z:218 + 232 RI:1504-1511	278	Aspartate	TRUE	55268-53-6|1783-96-6|617-45-8|56-84-8|15985-05-4	l-aspartic acid		32.0351	32.377	32.8106	33.0432	32.9966	33.4041	31.9704	32.0261	31.6772	31.9696	34.7016	33.9943	32.1583	32.5602	30.6421	31.0984	31.0038	31.4387	31.2553	32.0142	31.8713	31.8755	31.5778	31.4348	30.656	31.3475	31.7189	32.1672	31.521	31.7622	31.9509	32.3855	32.0437	32.2357	31.2823	31.2034	31.0096
RDA_Chiba_Tomato004_ID288	RDA_Chiba_Tomato004_cmb_ID027	I		Histidine	RI:1908-1920	Histidine M/z:154 + 254 + 356 RI:1908-1920	280	Histidine	TRUE	351-50-8|71-00-1|4998-57-6|17908-25-7|5934-29-2|7006-35-1	l-histidine		26.6556	27.4335	28.8847	28.1544	28.9003	29.6246	28.2543	26.7759	27.2469	27.2864	28.504	30.8507	29.1061	28.2125	25.5243	25.6968	24.8667	26.751	26.7787	28.8604	27.1519	26.4703	26.2635	25.1924	27.0597	28.033	28.0953	27.9366	26.9102	27.165	26.2112	26.5675	25.4638	26.728	26.0492	25.5348	26.9795
RDA_Chiba_Tomato004_ID289	RDA_Chiba_Tomato004_cmb_ID028	I		Allantoin	RI:2054-2069	Allantoin M/z:189 + 259 + 359 RI:2054-2069	281	Allantoin	TRUE	97-59-6	allantoin		24.0818	25.1405	24.754	24.7835	24.647	24.9089	24.2537	24.4028	24.7404	24.5917	25.2238	26.1775	24.6768	24.8639	24.2263	24.5296	24.4227	24.9572	24.7168	25.3623	23.9068	23.2096	23.7472	23.7456	24.8315	24.6303	24.1158	23.9048	24.3396	24.1941	24.5548	24.2782	24.0763	24.2494	23.4528	23.5807	23.6818
RDA_Chiba_Tomato004_ID290	RDA_Chiba_Tomato004_cmb_ID029	I		Fructose-6-phosphate	RI:2278-2288	Fructose-6-phosphate M/z:315 + 459 RI:2278-2288	282	Fructose-6-phosphate	TRUE	643-13-0|55530-74-0|26177-86-6	d-fructose-6-phosphate		22.9594	23.4254	23.3663	23.2408	23.2425	23.8434	25.0185	24.494	25.0296	25.1097	21.6184	23.4112	24.6337	24.7505	23.9119	25.1451	23.9054	25.2531	23.8323	25.1459	23.8129	23.3735	24.141	23.6663	23.6853	24.492	23.2006	23.2262	24.3794	24.1359	24.9897	25.2922	24.5825	24.4328	24.8192	24.0467	24.8387
RDA_Chiba_Tomato004_ID291	RDA_Chiba_Tomato004_cmb_ID030	A2		Eicosanoate	RI:2430-2440	Eicosanoate M/z:117 + 369 + 384 RI:2430-2440	283	Eicosanoate	TRUE	NA	NA		23.1057	23.3502	21.8329	23.3711	22.3274	22.1779	22.828	22.7881	23.2911	22.6371	23.5056	22.9907	23.5553	22.961	23.6303	22.5358	23.2036	22.1978	23.5739	23.1199	23.1095	23.3966	22.9403	22.7567	22.2239	22.4688	22.442	22.9007	22.5216	22.3175	23.1685	22.3791	23.2092	22.3093	23.1437	22.9591	22.7854
RDA_Chiba_Tomato004_ID294	RDA_Chiba_Tomato004_cmb_ID033	I		2-Amino-adipate	RI:1698-1703	2-Amino-adipate M/z:217 + 260 + 362 RI:1698-1703	286	2-Amino-adipate	TRUE	NA	NA		22.3	21.7351	21.4906	23.3019	21.9659	21.886	20.4509	21.7051	20.8025	21.1535	23.1801	22.8421	20.7344	22.0731	21.6952	21.6084	23.1688	20.818	21.872	20.9964	22.5355	22.957	22.7352	23.4723	21.9964	21.0446	21.6498	22.5414	21.8154	20.7255	20.8863	20.9416	22.2861	20.7941	22.3135	21.9937	21.2111
RDA_Chiba_Tomato004_ID295	RDA_Chiba_Tomato004_cmb_ID034	I		Glutaric acid, 2-oxo- (1MEOX) (2TMS)	RI:1558-1563	2-oxoglutarate M/z:198 + 288 + 304 RI:1558-1563	287	Glutaric acid, 2-oxo- (1MEOX) (2TMS)	TRUE	60022-87-9|328-50-7|305-72-6	2-oxoglutarate		19.7962	20.5788	20.7092	20.9021	21.1569	21.5722	22.0226	22.2267	22.2463	22.773	18.151	22.1121	22.1281	22.6642	21.7388	22.4965	22.1061	22.4793	20.8441	21.8466	21.5209	21.04	20.8362	21.477	20.3279	20.9357	20.9352	20.946	22.5859	22.3925	22.2236	21.7865	21.6746	22.2708	22.4997	22.434	22.9085
RDA_Chiba_Tomato004_ID296	RDA_Chiba_Tomato004_cmb_ID035	I		Rhamnose	RI:1698-1704	Rhamnose M/z:117 + 160 RI:1698-1704	288	Rhamnose	TRUE	6155-35-7|3615-41-6|4469-18-5|10030-85-0|73-34-7	l-rhamnose		23.1946	23.5837	23.629	24.2334	23.4466	23.7352	22.8386	23.4269	22.904	23.3172	25.4934	25.8616	22.8699	23.7601	22.9204	23.3909	23.9165	23.6267	23.5116	23.869	23.6554	23.8224	23.3387	23.5551	23.0766	23.2236	23.2045	23.4091	23.0681	23.0554	23.2111	23.4496	23.2683	23.1852	23.1401	23.3764	22.8308
[truncated: 146 more columns]

## Sheet: (H) Sample information
Supplemental Table S2. (H) Sample information.
gcid	MATLAB File name	Ordername	weight_mg	tubeID	flowering_period	lightdark_period	PPF_LED	fruitvsleaf	plant_id	sample_position_per_compound_leaf	sampleposition_per_leaffoliole	sample	new_oldanalysis	class1	class2	runorder	note1	note2
F_037_1	F_037_1.mat	F_037	0.004444	37	2week	light	1000PPF	fruit	A	2nd truss	2nd	scalpel	new	class08	class08	155	F_037:1
F_037_old_1	F_037_old_1.mat	F_037_old	0.004444	37	2week	light	1000PPF	fruit	A	2nd truss	2nd	scalpel	old	class08	class08	46	F_037_old:1
F_040_1	F_040_1.mat	F_040	0.004444	40	2week	light	1000PPF	fruit	B	2nd truss	2nd	scalpel	new	class08	class08	61	F_040:1
F_040_old_1	F_040_old_1.mat	F_040_old	0.004444	40	2week	light	1000PPF	fruit	B	2nd truss	2nd	scalpel	old	class08	class08	166	F_040_old:1
F_043_1	F_043_1.mat	F_043	0.004444	43	2week	light	1000PPF	fruit	C	2nd truss	2nd	scalpel	new	class08	class08	115	F_043:1
F_043_old_1	F_043_old_1.mat	F_043_old	0.004444	43	2week	light	1000PPF	fruit	C	2nd truss	2nd	scalpel	old	class08	class08	67	F_043_old:1
F_046_1	F_046_1.mat	F_046	0.004444	46	1week	light	200PPF	fruit	A	2nd truss	2nd	scalpel	new	class02	class02	40	F_046:1
F_046_old_1	F_046_old_1.mat	F_046_old	0.004444	46	1week	light	200PPF	fruit	A	2nd truss	2nd	scalpel	old	class02	class02	145	F_046_old:1
F_049_1	F_049_1.mat	F_049	0.004444	49	1week	light	200PPF	fruit	B	2nd truss	2nd	scalpel	new	class02	class02	62	F_049:1
F_049_old_1	F_049_old_1.mat	F_049_old	0.004444	49	1week	light	200PPF	fruit	B	2nd truss	2nd	scalpel	old	class02	class02	64	F_049_old:1
F_052_old_1	F_052_old_1.mat	F_052_old	0.004444	52	1week	light	200PPF	fruit	C	2nd truss	2nd	scalpel	old	class02	class02	179	F_052_old:1
F_055_old_1	F_055_old_1.mat	F_055_old	0.004444	55	1week	light	500PPF	fruit	A	2nd truss	2nd	scalpel	old	class03	class03	29	F_055_old:1
F_058_1	F_058_1.mat	F_058	0.004444	58	1week	light	500PPF	fruit	B	2nd truss	2nd	scalpel	new	class03	class03	42	F_058:1
F_058_old_1	F_058_old_1.mat	F_058_old	0.004444	58	1week	light	500PPF	fruit	B	2nd truss	2nd	scalpel	old	class03	class03	139	F_058_old:1
F_061_1	F_061_1.mat	F_061	0.004444	61	1week	light	500PPF	fruit	C	2nd truss	2nd	scalpel	new	class03	class03	138	F_061:1
F_061_old_1	F_061_old_1.mat	F_061_old	0.004444	61	1week	light	500PPF	fruit	C	2nd truss	2nd	scalpel	old	class03	class03	164	F_061_old:1
F_064_1	F_064_1.mat	F_064	0.004444	64	2week	light	200PPF	fruit	A	2nd truss	2nd	scalpel	new	class06	class06	195	F_064:1
F_064_old_1	F_064_old_1.mat	F_064_old	0.004444	64	2week	light	200PPF	fruit	A	2nd truss	2nd	scalpel	old	class06	class06	17	F_064_old:1
F_067_1	F_067_1.mat	F_067	0.004444	67	2week	light	200PPF	fruit	B	2nd truss	2nd	scalpel	new	class06	class06	129	F_067:1
F_067_old_1	F_067_old_1.mat	F_067_old	0.004444	67	2week	light	200PPF	fruit	B	2nd truss	2nd	scalpel	old	class06	class06	30	F_067_old:1
F_070_1	F_070_1.mat	F_070	0.004444	70	2week	light	200PPF	fruit	C	2nd truss	2nd	scalpel	new	class06	class06	168	F_070:1
F_070_old_1	F_070_old_1.mat	F_070_old	0.004444	70	2week	light	200PPF	fruit	C	2nd truss	2nd	scalpel	old	class06	class06	150	F_070_old:1
F_073_1	F_073_1.mat	F_073	0.004444	73	2week	light	500PPF	fruit	A	2nd truss	2nd	scalpel	new	class07	class07	180	F_073:1
F_073_old_1	F_073_old_1.mat	F_073_old	0.004444	73	2week	light	500PPF	fruit	A	2nd truss	2nd	scalpel	old	class07	class07	130	F_073_old:1
F_076_1	F_076_1.mat	F_076	0.004444	76	2week	light	500PPF	fruit	B	2nd truss	2nd	scalpel	new	class07	class07	112	F_076:1
F_076_old_1	F_076_old_1.mat	F_076_old	0.004444	76	2week	light	500PPF	fruit	B	2nd truss	2nd	scalpel	old	class07	class07	16	F_076_old:1
F_079_1	F_079_1.mat	F_079	0.004444	79	2week	light	500PPF	fruit	C	2nd truss	2nd	scalpel	new	class07	class07	123	F_079:1
F_079_old_1	F_079_old_1.mat	F_079_old	0.004444	79	2week	light	500PPF	fruit	C	2nd truss	2nd	scalpel	old	class07	class07	117	F_079_old:1
F_091_1	F_091_1.mat	F_091	0.004444	91	1week	light	500PPF	fruit	A	2nd truss	2nd	scalpel	new	class03	class03	127	F_091:1
F_091_old_1	F_091_old_1.mat	F_091_old	0.004444	91	1week	light	500PPF	fruit	A	2nd truss	2nd	scalpel	old	class03	class03	21	F_091_old:1
F_094_1	F_094_1.mat	F_094	0.004444	94	1week	light	500PPF	fruit	B	2nd truss	2nd	scalpel	new	class03	class03	109	F_094:1
F_094_old_1	F_094_old_1.mat	F_094_old	0.004444	94	1week	light	500PPF	fruit	B	2nd truss	2nd	scalpel	old	class03	class03	82	F_094_old:1
F_097_1	F_097_1.mat	F_097	0.004444	97	1week	light	500PPF	fruit	C	2nd truss	2nd	scalpel	new	class03	class03	181	F_097:1
F_097_old_1	F_097_old_1.mat	F_097_old	0.004444	97	1week	light	500PPF	fruit	C	2nd truss	2nd	scalpel	old	class03	class03	15	F_097_old:1
F_100_1	F_100_1.mat	F_100	0.004444	100	1week	light	1000PPF	fruit	A	2nd truss	2nd	scalpel	new	class04	class04	134	F_100:1
F_100_old_1	F_100_old_1.mat	F_100_old	0.004444	100	1week	light	1000PPF	fruit	A	2nd truss	2nd	scalpel	old	class04	class04	113	F_100_old:1
F_103_1	F_103_1.mat	F_103	0.004444	103	1week	light	1000PPF	fruit	B	2nd truss	2nd	scalpel	new	class04	class04	57	F_103:1
F_103_old_1	F_103_old_1.mat	F_103_old	0.004444	103	1week	light	1000PPF	fruit	B	2nd truss	2nd	scalpel	old	class04	class04	75	F_103_old:1
F_106_1	F_106_1.mat	F_106	0.004444	106	1week	light	1000PPF	fruit	C	2nd truss	1st	scalpel	new	class04	class04	90	F_106:1
F_106_old_1	F_106_old_1.mat	F_106_old	0.004444	106	1week	light	1000PPF	fruit	C	2nd truss	1st	scalpel	old	class04	class04	185	F_106_old:1
F_118_1	F_118_1.mat	F_118	0.004444	118	1week	light	200PPF	fruit	D	2nd truss	2nd	scalpel	new	class02	class02	152	F_118:1
F_121_1	F_121_1.mat	F_121	0.004444	121	1week	light	200PPF	fruit	E	2nd truss	2nd	scalpel	new	class02	class02	41	F_121:1
F_124_1	F_124_1.mat	F_124	0.004444	124	1week	light	200PPF	fruit	F	2nd truss	1st	scalpel	new	class02	class02	101	F_124:1
F_127_1	F_127_1.mat	F_127	0.004444	127	1week	light	1000PPF	fruit	D	2nd truss	1st	scalpel	new	class04	class04	59	F_127:1
F_130_1	F_130_1.mat	F_130	0.004444	130	1week	light	1000PPF	fruit	E	2nd truss	2nd	scalpel	new	class04	class04	146	F_130:1
F_133_1	F_133_1.mat	F_133	0.004444	133	1week	light	1000PPF	fruit	F	2nd truss	1st	scalpel	new	class04	class04	108	F_133:1
F_136_1	F_136_1.mat	F_136	0.004444	136	2week	light	200PPF	fruit	D	2nd truss	3rd	scalpel	new	class06	class06	148	F_136:1
F_139_1	F_139_1.mat	F_139	0.004444	139	2week	light	200PPF	fruit	E	2nd truss	2nd	scalpel	new	class06	class06	48	F_139:1
F_142_1	F_142_1.mat	F_142	0.004444	142	2week	light	200PPF	fruit	F	2nd truss	2nd	scalpel	new	class06	class06	74	F_142:1
F_145_1	F_145_1.mat	F_145	0.004444	145	2week	light	500PPF	fruit	D	2nd truss	1st	scalpel	new	class07	class07	124	F_145:1
F_148_1	F_148_1.mat	F_148	0.004444	148	2week	light	500PPF	fruit	E	2nd truss	1st	scalpel	new	class07	class07	69	F_148:1
F_151_1	F_151_1.mat	F_151	0.004444	151	2week	light	500PPF	fruit	F	2nd truss	2nd	scalpel	new	class07	class07	192	F_151:1
F_154_1	F_154_1.mat	F_154	0.004444	154	2week	light	1000PPF	fruit	D	2nd truss	2nd	scalpel	new	class08	class08	63	F_154:1
F_157_1	F_157_1.mat	F_157	0.004444	157	2week	light	1000PPF	fruit	E	2nd truss	1st	scalpel	new	class08	class08	54	F_157:1
F_160_1	F_160_1.mat	F_160	0.004444	160	2week	light	1000PPF	fruit	F	2nd truss	2nd	scalpel	new	class08	class08	133	F_160:1
F_163_1	F_163_1.mat	F_163	0.004444	163	1week	light	0PPF	fruit	A	2nd truss	2nd	scalpel	new	class01	class01	143	F_163:1
F_166_1	F_166_1.mat	F_166	0.004444	166	1week	light	0PPF	fruit	B	2nd truss	2nd	scalpel	new	class01	class01	14	F_166:1
F_169_1	F_169_1.mat	F_169	0.004444	169	1week	light	0PPF	fruit	C	2nd truss	1st	scalpel	new	class01	class01	28	F_169:1
F_172_1	F_172_1.mat	F_172	0.004444	172	1week	light	0PPF	fruit	D	2nd truss	2nd	scalpel	new	class01	class01	83	F_172:1
F_175_1	F_175_1.mat	F_175	0.004444	175	1week	light	0PPF	fruit	E	2nd truss	2nd	scalpel	new	class01	class01	73	F_175:1
F_178_1	F_178_1.mat	F_178	0.004444	178	1week	light	0PPF	fruit	F	2nd truss	1st	scalpel	new	class01	class01	182	F_178:1
F_181_1	F_181_1.mat	F_181	0.004444	181	2week	light	0PPF	fruit	A	2nd truss	3rd	scalpel	new	class05	class05	38	F_181:1
F_184_1	F_184_1.mat	F_184	0.004444	184	2week	light	0PPF	fruit	B	2nd truss	2nd	scalpel	new	class05	class05	151	F_184:1
F_187_1	F_187_1.mat	F_187	0.004444	187	2week	light	0PPF	fruit	C	2nd truss	2nd	scalpel	new	class05	class05	91	F_187:1
F_190_1	F_190_1.mat	F_190	0.004444	190	2week	light	0PPF	fruit	D	2nd truss	1st	scalpel	new	class05	class05	102	F_190:1
F_193_1	F_193_1.mat	F_193	0.004444	193	2week	light	0PPF	fruit	E	2nd truss	1st	scalpel	new	class05	class05	131	F_193:1
L_037_1	L_037_1.mat	L_037	0.005556	37	2week	light	1000PPF	leaf	A	below the 2nd truss	3rd	scalpel	new	class17	class17	176	L_037:1
L_037_old_1	L_037_old_1.mat	L_037_old	0.005556	37	2week	light	1000PPF	leaf	A	below the 2nd truss	3rd	scalpel	old	class17	class17	116	L_037_old:1
L_040_1	L_040_1.mat	L_040	0.005556	40	2week	light	1000PPF	leaf	B	below the 2nd truss	3rd	scalpel	new	class17	class17	77	L_040:1
L_040_old_1	L_040_old_1.mat	L_040_old	0.005556	40	2week	light	1000PPF	leaf	B	below the 2nd truss	3rd	scalpel	old	class17	class17	13	L_040_old:1
L_043_1	L_043_1.mat	L_043	0.005556	43	2week	light	1000PPF	leaf	C	below the 2nd truss	3rd	scalpel	new	class17	class17	167	L_043:1
L_043_old_1	L_043_old_1.mat	L_043_old	0.005556	43	2week	light	1000PPF	leaf	C	below the 2nd truss	3rd	scalpel	old	class17	class17	132	L_043_old:1
L_046_1	L_046_1.mat	L_046	0.005556	46	1week	light	200PPF	leaf	A	below the 2nd truss	3rd	scalpel	new	class11	class11	160	L_046:1
L_046_old_1	L_046_old_1.mat	L_046_old	0.005556	46	1week	light	200PPF	leaf	A	below the 2nd truss	3rd	scalpel	old	class11	class11	24	L_046_old:1
L_049_1	L_049_1.mat	L_049	0.005556	49	1week	light	200PPF	leaf	B	below the 2nd truss	3rd	scalpel	new	class11	class11	20	L_049:1
L_049_old_1	L_049_old_1.mat	L_049_old	0.005556	49	1week	light	200PPF	leaf	B	below the 2nd truss	3rd	scalpel	old	class11	class11	198	L_049_old:1
L_052_1	L_052_1.mat	L_052	0.005556	52	1week	light	200PPF	leaf	C	below the 2nd truss	3rd	scalpel	new	class11	class11	81	L_052:1
L_052_old_1	L_052_old_1.mat	L_052_old	0.005556	52	1week	light	200PPF	leaf	C	below the 2nd truss	3rd	scalpel	old	class11	class11	197	L_052_old:1
L_055_1	L_055_1.mat	L_055	0.005556	55	1week	light	500PPF	leaf	A	below the 2nd truss	3rd	scalpel	new	class12	class12	188	L_055:1
L_055_old_1	L_055_old_1.mat	L_055_old	0.005556	55	1week	light	500PPF	leaf	A	below the 2nd truss	3rd	scalpel	old	class12	class12	94	L_055_old:1
L_058_1	L_058_1.mat	L_058	0.005556	58	1week	light	500PPF	leaf	B	below the 2nd truss	3rd	scalpel	new	class12	class12	120	L_058:1
L_058_old_1	L_058_old_1.mat	L_058_old	0.005556	58	1week	light	500PPF	leaf	B	below the 2nd truss	3rd	scalpel	old	class12	class12	76	L_058_old:1
L_061_1	L_061_1.mat	L_061	0.005556	61	1week	light	500PPF	leaf	C	below the 2nd truss	3rd	scalpel	new	class12	class12	125	L_061:1
L_061_old_1	L_061_old_1.mat	L_061_old	0.005556	61	1week	light	500PPF	leaf	C	below the 2nd truss	3rd	scalpel	old	class12	class12	159	L_061_old:1
L_064_1	L_064_1.mat	L_064	0.005556	64	2week	light	200PPF	leaf	A	below the 2nd truss	3rd	scalpel	new	class15	class15	70	L_064:1
L_064_old_1	L_064_old_1.mat	L_064_old	0.005556	64	2week	light	200PPF	leaf	A	below the 2nd truss	3rd	scalpel	old	class15	class15	23	L_064_old:1
L_067_1	L_067_1.mat	L_067	0.005556	67	2week	light	200PPF	leaf	B	below the 2nd truss	3rd	scalpel	new	class15	class15	55	L_067:1
L_067_old_1	L_067_old_1.mat	L_067_old	0.005556	67	2week	light	200PPF	leaf	B	below the 2nd truss	3rd	scalpel	old	class15	class15	50	L_067_old:1
L_070_1	L_070_1.mat	L_070	0.005556	70	2week	light	200PPF	leaf	C	below the 2nd truss	3rd	scalpel	new	class15	class15	39	L_070:1
L_070_old_1	L_070_old_1.mat	L_070_old	0.005556	70	2week	light	200PPF	leaf	C	below the 2nd truss	3rd	scalpel	old	class15	class15	194	L_070_old:1
L_073_1	L_073_1.mat	L_073	0.005556	73	2week	light	500PPF	leaf	A	below the 2nd truss	3rd	scalpel	new	class16	class16	89	L_073:1
L_073_old_1	L_073_old_1.mat	L_073_old	0.005556	73	2week	light	500PPF	leaf	A	below the 2nd truss	3rd	scalpel	old	class16	class16	154	L_073_old:1
L_076_1	L_076_1.mat	L_076	0.005556	76	2week	light	500PPF	leaf	B	below the 2nd truss	3rd	scalpel	new	class16	class16	173	L_076:1
L_076_old_1	L_076_old_1.mat	L_076_old	0.005556	76	2week	light	500PPF	leaf	B	below the 2nd truss	3rd	scalpel	old	class16	class16	105	L_076_old:1
L_079_1	L_079_1.mat	L_079	0.005556	79	2week	light	500PPF	leaf	C	below the 2nd truss	3rd	scalpel	new	class16	class16	56	L_079:1
L_079_old_1	L_079_old_1.mat	L_079_old	0.005556	79	2week	light	500PPF	leaf	C	below the 2nd truss	3rd	scalpel	old	class16	class16	187	L_079_old:1
L_082_1	L_082_1.mat	L_082	0.005556	82	0week	light	0PPF	leaf	A	below the 2nd truss	3rd	scalpel	new	class09	class09	60	L_082:1
L_082_old_1	L_082_old_1.mat	L_082_old	0.005556	82	0week	light	0PPF	leaf	A	below the 2nd truss	3rd	scalpel	old	class09	class09	162	L_082_old:1
L_085_1	L_085_1.mat	L_085	0.005556	85	0week	light	0PPF	leaf	B	below the 2nd truss	3rd	scalpel	new	class09	class09	52	L_085:1
L_085_old_1	L_085_old_1.mat	L_085_old	0.005556	85	0week	light	0PPF	leaf	B	below the 2nd truss	3rd	scalpel	old	class09	class09	26	L_085_old:1
L_088_1	L_088_1.mat	L_088	0.005556	88	0week	light	0PPF	leaf	C	below the 2nd truss	3rd	scalpel	new	class09	class09	186	L_088:1
L_088_old_1	L_088_old_1.mat	L_088_old	0.005556	88	0week	light	0PPF	leaf	C	below the 2nd truss	3rd	scalpel	old	class09	class09	22	L_088_old:1
L_091_1	L_091_1.mat	L_091	0.005556	91	1week	light	500PPF	leaf	A	below the 2nd truss	3rd	scalpel	new	class12	class12	78	L_091:1
L_091_old_1	L_091_old_1.mat	L_091_old	0.005556	91	1week	light	500PPF	leaf	A	below the 2nd truss	3rd	scalpel	old	class12	class12	183	L_091_old:1
L_094_1	L_094_1.mat	L_094	0.005556	94	1week	light	500PPF	leaf	B	below the 2nd truss	3rd	scalpel	new	class12	class12	136	L_094:1
L_094_old_1	L_094_old_1.mat	L_094_old	0.005556	94	1week	light	500PPF	leaf	B	below the 2nd truss	3rd	scalpel	old	class12	class12	137	L_094_old:1
L_097_1	L_097_1.mat	L_097	0.005556	97	1week	light	500PPF	leaf	C	below the 2nd truss	3rd	scalpel	new	class12	class12	174	L_097:1
L_097_old_1	L_097_old_1.mat	L_097_old	0.005556	97	1week	light	500PPF	leaf	C	below the 2nd truss	3rd	scalpel	old	class12	class12	66	L_097_old:1
L_100_1	L_100_1.mat	L_100	0.005556	100	1week	light	1000PPF	leaf	A	below the 2nd truss	3rd	scalpel	new	class13	class13	111	L_100:1
L_100_old_1	L_100_old_1.mat	L_100_old	0.005556	100	1week	light	1000PPF	leaf	A	below the 2nd truss	3rd	scalpel	old	class13	class13	189	L_100_old:1
L_103_1	L_103_1.mat	L_103	0.005556	103	1week	light	1000PPF	leaf	B	below the 2nd truss	3rd	scalpel	new	class13	class13	103	L_103:1
L_103_old_1	L_103_old_1.mat	L_103_old	0.005556	103	1week	light	1000PPF	leaf	B	below the 2nd truss	3rd	scalpel	old	class13	class13	98	L_103_old:1
L_106_1	L_106_1.mat	L_106	0.005556	106	1week	light	1000PPF	leaf	C	below the 2nd truss	3rd	scalpel	new	class13	class13	144	L_106:1
L_106_old_1	L_106_old_1.mat	L_106_old	0.005556	106	1week	light	1000PPF	leaf	C	below the 2nd truss	3rd	scalpel	old	class13	class13	175	L_106_old:1
L_109_1	L_109_1.mat	L_109	0.005556	109	0week	light	0PPF	leaf	D	below the 2nd truss	3rd	scalpel	new	class09	class09	157	L_109:1
L_112_1	L_112_1.mat	L_112	0.005556	112	0week	light	0PPF	leaf	E	below the 2nd truss	3rd	scalpel	new	class09	class09	141	L_112:1
L_115_1	L_115_1.mat	L_115	0.005556	115	0week	light	0PPF	leaf	F	below the 2nd truss	3rd	scalpel	new	class09	class09	153	L_115:1
L_118_1	L_118_1.mat	L_118	0.005556	118	1week	light	200PPF	leaf	D	below the 2nd truss	3rd	scalpel	new	class11	class11	126	L_118:1
L_121_1	L_121_1.mat	L_121	0.005556	121	1week	light	200PPF	leaf	E	below the 2nd truss	3rd	scalpel	new	class11	class11	19	L_121:1
L_124_1	L_124_1.mat	L_124	0.005556	124	1week	light	200PPF	leaf	F	below the 2nd truss	3rd	scalpel	new	class11	class11	92	L_124:1
L_127_1	L_127_1.mat	L_127	0.005556	127	1week	light	1000PPF	leaf	D	below the 2nd truss	3rd	scalpel	new	class13	class13	88	L_127:1
L_130_1	L_130_1.mat	L_130	0.005556	130	1week	light	1000PPF	leaf	E	below the 2nd truss	3rd	scalpel	new	class13	class13	84	L_130:1
L_133_1	L_133_1.mat	L_133	0.005556	133	1week	light	1000PPF	leaf	F	below the 2nd truss	3rd	scalpel	new	class13	class13	178	L_133:1
L_136_1	L_136_1.mat	L_136	0.005556	136	2week	light	200PPF	leaf	D	below the 2nd truss	3rd	scalpel	new	class15	class15	172	L_136:1
L_139_1	L_139_1.mat	L_139	0.005556	139	2week	light	200PPF	leaf	E	below the 2nd truss	3rd	scalpel	new	class15	class15	199	L_139:1
L_142_1	L_142_1.mat	L_142	0.005556	142	2week	light	200PPF	leaf	F	below the 2nd truss	3rd	scalpel	new	class15	class15	158	L_142:1
L_145_1	L_145_1.mat	L_145	0.005556	145	2week	light	500PPF	leaf	D	below the 2nd truss	3rd	scalpel	new	class16	class16	140	L_145:1
L_148_1	L_148_1.mat	L_148	0.005556	148	2week	light	500PPF	leaf	E	below the 2nd truss	3rd	scalpel	new	class16	class16	97	L_148:1
L_151_1	L_151_1.mat	L_151	0.005556	151	2week	light	500PPF	leaf	F	below the 2nd truss	3rd	scalpel	new	class16	class16	47	L_151:1
L_154_1	L_154_1.mat	L_154	0.005556	154	2week	light	1000PPF	leaf	D	below the 2nd truss	3rd	scalpel	new	class17	class17	87	L_154:1
L_157_1	L_157_1.mat	L_157	0.005556	157	2week	light	1000PPF	leaf	E	below the 2nd truss	3rd	scalpel	new	class17	class17	85	L_157:1
L_160_1	L_160_1.mat	L_160	0.005556	160	2week	light	1000PPF	leaf	F	below the 2nd truss	3rd	scalpel	new	class17	class17	200	L_160:1
L_163_1	L_163_1.mat	L_163	0.005556	163	1week	light	0PPF	leaf	A	below the 2nd truss	3rd	scalpel	new	class10	class10	45	L_163:1
L_166_1	L_166_1.mat	L_166	0.005556	166	1week	light	0PPF	leaf	B	below the 2nd truss	3rd	scalpel	new	class10	class10	165	L_166:1
L_169_1	L_169_1.mat	L_169	0.005556	169	1week	light	0PPF	leaf	C	below the 2nd truss	3rd	scalpel	new	class10	class10	190	L_169:1
L_172_1	L_172_1.mat	L_172	0.005556	172	1week	light	0PPF	leaf	D	below the 2nd truss	3rd	scalpel	new	class10	class10	119	L_172:1
L_175_1	L_175_1.mat	L_175	0.005556	175	1week	light	0PPF	leaf	E	below the 2nd truss	3rd	scalpel	new	class10	class10	49	L_175:1
L_178_1	L_178_1.mat	L_178	0.005556	178	1week	light	0PPF	leaf	F	below the 2nd truss	3rd	scalpel	new	class10	class10	118	L_178:1
L_181_1	L_181_1.mat	L_181	0.005556	181	2week	light	0PPF	leaf	A	below the 2nd truss	3rd	scalpel	new	class14	class14	169	L_181:1
L_184_1	L_184_1.mat	L_184	0.005556	184	2week	light	0PPF	leaf	B	below the 2nd truss	3rd	scalpel	new	class14	class14	12	L_184:1
L_187_1	L_187_1.mat	L_187	0.005556	187	2week	light	0PPF	leaf	C	below the 2nd truss	3rd	scalpel	new	class14	class14	171	L_187:1
L_190_1	L_190_1.mat	L_190	0.005556	190	2week	light	0PPF	leaf	D	below the 2nd truss	3rd	scalpel	new	class14	class14	106	L_190:1
L_193_1	L_193_1.mat	L_193	0.005556	193	2week	light	0PPF	leaf	E	below the 2nd truss	3rd	scalpel	new	class14	class14	99	L_193:1
