# Supplementary material for: A Systems Analysis With “Simplified Source-Sink Model” Reveals Metabolic Reprogramming in a Pair of Source-to-Sink Organs During Early Fruit Development in Tomato by LED Light Treatments
Source: Front Plant Sci. 2018 Oct 9;9:1439. doi: 10.3389/fpls.2018.01439 (PMC6191670; doi:10.3389/fpls.2018.01439)
Supplement: TABLE S3 — Summarized transcriptome data matrix and significantly changed transcripts obtained by microarrays. FC, fold change; FDR, false discovery rate. [file Table_3.XLS]

## Sheet: Table S3
Supplemental Table S3. Summarized transcriptome data matrix and significantly changed transcripts obtained by microarrays.
Probe Set ID	Probe ID	SGN ID	Score	E-value	Affymetrix Annotation	Affymetrix Transcript Assignments	GB acc#	description	e value	SK044.CEL	SK045.CEL	SK046.CEL	SK047.CEL	SK048.CEL	SK049.CEL	SK050.CEL	SK051.CEL	SK052.CEL	SK053.CEL	SK054.CEL	SK055.CEL	SK056.CEL	SK057.CEL	SK058.CEL	SK059.CEL	SK060.CEL	SK061.CEL	SK044.CEL.1	SK045.CEL.1	SK046.CEL.1	SK047.CEL.1	SK048.CEL.1	SK049.CEL.1	SK050.CEL.1	SK051.CEL.1	SK052.CEL.1	SK053.CEL.1	SK054.CEL.1	SK055.CEL.1	SK056.CEL.1	SK057.CEL.1	SK058.CEL.1	SK059.CEL.1	SK060.CEL.1	SK061.CEL.1	leaf_1000PPF_1w...leaf_0PPF_0w	leaf_1000PPF_1w...leaf_0PPF_0w..BH.Adj.p.	leaf_1000PPF_2w...leaf_0PPF_0w	leaf_1000PPF_2w...leaf_0PPF_0w..BH.Adj.p.
Les.1.1.S1_at	Les.1.1	SGN-U312681	890	0	gb:AF154421.1 /DB_XREF=gi:7939618 /GEN=TBG3 /TID=Les.1.1 /CNT=21 /FEA=FLmRNA /TIER=FL /STK=1 /UG=Les.1 /DEF=Lycopersicon esculentum beta-galactosidase (TBG3) mRNA, complete cds. /PROD=beta-galactosidase /FL=gb:AF154421.1 /REP_ORG=L. esculentum	AF154421 // Lycopersicon esculentum beta-galactosidase (TBG3) mRNA, complete cds. // gb // 11 // --- /// AJ012796 // Lycopersicon esculentum mRNA for ss-galactosidase, clone tEG1A. // gb // 11 // --- /// AK319185 // Solanum lycopersicum cDNA, clone: LEFL1	AAF70822	beta-galactosidase [Lycopersicon esculentum]	0	9.72575	10.3722	9.90855	10.4634	10.0242	9.63173	8.40158	11.3286	8.80808	9.44812	8.78575	11.4004	9.10928	9.60431	9.54289	8.70839	10.5014	9.99273	P	P	P	P	P	P	P	P	P	P	P	P	P	P	P	P	P	P	-0.0376343	0.9792	-0.604642	0.524772
Les.10.1.S1_at	Les.10.1	SGN-U328994	868	0	gb:AB010991.1 /DB_XREF=gi:3834349 /GEN=Le3OH-1 /TID=Les.10.1 /CNT=2 /FEA=FLmRNA /TIER=FL /STK=1 /UG=Les.10 /DEF=Lycopersicon esculentum Le3OH-1 mRNA for 3b-hydroxylase, complete cds. /PROD=3b-hydroxylase /FL=gb:AB010991.1 /REP_ORG=L. esculentum	AB010991 // Solanum lycopersicum Le3OH-1 mRNA for 3b-hydroxylase, complete cds. // gb // 11 // ---	BAA34124	3b-hydroxylase [Solanum lycopersicum]	8e-207	4.54687	4.26377	3.75646	5.48053	4.70897	5.32527	5.09064	5.37576	4.52409	5.21273	4.84869	5.44208	7.16109	4.96057	4.45572	5.68268	4.67725	4.78587	A	A	A	P	P	P	P	P	A	P	P	P	P	M	A	P	M	P	-0.982557	0.208493	-0.0285498	0.982225
Les.1000.1.A1_at	Les.1000.1	SGN-U312606	204	7e-53	gb:BG628706 /DB_XREF=gi:13680179 /DB_XREF=cC-esflcLEL23F03d1 /CLONE=cC-esflcLEL23F03d1 /TID=Les.1000.1 /CNT=1 /FEA=EST /TIER=ConsEnd /STK=1 /UG=Les.1000 /UG_TITLE=Transcribed locus /REP_ORG=L. esculentum	BG628706 // /DB_XREF=cC-esflcLEL23F03d1 /CLONE=cC-esflcLEL23F03d1 // gb // --- // ---		no hits found		4.34996	4.53986	4.17799	4.31263	4.01818	4.27048	4.34682	4.79036	4.67147	4.62618	5.22099	5.14813	4.70226	4.57349	4.86237	4.64963	5.70218	4.44982	A	M	A	A	A	A	A	A	A	M	A	A	A	A	A	M	A	A	0.155506	0.738492	0.357214	0.362517
Les.1007.1.A1_at	Les.1007.1	SGN-U330921	232	3e-61	gb:BG628731 /DB_XREF=gi:13680204 /DB_XREF=cC-esflcLEL23G17d1 /CLONE=cC-esflcLEL23G17d1 /TID=Les.1007.1 /CNT=1 /FEA=EST /TIER=ConsEnd /STK=1 /UG=Les.1007 /UG_TITLE=Transcribed locus, weakly similar to NP_565683.1 Arabidopsis thaliana At2g29590 gene /REP_OR	AK329465 // Solanum lycopersicum cDNA, clone: LEFL3144L13, HTC in root. // gb_htc // 11 // ---		no hits found		7.54623	7.60636	7.26472	7.60475	7.59451	7.52069	7.74505	7.53061	7.94544	7.16793	7.68315	7.28449	7.59186	7.15829	8.05134	7.0713	7.71881	7.16591	P	P	P	P	P	P	P	P	P	P	P	P	P	P	P	P	P	P	-0.100885	0.684474	-0.441486	0.0317703
Les.1009.1.A1_at	Les.1009.1	SGN-U327945	228	5e-60	gb:BG628745 /DB_XREF=gi:13680218 /DB_XREF=cC-esflcLEL23H13d1 /CLONE=cC-esflcLEL23H13d1 /TID=Les.1009.1 /CNT=1 /FEA=EST /TIER=ConsEnd /STK=1 /UG=Les.1009 /UG_TITLE=Transcribed locus /REP_ORG=L. esculentum	AK329152 // Solanum lycopersicum cDNA, clone: LEFL3106D20, HTC in root. // gb_htc // 11 // ---		no hits found		9.83424	9.8773	9.75806	9.72976	9.69301	9.69834	10.4666	9.40606	10.6412	9.5012	10.4569	9.3985	10.4279	9.63113	10.4779	9.63212	10.6721	9.4055	P	P	P	P	P	P	P	P	P	P	P	P	P	P	P	P	P	P	0.116162	0.481514	-0.150786	0.337077
Les.101.1.S1_at	Les.101.1	SGN-U317027	908	0	gb:AJ002298.1 /DB_XREF=gi:2578364 /GEN=ribA /TID=Les.101.1 /CNT=15 /FEA=mRNA /TIER=ConsEnd /STK=0 /UG=Les.101 /DEF=Lycopersicon esculentum mRNA for GTP cyclohydrolase II3,4-dihydroxy-2-butanone 4-phosphate synthase. /PROD=GTP cyclohydrolase II 3,4-dihydro	AJ002298 // Lycopersicon esculentum mRNA for GTP cyclohydrolase II/3,4-dihydroxy-2-butanone 4-phosphate synthase. // gb // 10 // ---	CAA05308	GTP cyclohydrolase II / 3,4-dihydroxy-2-butanone-4-phosphate synthase [Solanum lycopersicum]	0	11.7226	11.3613	11.8085	11.773	11.5056	11.6861	10.6192	12.0425	10.4897	11.4732	10.6112	12.0813	9.94162	11.0582	10.7417	11.3927	10.6756	11.4611	P	P	P	P	P	P	P	P	P	P	P	P	P	P	P	P	P	P	-0.024124	0.962541	-0.350905	0.283113
Les.1011.1.A1_at	Les.1011.1	SGN-U322245	254	1e-67	gb:BG628754 /DB_XREF=gi:13680227 /DB_XREF=cC-esflcLEL23H23d1 /CLONE=cC-esflcLEL23H23d1 /TID=Les.1011.1 /CNT=1 /FEA=EST /TIER=ConsEnd /STK=1 /UG=Les.1011 /UG_TITLE=Transcribed locus /REP_ORG=L. esculentum	AK327732 // Solanum lycopersicum cDNA, clone: LEFL2036L14, HTC in fruit. // gb_htc // 11 // ---		no hits found		9.79902	9.67777	9.32169	8.30369	8.79428	8.79475	9.60461	9.58494	9.49706	9.84268	9.00905	9.39386	9.06727	10.2266	9.93408	10.1804	9.4087	10.2476	P	P	P	P	P	P	P	P	P	P	P	P	P	P	P	P	P	P	0.968588	0.00622345	1.58728	0.00014473
Les.1013.1.A1_at	Les.1013.1	SGN-U331447	168	3e-42	gb:BG628758 /DB_XREF=gi:13680231 /DB_XREF=cC-esflcLEL23I09d1 /CLONE=cC-esflcLEL23I09d1 /TID=Les.1013.1 /CNT=1 /FEA=EST /TIER=ConsEnd /STK=0 /UG=Les.1013 /UG_TITLE=Transcribed locus /REP_ORG=L. esculentum	AK247042 // Solanum lycopersicum cDNA, clone: LEFL1021CF03, HTC in leaf. // gb_htc // 9 // ---		no hits found		11.1619	11.0002	10.9842	9.27586	9.24573	9.17694	7.05247	11.1428	8.03948	10.785	8.27958	11.0971	6.14109	10.6167	10.5547	9.59213	10.3555	10.7823	P	P	P	P	P	P	P	P	P	P	P	P	P	P	P	P	P	P	1.81592	0.130164	1.09756	0.391143
Les.1015.1.A1_at	Les.1015.1	SGN-U331253	218	4e-57	gb:BG628777 /DB_XREF=gi:13680250 /DB_XREF=cC-esflcLEL23J13d1 /CLONE=cC-esflcLEL23J13d1 /TID=Les.1015.1 /CNT=1 /FEA=EST /TIER=ConsEnd /STK=1 /UG=Les.1015 /UG_TITLE=Transcribed locus, weakly similar to NP_200685.1 Arabidopsis thaliana At5g58770 gene /REP_OR	BG628777 // /DB_XREF=cC-esflcLEL23J13d1 /CLONE=cC-esflcLEL23J13d1 // gb // --- // ---		no hits found		3.66232	3.31469	3.8366	4.27786	6.05442	4.78214	3.01474	3.49993	3.42231	3.40853	2.98903	3.48421	3.30842	3.39183	3.53718	3.33511	3.35186	3.43538	P	A	P	P	P	P	A	M	P	P	A	A	A	P	A	A	A	P	-1.4336	0.0035802	-1.6507	0.00128247
Les.1018.1.A1_at	Les.1018.1	SGN-U326486	222	3e-58	gb:BG628791 /DB_XREF=gi:13680264 /DB_XREF=cC-esflcLEL23K09d1 /CLONE=cC-esflcLEL23K09d1 /TID=Les.1018.1 /CNT=1 /FEA=EST /TIER=ConsEnd /STK=0 /UG=Les.1018 /UG_TITLE=Transcribed locus /REP_ORG=L. esculentum	BG628791 // /DB_XREF=cC-esflcLEL23K09d1 /CLONE=cC-esflcLEL23K09d1 // gb // --- // ---		no hits found		9.36654	9.00408	9.15996	9.84444	9.64823	10.1275	8.43938	8.30244	8.55654	8.56716	8.71725	8.48752	6.54371	7.90801	8.67621	8.8608	8.9807	7.76533	P	P	P	P	P	P	P	P	P	P	P	P	P	P	P	P	P	P	-0.696529	0.331485	-1.69534	0.0153691
Les.1019.1.A1_at	Les.1019.1	SGN-U338039	222	3e-58	gb:BG628793 /DB_XREF=gi:13680266 /DB_XREF=cC-esflcLEL23K13d1 /CLONE=cC-esflcLEL23K13d1 /TID=Les.1019.1 /CNT=1 /FEA=EST /TIER=ConsEnd /STK=1 /UG=Les.1019 /UG_TITLE=Transcribed locus /REP_ORG=L. esculentum	BG628793 // /DB_XREF=cC-esflcLEL23K13d1 /CLONE=cC-esflcLEL23K13d1 // gb // --- // ---		no hits found		3.43838	3.47155	3.05893	3.25767	3.23428	3.2772	3.01483	3.41513	3.18682	3.13216	3.49062	3.35206	3.32156	3.20095	3.27865	3.15266	3.2728	3.01682	A	A	A	A	A	A	A	A	A	A	P	A	M	A	A	A	A	A	0.0665691	0.804167	-0.132908	0.568001
Les.102.1.S1_at	Les.102.1	SGN-U321720	470	e-132	gb:AF022874.1 /DB_XREF=gi:2570524 /GEN=LePT2 /TID=Les.102.1 /CNT=3 /FEA=FLmRNA /TIER=FL /STK=1 /UG=Les.102 /DEF=Lycopersicon esculentum inorganic phosphate transporter (LePT2) mRNA, complete cds. /PROD=inorganic phosphate transporter /FL=gb:AF022874.1 /RE	AF022874 // Lycopersicon esculentum inorganic phosphate transporter (LePT2) mRNA, complete cds. // gb // 11 // ---	AAB82147	inorganic phosphate transporter [Lycopersicon esculentum]	2e-296	3.81786	3.87751	3.60917	3.36613	3.26073	3.45095	3.55662	3.6898	3.27865	3.66985	4.01667	3.56496	3.61853	3.59941	3.78885	3.63389	4.0279	3.50895	A	P	A	A	A	A	P	A	A	P	P	A	A	M	A	M	A	A	0.408906	0.0824155	0.22148	0.378017
Les.1020.1.A1_at	Les.1020.1	SGN-U316504	78	3e-15	gb:BG628781 /DB_XREF=gi:13680254 /DB_XREF=cC-esflcLEL23J19d1 /CLONE=cC-esflcLEL23J19d1 /TID=Les.1020.1 /CNT=2 /FEA=EST /TIER=ConsEnd /STK=2 /UG=Les.1020 /UG_TITLE=Transcribed locus, moderately similar to NP_195050.2 Arabidopsis thaliana At4g33240 gene /RE	BG628781 // /DB_XREF=cC-esflcLEL23J19d1 /CLONE=cC-esflcLEL23J19d1 // gb // --- // --- /// BG628795 // /DB_XREF=cC-esflcLEL23K17d1 /CLONE=cC-esflcLEL23K17d1 // gb // --- // ---		no hits found		10.7593	10.9118	10.9485	10.6537	10.7415	10.4667	9.19254	10.4484	9.84904	10.3025	9.24789	9.76624	10.2174	10.6328	10.6084	10.4373	10.2923	10.3067	P	P	P	P	P	P	P	P	P	P	P	P	P	P	P	P	P	P	0.252553	0.419972	-0.161705	0.638224
Les.1020.1.A1_a_at	Les.1020.1	SGN-U316504	214	7e-56	gb:BG628781 /DB_XREF=gi:13680254 /DB_XREF=cC-esflcLEL23J19d1 /CLONE=cC-esflcLEL23J19d1 /TID=Les.1020.1 /CNT=2 /FEA=EST /TIER=ConsEnd /STK=2 /UG=Les.1020 /UG_TITLE=Transcribed locus, moderately similar to NP_195050.2 Arabidopsis thaliana At4g33240 gene /RE	BG628781 // /DB_XREF=cC-esflcLEL23J19d1 /CLONE=cC-esflcLEL23J19d1 // gb // --- // --- /// BG628795 // /DB_XREF=cC-esflcLEL23K17d1 /CLONE=cC-esflcLEL23K17d1 // gb // --- // ---		no hits found		9.53214	9.81995	9.68166	9.2748	9.17895	8.83899	7.97233	9.10219	8.42601	8.88711	8.21646	9.02203	8.72401	9.33346	9.33727	8.98549	9.249	8.93215	P	P	P	P	P	P	P	P	P	P	P	P	P	P	P	P	P	P	0.58034	0.0312351	-0.0138777	0.975222
Les.1020.2.A1_at	Les.1020.2	SGN-U316504	206	2e-53	gb:AW036628 /DB_XREF=gi:5895382 /DB_XREF=EST278632 /CLONE=cLEF37I5 /TID=Les.1020.2 /CNT=1 /FEA=EST /TIER=ConsEnd /STK=1 /UG=Les.1020 /UG_TITLE=Transcribed locus, moderately similar to NP_195050.2 Arabidopsis thaliana At4g33240 gene /REP_ORG=L. esculentum	AW036628 // /DB_XREF=EST278632 /CLONE=cLEF37I5 // gb // --- // ---		no hits found		10.8083	11.0316	10.8752	10.4781	10.5942	10.3001	9.22123	10.3914	10.1227	10.1089	9.52798	9.66382	10.1996	10.4943	10.4224	10.216	10.3915	10.1404	P	P	P	P	P	P	P	P	P	P	P	P	P	P	P	P	P	P	0.44761	0.153917	-0.173911	0.638416
Les.1022.1.A1_at	Les.1022.1	SGN-U332245	159	3e-39	gb:BG628816 /DB_XREF=gi:13680289 /DB_XREF=cC-esflcLEL23M05d1 /CLONE=cC-esflcLEL23M05d1 /TID=Les.1022.1 /CNT=1 /FEA=EST /TIER=ConsEnd /STK=1 /UG=Les.1022 /UG_TITLE=Transcribed locus /REP_ORG=L. esculentum	AK247706 // Solanum lycopersicum cDNA, clone: LEFL1096CC04, HTC in leaf. // gb_htc // 10 // ---		no hits found		7.24044	7.05237	6.92347	6.57305	6.70481	6.27357	4.5052	6.6797	6.02751	6.535	4.73562	5.67829	5.89967	7.0155	5.84239	6.65684	5.70614	6.78179	P	P	P	P	P	P	P	P	P	P	P	P	P	P	P	P	P	P	0.554948	0.267757	0.300899	0.592474
Les.1023.1.A1_at	Les.1023.1	SGN-U333317	135	3e-32	gb:BG628833 /DB_XREF=gi:13680306 /DB_XREF=cC-esflcLEL23N13d1 /CLONE=cC-esflcLEL23N13d1 /TID=Les.1023.1 /CNT=1 /FEA=EST /TIER=ConsEnd /STK=0 /UG=Les.1023 /UG_TITLE=Transcribed locus /REP_ORG=L. esculentum	BG628833 // /DB_XREF=cC-esflcLEL23N13d1 /CLONE=cC-esflcLEL23N13d1 // gb // --- // ---		no hits found		3.80245	3.68697	3.29279	3.58966	3.40097	3.56398	3.22193	3.13314	3.45792	3.35202	3.08946	3.37931	3.27865	3.30548	3.6088	3.35512	3.07874	3.35458	A	A	A	A	A	A	A	A	A	A	A	A	A	A	A	A	A	A	0.0758652	0.820426	-0.17981	0.519816
Les.3688.1.S1_at	Les.3688.1	SGN-U345335	805	0	gb:AJ409010.1 /DB_XREF=gi:13016737 /GEN=sph1 /TID=Les.3688.1 /CNT=1 /FEA=mRNA /TIER=ConsEnd /STK=0 /UG=Les.3688 /DEF=Lycopersicon esculentum mRNA for S-protein homologue (sph1 gene). /PROD=S-protein homologue /REP_ORG=L. esculentum	AJ409010 // Lycopersicon esculentum mRNA for S-protein homologue (sph1 gene). // gb // 11 // ---	CAC29426	S-protein homologue [Solanum lycopersicum]	1e-77	3.22398	3.05124	3.06113	3.12674	3.12161	3.08714	10.9539	3.20208	10.9063	2.90163	9.2022	2.79335	4.87538	3.06043	2.90396	2.91317	2.87888	2.82537	P	A	A	A	A	M	P	A	P	A	P	A	P	A	A	A	A	A	0.000289552	0.999807	-0.178839	0.852704
Les.1030.1.S1_at	Les.1030.1	SGN-U317945	638	0	gb:BM409800 /DB_XREF=gi:18261430 /DB_XREF=EST584127 /CLONE=cLEG50M15 /TID=Les.1030.1 /CNT=7 /FEA=EST /TIER=ConsEnd /STK=0 /UG=Les.1030 /UG_TITLE=Transcribed locus, moderately similar to NP_564250.1 Arabidopsis thaliana At1g26550 gene /REP_ORG=L. esculentu	AK246256 // Solanum lycopersicum cDNA, clone: FC05BA02, HTC in fruit. // gb_htc // 11 // ---	XP_002514732	rotamase, putative [Ricinus communis]	1e-35	10.7155	10.9156	10.6557	10.6028	10.6759	10.538	11.1854	10.9637	11.2733	10.8189	11.4194	11.0733	11.7211	11.1592	11.2079	10.9843	11.3661	11.298	P	P	P	P	P	P	P	P	P	P	P	P	P	P	P	P	P	P	0.156719	0.488658	0.541591	0.0104329
Les.1030.2.A1_at	Les.1030.2	SGN-U317945	283	1e-76	gb:BG626999 /DB_XREF=gi:13678472 /DB_XREF=cC-esflcLEL15I19d1 /CLONE=cC-esflcLEL15I19d1 /TID=Les.1030.2 /CNT=2 /FEA=EST /TIER=ConsEnd /STK=1 /UG=Les.1030 /UG_TITLE=Transcribed locus, moderately similar to NP_564250.1 Arabidopsis thaliana At1g26550 gene /RE	AK246256 // Solanum lycopersicum cDNA, clone: FC05BA02, HTC in fruit. // gb_htc // 9 // ---		no hits found		12.1148	12.2145	12.063	11.8656	11.9696	11.8431	12.1988	12.2082	12.4566	12.1868	12.3341	12.2888	12.7499	12.4649	12.5285	12.2883	12.5486	12.6062	P	P	P	P	P	P	P	P	P	P	P	P	P	P	P	P	P	P	0.238023	0.141383	0.560382	0.00166504
Les.1031.1.S1_at	Les.1031.1	SGN-U314534	819	0	gb:BG628911 /DB_XREF=gi:13680384 /DB_XREF=cC-esflcLEL24E11d1 /CLONE=cC-esflcLEL24E11d1 /TID=Les.1031.1 /CNT=38 /FEA=mRNA /TIER=ConsEnd /STK=1 /UG=Les.1031 /UG_TITLE=Transcribed locus, moderately similar to NP_197529.1 Arabidopsis thaliana At5g20290 gene /	AK246309 // Solanum lycopersicum cDNA, clone: FC06CB10, HTC in fruit. // gb_htc // 11 // --- /// AK320639 // Solanum lycopersicum cDNA, clone: LEFL1011DD04, HTC in leaf. // gb_htc // 9 // --- /// BT013650 // Lycopersicon esculentum clone 132457R, mRNA seq	ABB72814	putative 40S ribosomal protein S8-like protein [Solanum tuberosum]	1e-85	12.2866	12.2665	12.0648	11.4549	11.6829	11.6413	12.2256	12.3431	12.3255	12.241	12.1448	12.1839	12.179	12.4361	12.4671	12.3296	12.3858	12.1953	P	P	P	P	P	P	P	P	P	P	P	P	P	P	P	P	P	P	0.612964	0.00117448	0.727321	0.000304521
Les.1032.1.A1_at	Les.1032.1	SGN-U312740	297	1e-80	gb:BG628926 /DB_XREF=gi:13680399 /DB_XREF=cC-esflcLEL24G03d1 /CLONE=cC-esflcLEL24G03d1 /TID=Les.1032.1 /CNT=5 /FEA=EST /TIER=ConsEnd /STK=1 /UG=Les.1032 /UG_TITLE=Transcribed locus, highly similar to NP_196598.1 Arabidopsis thaliana At5g10360 gene /REP_OR	AK320683 // Solanum lycopersicum cDNA, clone: LEFL1012BA01, HTC in leaf. // gb_htc // 10 // ---		no hits found		12.8769	12.9717	12.9193	12.3295	12.5318	12.4782	12.8672	12.7721	13.1109	12.8065	13.0407	12.704	12.9191	12.9376	13.0894	12.8656	13.2382	12.7954	P	P	P	P	P	P	P	P	P	P	P	P	P	P	P	P	P	P	0.476086	0.00461908	0.419698	0.0103598
Les.1032.2.S1_at	Les.1032.2	SGN-U312740	581	e-165	gb:BG129698 /DB_XREF=gi:12629886 /DB_XREF=EST475344 /CLONE=cTOF27L2 /TID=Les.1032.2 /CNT=32 /FEA=EST /TIER=ConsEnd /STK=0 /UG=Les.1032 /UG_TITLE=Transcribed locus, highly similar to NP_196598.1 Arabidopsis thaliana At5g10360 gene /REP_ORG=L. esculentum	AI483645 // /DB_XREF=EST249516 /CLONE=cLED25L8 // gb // --- // --- /// AI782798 // /DB_XREF=EST263677 /CLONE=cLES20H8 // gb // --- // --- /// AW093925 // /DB_XREF=EST287105 /CLONE=cLET26N7 // gb // --- // --- /// AW219075 // /DB_XREF=EST301557 /CLONE=cLEX	ACF06440	S6 ribosomal protein [Elaeis guineensis]	2e-42	3.97131	4.05745	3.76629	3.82463	3.64186	3.30385	4.49753	4.04843	4.13017	4.11346	4.56982	3.86121	4.30861	4.07355	4.11625	3.92313	4.23491	3.90902	P	P	M	P	M	A	P	P	P	P	P	P	P	P	P	P	P	P	0.341566	0.121877	0.378449	0.0855026
Les.1032.3.S1_at	Les.1032.3	SGN-U312740	615	e-176	gb:BI204065 /DB_XREF=gi:14681789 /DB_XREF=EST522105 /CLONE=cTOS3P2 /TID=Les.1032.3 /CNT=5 /FEA=EST /TIER=ConsEnd /STK=0 /UG=Les.1032 /UG_TITLE=Transcribed locus, highly similar to NP_196598.1 Arabidopsis thaliana At5g10360 gene /REP_ORG=L. esculentum	AK320683 // Solanum lycopersicum cDNA, clone: LEFL1012BA01, HTC in leaf. // gb_htc // 9 // ---	XP_002525831	40S ribosomal protein S6, putative [Ricinus communis]	6e-39	11.421	11.4769	11.2005	10.5607	10.5336	10.4798	11.4662	11.4553	11.5943	11.2668	11.9071	11.7037	11.6154	11.5279	11.7788	11.1942	12.1782	10.8836	P	P	P	P	P	P	P	P	P	P	P	P	P	P	P	P	P	P	0.841453	0.00379573	0.677234	0.0149903
Les.1034.1.A1_at	Les.1034.1	SGN-U328100	163	2e-40	gb:BG628940 /DB_XREF=gi:13680413 /DB_XREF=cC-esflcLEL24G20d1 /CLONE=cC-esflcLEL24G20d1 /TID=Les.1034.1 /CNT=1 /FEA=EST /TIER=ConsEnd /STK=1 /UG=Les.1034 /UG_TITLE=Transcribed locus /REP_ORG=L. esculentum	BG628940 // /DB_XREF=cC-esflcLEL24G20d1 /CLONE=cC-esflcLEL24G20d1 // gb // --- // ---		no hits found		3.44432	3.63259	3.50523	3.46303	3.41276	3.65544	3.6529	3.52284	3.43803	3.53233	3.90172	3.98016	3.57381	3.61989	3.8649	3.51639	4.11648	3.32727	P	A	A	A	A	P	A	A	A	A	A	A	M	P	A	A	A	A	0.0169706	0.967847	-0.0225589	0.955721
Les.1036.1.A1_at	Les.1036.1	SGN-U330530	206	2e-53	gb:BG628959 /DB_XREF=gi:13680432 /DB_XREF=cC-esflcLEL24I19d1 /CLONE=cC-esflcLEL24I19d1 /TID=Les.1036.1 /CNT=1 /FEA=EST /TIER=ConsEnd /STK=1 /UG=Les.1036 /UG_TITLE=Transcribed locus /REP_ORG=L. esculentum	BG628959 // /DB_XREF=cC-esflcLEL24I19d1 /CLONE=cC-esflcLEL24I19d1 // gb // --- // ---		no hits found		4.61183	4.47743	4.22114	4.40419	4.1755	3.86625	4.25567	4.39342	4.51333	4.30251	3.83306	3.63756	4.30413	4.49731	4.55849	4.19873	4.09796	4.43458	P	P	A	P	A	P	P	M	M	M	P	A	A	P	P	P	A	P	0.288152	0.41451	0.228229	0.537271
Les.1037.1.A1_at	Les.1037.1	SGN-U314137	214	9e-56	gb:BG628961 /DB_XREF=gi:13680434 /DB_XREF=cC-esflcLEL24I21d1 /CLONE=cC-esflcLEL24I21d1 /TID=Les.1037.1 /CNT=1 /FEA=EST /TIER=ConsEnd /STK=1 /UG=Les.1037 /UG_TITLE=Transcribed locus /REP_ORG=L. esculentum	AK247038 // Solanum lycopersicum cDNA, clone: LEFL1019DC11, HTC in leaf. // gb_htc // 10 // ---		no hits found		12.2666	11.7373	12.297	12.5808	12.4413	12.6332	9.87338	10.8989	10.093	11.3107	9.70569	11.1128	9.73509	10.8701	9.92827	11.4563	10.0363	10.6668	P	P	P	P	P	P	P	P	P	P	P	P	P	P	P	P	P	P	-0.451446	0.13684	-1.55401	6.78e-05
Les.1039.1.S1_at	Les.1039.1	SGN-U315684	767	0	gb:BE432143 /DB_XREF=gi:9429986 /DB_XREF=EST398672 /CLONE=cLEG6I22 /TID=Les.1039.1 /CNT=4 /FEA=EST /TIER=ConsEnd /STK=0 /UG=Les.1039 /UG_TITLE=Transcribed locus, moderately similar to NP_198663.1 Arabidopsis thaliana At5g38470 gene /REP_ORG=L. esculentum	AK319211 // Solanum lycopersicum cDNA, clone: LEFL1010CD11, HTC in leaf. // gb_htc // 11 // --- /// AK319902 // Solanum lycopersicum cDNA, clone: LEFL1003BA02, HTC in leaf. // gb_htc // 11 // --- /// AK320430 // Solanum lycopersicum cDNA, clone: LEFL1009A	ABB02636	RAD23-like [Solanum tuberosum]	5e-57	10.9482	11.1358	11.0194	10.8259	10.827	10.7714	11.1882	11.0459	11.0851	10.9707	11.3204	11.1154	11.3104	11.082	11.0783	11.0508	11.0944	11.0901	P	P	P	P	P	P	P	P	P	P	P	P	P	P	P	P	P	P	0.226369	0.126051	0.266195	0.0709702
Les.1039.2.A1_at	Les.1039.2	SGN-U315684	204	6e-53	gb:BG628987 /DB_XREF=gi:13680460 /DB_XREF=cC-esflcLEL24M10d1 /CLONE=cC-esflcLEL24M10d1 /TID=Les.1039.2 /CNT=1 /FEA=EST /TIER=ConsEnd /STK=1 /UG=Les.1039 /UG_TITLE=Transcribed locus, moderately similar to NP_198663.1 Arabidopsis thaliana At5g38470 gene /RE	AK319211 // Solanum lycopersicum cDNA, clone: LEFL1010CD11, HTC in leaf. // gb_htc // 11 // --- /// AK319902 // Solanum lycopersicum cDNA, clone: LEFL1003BA02, HTC in leaf. // gb_htc // 11 // --- /// AK320430 // Solanum lycopersicum cDNA, clone: LEFL1009A		no hits found		12.6328	12.8655	12.6907	12.4236	12.4454	12.423	12.7195	12.6168	12.6963	12.5112	12.7892	12.5317	12.6085	12.6285	12.8064	12.6448	12.8297	12.7018	P	P	P	P	P	P	P	P	P	P	P	P	P	P	P	P	P	P	0.298985	0.0324827	0.22768	0.100835
Les.104.1.S1_at	Les.104.1	SGN-U328897	1128	0	gb:AJ243455.1 /DB_XREF=gi:5420281 /GEN=CycB2 /TID=Les.104.1 /CNT=2 /FEA=mRNA /TIER=ConsEnd /STK=0 /UG=Les.104 /DEF=Lycopersicon esculentum mRNA for cyclin B2 (CycB2 gene). /PROD=cyclin B2 /REP_ORG=L. esculentum	AJ243455 // Lycopersicon esculentum mRNA for cyclin B2 (CycB2 gene). // gb // 11 // ---	CAB46645	cyclin B2 [Solanum lycopersicum]	2e-242	3.82156	4.18038	4.22541	3.94463	3.98834	3.89695	7.0612	4.03023	5.33133	4.25075	5.23991	4.31607	5.29897	3.99567	4.58458	3.56442	5.12461	4.25791	A	M	P	A	A	A	P	A	P	A	P	A	P	A	P	A	A	A	0.132476	0.860458	-0.00397565	0.996297
Les.1041.1.A1_at	Les.1041.1	SGN-U318474	305	4e-83	gb:BG629016 /DB_XREF=gi:13680489 /DB_XREF=cC-esflcLEL25A13d1 /CLONE=cC-esflcLEL25A13d1 /TID=Les.1041.1 /CNT=3 /FEA=EST /TIER=ConsEnd /STK=2 /UG=Les.1041 /UG_TITLE=Transcribed locus, weakly similar to NP_566708.2 Arabidopsis thaliana At3g22435 gene /REP_OR	AK326203 // Solanum lycopersicum cDNA, clone: LEFL2003AH01, HTC in fruit. // gb_htc // 9 // ---		no hits found		10.7159	10.7054	10.4136	10.391	10.293	10.4305	10.6301	10.6629	10.9588	10.091	10.3756	10.0791	10.8077	10.4167	10.5559	9.8729	10.5015	9.92961	P	P	P	P	P	P	P	P	P	P	P	P	P	P	P	P	P	P	0.240135	0.441654	-0.298439	0.319992
Les.1042.1.A1_at	Les.1042.1	SGN-U322579	264	1e-70	gb:BG629025 /DB_XREF=gi:13680498 /DB_XREF=cC-esflcLEL25C09d1 /CLONE=cC-esflcLEL25C09d1 /TID=Les.1042.1 /CNT=1 /FEA=EST /TIER=ConsEnd /STK=1 /UG=Les.1042 /UG_TITLE=Transcribed locus, weakly similar to NP_172545.1 Arabidopsis thaliana At1g10750 gene /REP_OR	BG629025 // /DB_XREF=cC-esflcLEL25C09d1 /CLONE=cC-esflcLEL25C09d1 // gb // --- // ---	AAK84952	putative carboxyl-terminal proteinase [Gossypium hirsutum]	1e-18	5.82479	5.56275	5.95152	5.87406	5.80801	6.23766	5.80527	5.24582	5.61473	5.13966	4.43083	4.53163	5.31686	5.2402	5.13517	5.00775	4.47007	4.83843	P	P	P	P	P	P	P	P	P	P	A	A	P	P	P	P	A	P	-0.19356	0.742362	-0.944454	0.0436205
Les.1044.1.A1_at	Les.1044.1	SGN-U324279	220	1e-57	gb:BG629030 /DB_XREF=gi:13680503 /DB_XREF=cC-esflcLEL25C21d1 /CLONE=cC-esflcLEL25C21d1 /TID=Les.1044.1 /CNT=1 /FEA=EST /TIER=ConsEnd /STK=0 /UG=Les.1044 /UG_TITLE=Transcribed locus, moderately similar to NP_187698.1 Arabidopsis thaliana At3g10870 gene /RE	AK329957 // Solanum lycopersicum cDNA, clone: LEFL3161P05, HTC in root. // gb_htc // 11 // ---		no hits found		8.08008	7.22405	7.75881	7.17514	7.02053	6.56406	8.68625	8.07337	9.54342	8.33163	9.43113	8.80731	8.56144	7.20629	9.34739	6.59701	10.3021	8.32662	P	P	P	P	P	P	P	P	P	P	P	P	P	P	P	P	P	P	0.767736	0.263707	0.456728	0.54532
Les.1046.1.S1_at	Les.1046.1	SGN-U313474	910	0	gb:X72730.1 /DB_XREF=gi:414672 /TID=Les.1046.1 /CNT=57 /FEA=mRNA /TIER=ConsEnd /STK=0 /UG=Les.1046 /UG_TITLE=(ERT 10) ripening-related mRNA /DEF=L.esculentum (ERT 10) ripening-related mRNA. /REP_ORG=L. esculentum	X72730 // L.esculentum (ERT 10) ripening-related mRNA. // gb // 10 // ---	AAK29646	putative short-chain type alcohol dehydrogenase [Solanum tuberosum]	4e-116	8.43367	8.50215	8.92083	9.35406	9.06203	9.14148	7.92641	7.62543	8.12568	7.9289	7.91642	8.50323	8.91192	7.79304	7.29737	8.17741	6.97087	8.97225	P	P	P	P	P	P	P	P	P	P	P	P	P	P	P	P	P	P	-0.566971	0.378587	-0.871618	0.1517
Les.1047.1.S1_at	Les.1047.1	SGN-U315679	553	e-157	gb:BM534948 /DB_XREF=gi:18813203 /DB_XREF=EST587970 /CLONE=cLEG64E1 /TID=Les.1047.1 /CNT=16 /FEA=EST /TIER=ConsEnd /STK=0 /UG=Les.1047 /UG_TITLE=Transcribed locus, weakly similar to NP_172520.1 Arabidopsis thaliana At1g10500 gene /REP_ORG=L. esculentum	AK319532 // Solanum lycopersicum cDNA, clone: LEFL1035BG09, HTC in leaf. // gb_htc // 11 // ---	XP_002532181	Iron-sulfur assembly protein IscA, chloroplast precursor, putative [Ricinus communis]	1e-18	10.5218	10.4341	10.9173	11.7521	11.4437	11.5452	9.64424	10.1687	9.41394	10.6305	9.76837	10.9859	9.83313	10.5666	9.11657	10.9658	9.51017	10.8372	P	P	P	P	P	P	P	P	P	P	P	P	P	P	P	P	P	P	-0.955952	0.00514345	-0.790484	0.0165807
Les.1047.2.A1_at	Les.1047.2	SGN-U315678	222	3e-58	gb:BG629063 /DB_XREF=gi:13680536 /DB_XREF=cC-esflcLEL25I23d1 /CLONE=cC-esflcLEL25I23d1 /TID=Les.1047.2 /CNT=2 /FEA=EST /TIER=ConsEnd /STK=0 /UG=Les.1047 /UG_TITLE=Transcribed locus, weakly similar to NP_172520.1 Arabidopsis thaliana At1g10500 gene /REP_OR	BG626666 // /DB_XREF=cC-esflcLEL13K17a1 /CLONE=cC-esflcLEL13K17a1 // gb // --- // --- /// BG629063 // /DB_XREF=cC-esflcLEL25I23d1 /CLONE=cC-esflcLEL25I23d1 // gb // --- // ---		no hits found		12.6543	12.6232	12.7362	12.8779	12.8936	12.8645	11.1748	12.3231	11.3118	12.4009	10.7482	11.9257	11.3028	12.4136	11.2809	12.6326	10.9573	12.5258	P	P	P	P	P	P	P	P	P	P	P	P	P	P	P	P	P	P	-0.207413	0.401865	-0.354696	0.12448
Les.1049.1.S1_at	Les.1049.1	SGN-U320458	908	0	gb:BG629069 /DB_XREF=gi:13680542 /DB_XREF=cC-esflcLEL25K11d1 /CLONE=cC-esflcLEL25K11d1 /TID=Les.1049.1 /CNT=7 /FEA=mRNA /TIER=ConsEnd /STK=1 /UG=Les.1049 /UG_TITLE=Transcribed locus, moderately similar to NP_176320.1 Arabidopsis thaliana At1g61250 gene /R	AK329653 // Solanum lycopersicum cDNA, clone: LEFL3149G24, HTC in root. // gb_htc // 11 // --- /// BT014087 // Lycopersicon esculentum clone 133191R, mRNA sequence. // gb // 11 // ---	ACS91930	secretory carrier membrane protein [Lilium longiflorum]	5e-109	9.85241	9.80619	9.86013	9.98711	9.89288	10.2163	11.0759	9.55329	10.7324	9.51506	10.8309	9.21533	10.3033	9.35422	10.8779	9.25625	10.4719	8.74084	P	P	P	P	P	P	P	P	P	P	P	P	P	P	P	P	P	P	-0.192518	0.515843	-0.914991	0.00172897
Les.105.1.S1_at	Les.105.1	SGN-U332621	728	0	gb:AJ243454.1 /DB_XREF=gi:5420279 /TID=Les.105.1 /CNT=1 /FEA=mRNA /TIER=ConsEnd /STK=0 /UG=Les.105 /UG_TITLE=Cyclin B1 (CycB1 gene) /DEF=Lycopersicon esculentum partial mRNA for cyclin B1 (CycB1 gene). /REP_ORG=L. esculentum	AJ243454 // Lycopersicon esculentum partial mRNA for cyclin B1 (CycB1 gene). // gb // 11 // ---	CAB46644	cyclin B1 [Solanum lycopersicum]	4e-214	6.18269	6.33721	6.05888	5.98448	6.04781	5.87532	6.49268	5.78536	5.31983	5.83029	5.56658	6.24703	5.57471	6.12814	5.17493	6.59405	4.5724	7.10488	A	A	M	A	M	A	P	A	A	A	A	A	A	A	A	P	A	P	0.223725	0.683817	0.639817	0.160007
Les.1050.2.A1_at	Les.1050.2	SGN-U315714	121	9e-28	gb:BG629421 /DB_XREF=gi:13680894 /DB_XREF=cC-esflcLEL27J05d1 /CLONE=cC-esflcLEL27J05d1 /TID=Les.1050.2 /CNT=1 /FEA=EST /TIER=ConsEnd /STK=1 /UG=Les.1050 /UG_TITLE=Transcribed locus, moderately similar to NP_564119.1 Arabidopsis thaliana At1g20580 gene /RE	AK323120 // Solanum lycopersicum cDNA, clone: LEFL1049CG06, HTC in leaf. // gb_htc // 10 // --- /// AK329339 // Solanum lycopersicum cDNA, clone: LEFL3133H24, HTC in root. // gb_htc // 10 // ---		no hits found		9.71653	9.66474	9.56999	9.82707	9.84612	9.78676	9.93231	9.66151	9.8598	9.39268	9.74127	9.24095	9.71472	9.59241	10.0827	9.63949	9.97656	9.65204	P	P	P	P	P	P	P	P	P	P	P	P	P	P	P	P	P	P	-0.169563	0.369502	-0.192004	0.299628
Les.1051.1.A1_at	Les.1051.1	SGN-U316909	283	1e-76	gb:AW218784 /DB_XREF=gi:6529658 /DB_XREF=EST301264 /CLONE=cLEX1G17 /TID=Les.1051.1 /CNT=3 /FEA=EST /TIER=ConsEnd /STK=2 /UG=Les.1051 /UG_TITLE=Transcribed locus, moderately similar to NP_176041.2 Arabidopsis thaliana At1g56460 gene /REP_ORG=L. esculentum	AW218784 // /DB_XREF=EST301264 /CLONE=cLEX1G17 // gb // --- // --- /// AW930526 // /DB_XREF=EST340983 /CLONE=cLEF50E15 // gb // --- // --- /// BG629079 // /DB_XREF=cC-esflcLEL25M07d1 /CLONE=cC-esflcLEL25M07d1 // gb // --- // ---		no hits found		10.5322	10.2629	10.1145	9.43643	9.30622	9.38436	9.23841	10.232	10.7427	9.44962	9.30889	9.5413	10.5371	10.0279	10.667	9.07611	10.2097	8.92061	P	P	P	P	P	P	P	P	P	P	P	P	P	P	P	P	P	P	0.927502	0.0914568	-0.0341355	0.970119
Les.1052.1.A1_at	Les.1052.1	SGN-U317425	303	1e-82	gb:BG734686 /DB_XREF=gi:14084375 /DB_XREF=cC-esflcLEL14A22d1 /TID=Les.1052.1 /CNT=4 /FEA=EST /TIER=ConsEnd /STK=2 /UG=Les.1052 /UG_TITLE=Transcribed locus, weakly similar to NP_192594.2 Arabidopsis thaliana At4g08540 gene /REP_ORG=L. esculentum	AK322593 // Solanum lycopersicum cDNA, clone: LEFL1039CH09, HTC in leaf. // gb_htc // 11 // --- /// AK322623 // Solanum lycopersicum cDNA, clone: LEFL1040AB09, HTC in leaf. // gb_htc // 11 // ---		no hits found		11.0992	11.1062	10.9241	11.3299	11.1891	11.3431	10.3844	10.687	10.8001	10.4965	10.2191	10.3551	10.7184	10.8171	10.8157	10.6906	10.5859	10.5913	P	P	P	P	P	P	P	P	P	P	P	P	P	P	P	P	P	P	-0.244195	0.25871	-0.587691	0.00743997
Les.1054.1.S1_at	Les.1054.1	SGN-U318822	670	0	gb:BM412386 /DB_XREF=gi:18264016 /DB_XREF=EST586713 /CLONE=cLEG59L22 /TID=Les.1054.1 /CNT=6 /FEA=EST /TIER=ConsEnd /STK=0 /UG=Les.1054 /UG_TITLE=Transcribed locus, moderately similar to NP_191884.1 Arabidopsis thaliana At3g63250 gene /REP_ORG=L. esculentu	AK321900 // Solanum lycopersicum cDNA, clone: LEFL1031AD07, HTC in leaf. // gb_htc // 11 // ---	XP_002314674	homocysteine s-methyltransferase [Populus trichocarpa]	3e-41	5.85261	5.88778	5.86243	4.94546	5.63442	5.82697	7.5423	6.13602	6.76224	6.31899	7.74387	6.7564	7.61061	6.46273	6.44711	6.52535	6.81606	6.69663	P	P	P	A	P	P	P	P	P	P	P	P	P	P	P	P	P	P	0.398653	0.409574	1.09262	0.0171928
Les.1054.2.S1_at	Les.1054.2	SGN-U318822	365	e-101	gb:BE436393 /DB_XREF=gi:9434236 /DB_XREF=EST407471 /CLONE=cLEG32A20 /TID=Les.1054.2 /CNT=2 /FEA=EST /TIER=ConsEnd /STK=0 /UG=Les.1054 /UG_TITLE=Transcribed locus, moderately similar to NP_191884.1 Arabidopsis thaliana At3g63250 gene /REP_ORG=L. esculentum	AK321900 // Solanum lycopersicum cDNA, clone: LEFL1031AD07, HTC in leaf. // gb_htc // 11 // ---	XP_002307602	homocysteine s-methyltransferase [Populus trichocarpa]	5e-34	6.95286	6.96673	6.91645	5.75552	6.77925	6.86056	8.36327	7.2631	7.67416	7.459	7.96844	7.20187	8.27742	7.49308	7.93721	7.56813	7.1877	7.52282	P	P	P	P	P	P	P	P	P	P	P	P	P	P	P	P	P	P	0.480241	0.273548	1.0629	0.0146194
Les.1054.3.A1_at	Les.1054.3	SGN-U318822	190	9e-49	gb:BG629090 /DB_XREF=gi:13680563 /DB_XREF=cC-esflcLEL25O09d1 /CLONE=cC-esflcLEL25O09d1 /TID=Les.1054.3 /CNT=1 /FEA=EST /TIER=ConsEnd /STK=1 /UG=Les.1054 /UG_TITLE=Transcribed locus, moderately similar to NP_191884.1 Arabidopsis thaliana At3g63250 gene /RE	AK321900 // Solanum lycopersicum cDNA, clone: LEFL1031AD07, HTC in leaf. // gb_htc // 10 // ---		no hits found		9.31101	9.34646	9.12277	8.5193	9.10332	9.04557	9.96781	9.30336	9.81606	9.48785	9.96665	9.16443	10.4858	9.58168	10.3943	9.7683	10.2494	9.84702	P	P	P	P	P	P	P	P	P	P	P	P	P	P	P	P	P	P	0.370685	0.113569	0.842935	0.00127559
Les.1056.1.S1_at	Les.1056.1	SGN-U322145	448	e-126	gb:CN385707 /DB_XREF=gi:51701021 /DB_XREF=LE2TR04F09 /CLONE=LE2TR04F09 /TID=Les.1056.1 /CNT=5 /FEA=EST /TIER=ConsEnd /STK=0 /UG=Les.1056 /UG_TITLE=Transcribed locus, moderately similar to NP_973572.1 Arabidopsis thaliana At2g30942 gene /REP_ORG=L. esculen	AK224654 // Solanum lycopersicum cDNA, clone: FC04DD05, HTC in fruit. // gb_htc // 9 // ---	ABK94174	unknown [Populus trichocarpa]	9e-19	11.6277	11.764	11.6749	11.152	11.3376	11.33	11.1424	11.8114	11.0763	11.9017	10.95	11.8691	10.9053	12.0766	11.791	12.0778	11.1674	12.0971	P	P	P	P	P	P	P	P	P	P	P	P	P	P	P	P	P	P	0.41565	0.0855773	0.81065	0.00218526
Les.1058.1.S1_at	Les.1058.1	SGN-U315271	936	0	gb:BG630388 /DB_XREF=gi:13681861 /DB_XREF=cC-esflcLEL35H12a1 /CLONE=cC-esflcLEL35H12a1 /TID=Les.1058.1 /CNT=22 /FEA=mRNA /TIER=ConsEnd /STK=0 /UG=Les.1058 /UG_TITLE=Transcribed locus, moderately similar to NP_564734.1 Arabidopsis thaliana At1g58440 gene /	AK327783 // Solanum lycopersicum cDNA, clone: LEFL2037N17, HTC in fruit. // gb_htc // 10 // --- /// BT013842 // Lycopersicon esculentum clone 132799F, mRNA sequence. // gb // 11 // ---	AAY22200	squalene monooxygenase [Datura innoxia]	3e-249	11.1473	11.7076	11.3218	11.1349	11.416	11.9309	11.6597	9.94341	12.2438	10.601	11.7197	9.63223	11.5399	9.38246	11.8657	11.479	11.9106	10.3416	P	P	P	P	P	P	P	P	P	P	P	P	P	P	P	P	P	P	-0.101721	0.908866	-1.09289	0.0690912
Les.106.1.S1_at	Les.106.1	SGN-U322407	1037	0	gb:AJ243453.1 /DB_XREF=gi:5420277 /GEN=CycA3 /TID=Les.106.1 /CNT=6 /FEA=mRNA /TIER=ConsEnd /STK=0 /UG=Les.106 /DEF=Lycopersicon esculentum mRNA for cyclin A3 (CycA3 gene). /PROD=cyclin A3 /REP_ORG=L. esculentum	AJ243453 // Lycopersicon esculentum mRNA for cyclin A3 (CycA3 gene). // gb // 11 // --- /// BT013595 // Lycopersicon esculentum clone 132359F, mRNA sequence. // gb // 11 // ---	CAB46643	cyclin A3 [Solanum lycopersicum]	6e-214	9.65676	9.76859	9.75629	9.98726	9.72056	9.89136	9.5998	9.3271	9.90092	9.36717	9.91274	9.24156	9.75517	9.36738	10.2479	9.51852	10.5617	9.34505	P	P	P	P	P	P	P	P	P	P	P	P	P	P	P	P	P	P	-0.13918	0.623628	-0.456079	0.0582756
Les.1061.1.A1_at	Les.1061.1	SGN-U326011	272	4e-73	gb:AI488184 /DB_XREF=gi:4383555 /DB_XREF=EST246506 /CLONE=cLED21A11 /TID=Les.1061.1 /CNT=2 /FEA=EST /TIER=ConsEnd /STK=0 /UG=Les.1061 /UG_TITLE=Transcribed locus, weakly similar to NP_568700.1 Arabidopsis thaliana At5g48500 gene /REP_ORG=L. esculentum	AI488184 // /DB_XREF=EST246506 /CLONE=cLED21A11 // gb // --- // --- /// BG629133 // /DB_XREF=cC-esflcLEL26C20d1 /CLONE=cC-esflcLEL26C20d1 // gb // --- // ---		no hits found		7.21441	7.35245	7.07828	7.74361	8.08868	7.98148	8.99262	6.5725	8.96573	7.10026	8.80542	7.09354	8.31985	7.18141	8.48566	6.82423	8.78108	6.86613	P	P	P	P	P	P	P	P	P	P	P	P	P	P	P	P	P	P	-0.72287	0.0085153	-0.980664	0.000995509
Les.1062.1.S1_at	Les.1062.1	SGN-U315899	948	0	gb:BG629145 /DB_XREF=gi:13680618 /DB_XREF=cC-esflcLEL26D15d1 /CLONE=cC-esflcLEL26D15d1 /TID=Les.1062.1 /CNT=30 /FEA=mRNA /TIER=ConsEnd /STK=1 /UG=Les.1062 /UG_TITLE=Transcribed locus, weakly similar to NP_175275.3 Arabidopsis thaliana At1g48420 gene /REP_	AK320329 // Solanum lycopersicum cDNA, clone: LEFL1008AA05, HTC in leaf. // gb_htc // 11 // --- /// AK323840 // Solanum lycopersicum cDNA, clone: LEFL1066AD05, HTC in leaf. // gb_htc // 11 // --- /// BT013578 // Lycopersicon esculentum clone 132323R, mRNA	ACC95419	D-cysteine desulfhydrase [Solanum lycopersicum]	7e-72	10.3075	10.1909	10.2629	10.7666	10.5726	10.7032	10.5872	10.173	10.3465	10.1487	10.3355	10.1096	10.5209	10.1117	10.2148	10.0513	10.1129	10.3337	P	P	P	P	P	P	P	P	P	P	P	P	P	P	P	P	P	P	-0.427042	0.0194672	-0.515234	0.00632548
Les.1063.1.A1_at	Les.1063.1	SGN-U316827	188	4e-48	gb:BG629157 /DB_XREF=gi:13680630 /DB_XREF=cC-esflcLEL26E12d1 /CLONE=cC-esflcLEL26E12d1 /TID=Les.1063.1 /CNT=1 /FEA=EST /TIER=ConsEnd /STK=0 /UG=Les.1063 /UG_TITLE=Transcribed locus /REP_ORG=L. esculentum	BG629157 // /DB_XREF=cC-esflcLEL26E12d1 /CLONE=cC-esflcLEL26E12d1 // gb // --- // ---		no hits found		8.65916	8.80774	8.56322	7.97805	8.39904	8.42501	9.16465	8.70288	9.1699	8.77377	8.821	7.9977	8.90292	8.99273	9.26856	9.0941	8.3564	8.84689	P	P	P	P	P	P	P	P	P	P	P	P	P	P	P	P	P	P	0.409335	0.245297	0.710536	0.0391908
Les.1064.1.S1_at	Les.1064.1	SGN-U318542	1001	0	gb:BG629169 /DB_XREF=gi:13680642 /DB_XREF=cC-esflcLEL26F10d1 /CLONE=cC-esflcLEL26F10d1 /TID=Les.1064.1 /CNT=3 /FEA=mRNA /TIER=ConsEnd /STK=1 /UG=Les.1064 /UG_TITLE=Transcribed locus, weakly similar to NP_192172.1 Arabidopsis thaliana At4g02630 gene /REP_O	BT013852 // Lycopersicon esculentum clone 132812F, mRNA sequence. // gb // 11 // ---	XP_002523608	BRASSINOSTEROID INSENSITIVE 1-associated receptor kinase 1 precursor, putative [Ricinus communis]	1e-177	9.96612	10.0402	9.76468	9.88651	9.75522	9.86877	9.72226	10.0179	9.77233	9.65912	9.96253	9.65638	9.3859	9.42126	9.38617	9.64338	9.19132	9.32584	P	P	P	P	P	P	P	P	P	P	P	P	P	P	P	P	P	P	0.0868414	0.71621	-0.373341	0.0523013
Les.1065.1.A1_at	Les.1065.1	SGN-U323406	242	3e-64	gb:BG629170 /DB_XREF=gi:13680643 /DB_XREF=cC-esflcLEL26F11a1 /CLONE=cC-esflcLEL26F11a1 /TID=Les.1065.1 /CNT=1 /FEA=EST /TIER=ConsEnd /STK=1 /UG=Les.1065 /UG_TITLE=Transcribed locus, highly similar to NP_179569.1 Arabidopsis thaliana At2g19790 gene /REP_OR	AK246711 // Solanum lycopersicum cDNA, clone: FC20CA06, HTC in fruit. // gb_htc // 11 // ---		no hits found		9.64939	9.79563	9.54365	9.75877	9.85775	9.85999	10.3784	9.75049	10.3979	9.64498	10.2846	9.58138	10.2243	9.8294	10.8846	9.78711	10.5394	9.95667	P	P	P	P	P	P	P	P	P	P	P	P	P	P	P	P	P	P	-0.162614	0.472056	0.0322256	0.915769
Les.1067.1.A1_at	Les.1067.1	No hits found	No hits found	No hits found	gb:BG629182 /DB_XREF=gi:13680655 /DB_XREF=cC-esflcLEL26G08d1 /CLONE=cC-esflcLEL26G08d1 /TID=Les.1067.1 /CNT=1 /FEA=EST /TIER=ConsEnd /STK=1 /UG=Les.1067 /UG_TITLE=Transcribed locus /REP_ORG=L. esculentum	BG629182 // /DB_XREF=cC-esflcLEL26G08d1 /CLONE=cC-esflcLEL26G08d1 // gb // --- // ---		no hits found		5.19586	5.06816	4.67839	4.81946	4.73337	4.71997	4.55952	4.71429	4.76642	4.92858	4.73146	4.80259	4.6275	4.87654	5.05411	4.63396	5.20917	4.66976	A	M	M	M	P	P	P	P	P	M	A	P	A	A	A	P	A	M	0.223206	0.361546	-0.0308467	0.929709
Les.1068.1.S1_at	Les.1068.1	SGN-U325519	801	0	gb:AY691332.1 /DB_XREF=gi:51471929 /GEN=LeMKK3 /TID=Les.1068.1 /CNT=6 /FEA=FLmRNA /TIER=FL /STK=2 /UG=Les.1068 /DEF=Lycopersicon esculentum MAPKK (LeMKK3) mRNA, complete cds. /PROD=MAPKK /FL=gb:AY691332.1 /REP_ORG=L. esculentum	AY691332 // Lycopersicon esculentum MAPKK (LeMKK3) mRNA, complete cds. // gb // 11 // ---	AAU04435	MAPKK [Lycopersicon esculentum]	5e-145	5.61706	5.80627	6.40734	5.84693	6.00491	6.05082	8.98314	5.33484	7.52606	5.94913	8.11375	5.88263	7.54505	5.3803	7.39965	5.94083	7.33444	6.05291	P	P	P	P	P	P	P	P	P	P	P	P	P	P	P	P	P	P	-0.0239983	0.974744	-0.176209	0.762621
Les.1069.1.A1_at	Les.1069.1	SGN-U331019	234	8e-62	gb:BG629194 /DB_XREF=gi:13680667 /DB_XREF=cC-esflcLEL26H08d1 /CLONE=cC-esflcLEL26H08d1 /TID=Les.1069.1 /CNT=1 /FEA=EST /TIER=ConsEnd /STK=0 /UG=Les.1069 /UG_TITLE=Transcribed locus /REP_ORG=L. esculentum	AK321025 // Solanum lycopersicum cDNA, clone: LEFL1016DG01, HTC in leaf. // gb_htc // 9 // ---		no hits found		7.7771	8.10199	7.13041	6.59469	6.85146	7.21553	7.09276	8.73268	7.06904	7.59652	5.89233	6.35253	7.73421	8.12636	8.07884	7.42334	7.34931	7.18352	P	P	P	P	P	P	P	P	P	P	P	P	P	P	P	P	P	P	0.782605	0.307323	0.690513	0.377979
Les.107.1.S1_at	Les.107.1	SGN-U326225	1049	0	gb:AJ243452.1 /DB_XREF=gi:5420275 /GEN=CycA2 /TID=Les.107.1 /CNT=3 /FEA=mRNA /TIER=ConsEnd /STK=0 /UG=Les.107 /DEF=Lycopersicon esculentum mRNA for cyclin A2 (CycA2 gene). /PROD=cyclin A2 /REP_ORG=L. esculentum	AJ243452 // Lycopersicon esculentum mRNA for cyclin A2 (CycA2 gene). // gb // 11 // ---	CAB46642	cyclin A2 [Solanum lycopersicum]	2e-194	6.60289	6.73729	7.02019	6.93212	7.16457	7.05747	8.15157	5.71941	7.21887	6.09077	7.57895	5.51565	6.45614	5.41779	7.28535	5.61059	7.26115	5.36507	P	P	P	P	P	P	P	P	P	P	P	P	P	P	P	P	P	P	-0.264597	0.52383	-1.5869	0.000317611
Les.1072.1.A1_at	Les.1072.1	SGN-U331268	228	5e-60	gb:BG629210 /DB_XREF=gi:13680683 /DB_XREF=cC-esflcLEL26I06d1 /CLONE=cC-esflcLEL26I06d1 /TID=Les.1072.1 /CNT=2 /FEA=EST /TIER=ConsEnd /STK=2 /UG=Les.1072 /UG_TITLE=Transcribed locus, moderately similar to NP_180201.1 Arabidopsis thaliana At2g26330 gene /RE	BG629210 // /DB_XREF=cC-esflcLEL26I06d1 /CLONE=cC-esflcLEL26I06d1 // gb // --- // --- /// BG629211 // /DB_XREF=cC-esflcLEL26I08a1 /CLONE=cC-esflcLEL26I08a1 // gb // --- // ---		no hits found		7.42809	8.07236	7.59291	8.06094	8.13657	7.92588	7.80196	6.92054	7.81473	6.58588	7.40838	5.36918	5.46182	7.32235	8.66896	6.65172	7.90274	5.19087	P	P	P	P	P	P	P	P	P	P	P	P	P	P	P	P	P	P	-0.343341	0.789904	-1.65282	0.0933275
Les.1073.1.S1_at	Les.1073.1	SGN-U316165	938	0	gb:BG629223 /DB_XREF=gi:13680696 /DB_XREF=cC-esflcLEL26J03d1 /CLONE=cC-esflcLEL26J03d1 /TID=Les.1073.1 /CNT=16 /FEA=mRNA /TIER=ConsEnd /STK=1 /UG=Les.1073 /UG_TITLE=Transcribed locus, moderately similar to NP_195950.1 Arabidopsis thaliana At5g03300 gene /	AK320801 // Solanum lycopersicum cDNA, clone: LEFL1013BE05, HTC in leaf. // gb_htc // 11 // --- /// BT014215 // Lycopersicon esculentum clone 133393F, mRNA sequence. // gb // 11 // ---	AAU14833	adenosine kinase isoform 2S [Nicotiana tabacum]	8e-186	11.5724	11.5314	11.6012	11.3009	11.6206	11.5734	12.4311	11.9159	11.5855	12.0502	12.2115	12.409	11.4208	11.7116	11.4332	12.2924	11.1825	12.1643	P	P	P	P	P	P	P	P	P	P	P	P	P	P	P	P	P	P	0.0700354	0.871234	0.557802	0.0682792
Les.1074.1.A1_at	Les.1074.1	SGN-U322624	149	2e-36	gb:BG629224 /DB_XREF=gi:13680697 /DB_XREF=cC-esflcLEL26J04d1 /CLONE=cC-esflcLEL26J04d1 /TID=Les.1074.1 /CNT=2 /FEA=EST /TIER=ConsEnd /STK=1 /UG=Les.1074 /UG_TITLE=Transcribed locus /REP_ORG=L. esculentum	AK319300 // Solanum lycopersicum cDNA, clone: LEFL1053CF07, HTC in leaf. // gb_htc // 11 // ---		no hits found		10.5028	10.6559	10.5948	10.5048	10.3792	10.2142	10.1404	10.7126	10.6921	10.7171	10.1321	10.4107	8.72919	10.513	10.4948	10.3444	10.6417	10.1519	P	P	P	P	P	P	P	P	P	P	P	P	P	P	P	P	P	P	0.218394	0.741901	-0.0296414	0.972986
Les.1076.1.A1_at	Les.1076.1	SGN-U323458	238	5e-63	gb:BG629239 /DB_XREF=gi:13680712 /DB_XREF=cC-esflcLEL26K10d1 /CLONE=cC-esflcLEL26K10d1 /TID=Les.1076.1 /CNT=1 /FEA=EST /TIER=ConsEnd /STK=1 /UG=Les.1076 /UG_TITLE=Transcribed locus, moderately similar to NP_179895.2 Arabidopsis thaliana At2g23140 gene /RE	BG629239 // /DB_XREF=cC-esflcLEL26K10d1 /CLONE=cC-esflcLEL26K10d1 // gb // --- // ---		no hits found		8.68645	8.87391	8.27607	7.80778	7.80736	7.72799	7.78993	8.88792	8.35056	8.44845	8.0395	8.22802	8.32475	8.95645	8.48323	8.71326	8.63831	8.74891	P	P	P	P	P	P	P	P	P	P	P	P	P	P	P	P	P	P	0.831101	0.00499644	1.02516	0.00110046
Les.1077.1.S1_at	Les.1077.1	SGN-U313785	646	0	gb:BG629245 /DB_XREF=gi:13680718 /DB_XREF=cC-esflcLEL26K22d1 /CLONE=cC-esflcLEL26K22d1 /TID=Les.1077.1 /CNT=13 /FEA=mRNA /TIER=ConsEnd /STK=1 /UG=Les.1077 /UG_TITLE=Transcribed locus, weakly similar to NP_565481.1 Arabidopsis thaliana At2g20670 gene /REP_	AK322839 // Solanum lycopersicum cDNA, clone: LEFL1044AE02, HTC in leaf. // gb_htc // 10 // --- /// BT014084 // Lycopersicon esculentum clone 133185F, mRNA sequence. // gb // 11 // ---	XP_002509467	conserved hypothetical protein [Ricinus communis]	2e-75	11.0073	9.84453	9.96939	7.96848	6.56872	9.04565	10.6614	12.2501	12.6764	11.0719	11.0479	11.3153	12.8104	10.1173	13.4154	7.09149	12.3188	6.22083	P	P	P	P	P	P	P	P	P	P	P	P	P	P	P	P	P	P	2.4128	0.0592801	-0.0510656	0.981068
Les.1078.1.A1_at	Les.1078.1	SGN-U339291	264	1e-70	gb:BG629258 /DB_XREF=gi:13680731 /DB_XREF=cC-esflcLEL26M02d1 /CLONE=cC-esflcLEL26M02d1 /TID=Les.1078.1 /CNT=1 /FEA=EST /TIER=ConsEnd /STK=1 /UG=Les.1078 /UG_TITLE=Transcribed locus /REP_ORG=L. esculentum	BG629258 // /DB_XREF=cC-esflcLEL26M02d1 /CLONE=cC-esflcLEL26M02d1 // gb // --- // ---		no hits found		10.4521	10.4026	10.2544	10.0001	10.0652	9.83137	10.1559	10.4607	10.1921	10.3044	9.96512	10.0839	10.0737	10.4079	10.2825	10.2534	10.0846	10.5636	P	P	P	P	P	P	P	P	P	P	P	P	P	P	P	P	P	P	0.404127	0.0311184	0.442748	0.0194131
Les.4468.2.S1_at	Les.4468.2	SGN-U312602	137	8e-33	gb:AI782663 /DB_XREF=gi:5280704 /DB_XREF=EST263542 /CLONE=cLES20C14 /TID=Les.4468.2 /CNT=3 /FEA=EST /TIER=ConsEnd /STK=0 /UG=Les.4468 /UG_TITLE=Transcribed locus /REP_ORG=L. esculentum	AK247410 // Solanum lycopersicum cDNA, clone: LEFL1015BA08, HTC in leaf. // gb_htc // 11 // ---	Q08307	RecName: Full=Polyphenol oxidase E, chloroplastic; Short=PPO; AltName: Full=Catechol oxidase; Flags: Precursor	2e-42	9.52095	10.3386	10.4195	9.06979	7.49192	8.46709	11.701	9.4681	7.26797	10.9335	9.51661	9.53771	4.12653	10.1659	3.22045	11.3442	4.4765	9.31333	P	P	P	P	P	P	P	P	P	P	P	P	A	P	A	P	A	P	1.75009	0.170471	1.93156	0.12761
Les.3281.1.S1_at	Les.3281.1	SGN-U316036	547	e-155	gb:AI897365 /DB_XREF=gi:5603267 /DB_XREF=EST266808 /CLONE=cLED27A24 /TID=Les.3281.1 /CNT=24 /FEA=EST /TIER=ConsEnd /STK=0 /UG=Les.3281 /UG_TITLE=Transcribed locus, weakly similar to NP_173228.1 Arabidopsis thaliana At1g17860 gene /REP_ORG=L. esculentum	AI483547 // /DB_XREF=EST249396 /CLONE=cLED25K21 // gb // --- // --- /// AI484903 // /DB_XREF=EST243166 /CLONE=cLED3B2 // gb // --- // --- /// AI486251 // /DB_XREF=EST244572 /CLONE=cLED5B8 // gb // --- // --- /// AI490295 // /DB_XREF=EST248621 /CLONE=cLED2	AAL67830	Kunitz-type enzyme inhibitor S9C11 [Solanum tuberosum]	2e-06	4.00225	3.67215	3.78425	3.41131	4.23655	3.57384	13.1088	3.83663	10.9398	3.74344	9.5604	3.75296	4.04731	3.84059	5.65289	3.48636	8.05662	3.97523	A	A	A	A	P	P	P	A	P	A	P	A	A	A	P	A	P	A	0.0789819	0.969045	0.026823	0.98929
Les.1079.3.A1_at	Les.1079.3	SGN-U316065	200	1e-51	gb:BG626088 /DB_XREF=gi:13677561 /DB_XREF=cC-esflcLEL10N19d1 /CLONE=cC-esflcLEL10N19d1 /TID=Les.1079.3 /CNT=1 /FEA=EST /TIER=ConsEnd /STK=1 /UG=Les.1079 /UG_TITLE=Transcribed locus, moderately similar to NP_198322.1 Arabidopsis thaliana At5g33370 gene /RE	BG626088 // /DB_XREF=cC-esflcLEL10N19d1 /CLONE=cC-esflcLEL10N19d1 // gb // --- // ---		no hits found		7.21988	7.82495	7.05571	8.10618	8.17412	8.43929	7.77063	6.10833	7.57377	6.29074	7.20681	5.34683	3.066	6.4465	6.90835	6.22017	7.01463	3.32213	A	P	A	A	P	P	M	P	P	M	P	A	A	A	A	P	A	A	-0.873015	0.560647	-2.91026	0.0282099
Les.108.1.S1_at	Les.108.1	SGN-U335863	749	0	gb:AF184238.1 /DB_XREF=gi:9836825 /GEN=Man2 /TID=Les.108.1 /CNT=1 /FEA=FLmRNA /TIER=FL /STK=1 /UG=Les.108 /DEF=Lycopersicon esculentum (1-4)-beta-mannan endohydrolase precursor (Man2) mRNA, complete cds. /PROD=(1-4)-beta-mannan endohydrolase precursor /FL	AF184238 // Solanum lycopersicum (1-4)-beta-mannan endohydrolase precursor (Man2) mRNA, complete cds. // gb // 11 // ---	Q6YM50	RecName: Full=Mannan endo-1,4-beta-mannosidase 5; AltName: Full=Beta-mannanase 5; AltName: Full=Endo-beta-1,4-mannanase 5; AltName: Full=LeMAN5; Flags: Precursor	1e-239	3.20574	3.0886	3.07992	2.96903	3.07992	3.17984	7.40558	3.16295	9.12684	3.05359	9.3327	3.28382	4.05699	3.09066	4.1799	3.11811	3.2338	2.83725	A	A	A	A	A	A	P	A	P	P	P	A	P	A	P	A	A	A	0.0484952	0.95551	-0.0609198	0.94264
Les.1080.1.A1_at	Les.1080.1	SGN-U320013	240	1e-63	gb:BG629265 /DB_XREF=gi:13680738 /DB_XREF=cC-esflcLEL26M16d1 /CLONE=cC-esflcLEL26M16d1 /TID=Les.1080.1 /CNT=1 /FEA=EST /TIER=ConsEnd /STK=1 /UG=Les.1080 /UG_TITLE=Transcribed locus /REP_ORG=L. esculentum	AK327913 // Solanum lycopersicum cDNA, clone: LEFL2041C09, HTC in fruit. // gb_htc // 9 // ---		no hits found		8.635	8.59772	8.62844	9.50399	9.26497	9.57118	8.47971	8.18488	8.38429	8.07955	8.32412	8.17397	8.59415	8.25118	8.28453	8.34694	8.34859	7.96174	P	P	P	P	P	P	P	P	P	P	P	P	P	P	P	P	P	P	-0.826329	0.000354347	-1.26009	7.98e-06
Les.1081.1.S1_at	Les.1081.1	SGN-U316603	611	e-174	gb:BI929198 /DB_XREF=gi:16242294 /DB_XREF=EST549099 /CLONE=cTOB28I23 /TID=Les.1081.1 /CNT=9 /FEA=EST /TIER=ConsEnd /STK=0 /UG=Les.1081 /UG_TITLE=Transcribed locus, highly similar to NP_193969.1 Arabidopsis thaliana At4g22380 gene /REP_ORG=L. esculentum	AK246503 // Solanum lycopersicum cDNA, clone: FC13AE02, HTC in fruit. // gb_htc // 10 // --- /// AK321749 // Solanum lycopersicum cDNA, clone: LEFL1029AH08, HTC in leaf. // gb_htc // 11 // ---	XP_002524478	ribosomal protein l7ae, putative [Ricinus communis]	5e-48	10.5795	10.5824	10.3652	9.83223	9.89865	10.089	11.8954	10.8245	11.4938	11.0033	11.8896	11.3606	11.2017	11.3762	11.6753	11.3747	11.8471	11.116	P	P	P	P	P	P	P	P	P	P	P	P	P	P	P	P	P	P	0.56908	0.0336279	1.34899	7.68e-05
Les.1081.2.S1_at	Les.1081.2	SGN-U335750	428	e-120	gb:BG131612 /DB_XREF=gi:12631800 /DB_XREF=EST464504 /CLONE=cTOE4B14 /TID=Les.1081.2 /CNT=2 /FEA=EST /TIER=ConsEnd /STK=0 /UG=Les.1081 /UG_TITLE=Transcribed locus, highly similar to NP_193969.1 Arabidopsis thaliana At4g22380 gene /REP_ORG=L. esculentum	AK247118 // Solanum lycopersicum cDNA, clone: LEFL1037BH10, HTC in leaf. // gb_htc // 10 // ---		no hits found		4.62349	4.32923	4.56342	4.2094	4.6258	4.50528	4.65972	4.52528	4.87121	4.47683	4.43825	4.04838	4.59226	4.6586	4.76039	4.36247	4.33732	4.21955	P	P	P	A	P	P	P	P	P	P	P	P	P	P	P	P	P	P	0.0585572	0.873944	-0.0332873	0.933417
Les.1081.3.A1_at	Les.1081.3	SGN-U316602	196	2e-50	gb:BG629278 /DB_XREF=gi:13680751 /DB_XREF=cC-esflcLEL26N16d1 /CLONE=cC-esflcLEL26N16d1 /TID=Les.1081.3 /CNT=1 /FEA=EST /TIER=ConsEnd /STK=0 /UG=Les.1081 /UG_TITLE=Transcribed locus, highly similar to NP_193969.1 Arabidopsis thaliana At4g22380 gene /REP_OR	AK329179 // Solanum lycopersicum cDNA, clone: LEFL3107G05, HTC in root. // gb_htc // 11 // ---		no hits found		10.1194	9.99126	9.88223	8.88867	9.04054	9.23042	10.1011	9.88046	10.1535	10.055	10.1011	10.2231	9.82858	10.5513	11.0148	10.6369	10.8724	10.0362	P	P	P	P	P	P	P	P	P	P	P	P	P	P	P	P	P	P	0.944409	0.0117915	1.35491	0.000972902
Les.1082.1.S1_at	Les.1082.1	SGN-U333465	716	0	gb:BG629284 /DB_XREF=gi:13680757 /DB_XREF=cC-esflcLEL26N23d1 /CLONE=cC-esflcLEL26N23d1 /TID=Les.1082.1 /CNT=3 /FEA=EST /TIER=ConsEnd /STK=0 /UG=Les.1082 /UG_TITLE=Transcribed locus, moderately similar to NP_200168.1 Arabidopsis thaliana At5g53560 gene /RE	BG629284 // /DB_XREF=cC-esflcLEL26N23d1 /CLONE=cC-esflcLEL26N23d1 // gb // --- // ---	XP_002269383	PREDICTED: hypothetical protein [Vitis vinifera]	1e-19	6.12884	6.18106	5.96039	6.20756	5.97364	5.70294	5.68242	6.10133	5.76537	5.92624	6.20127	6.46414	6.66951	5.87811	6.53352	6.04173	6.58682	6.01478	P	P	P	P	P	P	P	P	P	P	P	P	P	P	P	P	P	P	0.128719	0.662404	0.0168272	0.966547
Les.1083.1.S1_at	Les.1083.1	SGN-U316040	714	0	gb:BT014592.1 /DB_XREF=gi:47106007 /TID=Les.1083.1 /CNT=19 /FEA=mRNA /TIER=Stack /STK=7 /UG=Les.1083 /UG_TITLE=Transcribed locus, moderately similar to NP_566569.1 Arabidopsis thaliana At3g17210 gene /DEF=Lycopersicon esculentum clone 134062R, mRNA sequen	AJ785351 // /DB_XREF=AJ785351 /CLONE=LE15AF07 // gb // --- // --- /// AW031429 // /DB_XREF=EST274883 /CLONE=cLEC40N9 // gb // --- // --- /// AW041162 // /DB_XREF=EST284026 /CLONE=cLET11B2 // gb // --- // --- /// AW218980 // /DB_XREF=EST301462 /CLONE=cLEX2	NP_566569	HS1 (HEAT STABLE PROTEIN 1) [Arabidopsis thaliana]	1e-37	11.1228	11.1301	11.5799	11.8752	11.9429	11.9626	12.2024	10.8738	12.2655	11.3708	12.2681	11.1586	11.7898	10.772	12.2699	11.2453	12.4456	11.8775	P	P	P	P	P	P	P	P	P	P	P	P	P	P	P	P	P	P	-0.649251	0.0644601	-0.628615	0.0732769
Les.1087.1.A1_at	Les.1087.1	SGN-U332379	212	3e-55	gb:BG629298 /DB_XREF=gi:13680771 /DB_XREF=cC-esflcLEL26P02d1 /CLONE=cC-esflcLEL26P02d1 /TID=Les.1087.1 /CNT=1 /FEA=EST /TIER=ConsEnd /STK=1 /UG=Les.1087 /UG_TITLE=Transcribed locus, weakly similar to NP_177935.1 Arabidopsis thaliana At1g78110 gene /REP_OR	AK323358 // Solanum lycopersicum cDNA, clone: LEFL1055AE12, HTC in leaf. // gb_htc // 11 // ---		no hits found		8.0306	8.00559	7.92568	8.31962	8.37244	8.41131	7.69698	7.89502	7.97743	7.97611	6.61802	7.41841	9.1145	7.83142	7.5721	6.69088	7.76645	6.49483	P	P	P	P	P	P	P	P	P	P	P	P	P	P	P	P	P	P	-0.380496	0.593086	-1.36208	0.0281217
Les.1089.1.A1_at	Les.1089.1	SGN-U316327	202	3e-52	gb:BG629314 /DB_XREF=gi:13680787 /DB_XREF=cC-esflcLEL27A03d1 /CLONE=cC-esflcLEL27A03d1 /TID=Les.1089.1 /CNT=1 /FEA=EST /TIER=ConsEnd /STK=1 /UG=Les.1089 /UG_TITLE=Transcribed locus, moderately similar to NP_187977.1 Arabidopsis thaliana At3g13670 gene /RE	BG629314 // /DB_XREF=cC-esflcLEL27A03d1 /CLONE=cC-esflcLEL27A03d1 // gb // --- // ---		no hits found		11.0664	11.1464	10.9688	10.7539	11.0179	10.8629	11.2927	10.8687	11.509	10.7931	11.0241	10.6694	11.0595	10.8896	11.3857	10.8927	11.0539	10.9033	P	P	P	P	P	P	P	P	P	P	P	P	P	P	P	P	P	P	0.182318	0.38244	0.0169721	0.956733
Les.109.1.S1_at	Les.109.1	SGN-U314118	1031	0	gb:AF154424.1 /DB_XREF=gi:7939624 /GEN=TBG6 /TID=Les.109.1 /CNT=16 /FEA=FLmRNA /TIER=FL /STK=1 /UG=Les.109 /DEF=Lycopersicon esculentum putative beta-galactosidase (TBG6) mRNA, complete cds. /PROD=putative beta-galactosidase /FL=gb:AF154424.1 /REP_ORG=L.	AF154424 // Lycopersicon esculentum putative beta-galactosidase (TBG6) mRNA, complete cds. // gb // 11 // --- /// AK328221 // Solanum lycopersicum cDNA, clone: LEFL2049O06, HTC in fruit. // gb_htc // 11 // --- /// BT013778 // Lycopersicon esculentum clone	AAF70825	putative beta-galactosidase [Lycopersicon esculentum]	0	9.57447	9.72897	9.2336	10.1965	10.2993	10.3124	11.4105	9.1249	11.2873	11.084	11.8038	9.84209	9.58173	9.4508	12.1452	10.4942	11.8884	9.75825	P	P	P	P	P	P	P	P	P	P	P	P	P	P	P	P	P	P	-0.757086	0.406043	-0.368331	0.728553
Les.1091.1.A1_at	Les.1091.1	SGN-U316615	226	2e-59	gb:BG629316 /DB_XREF=gi:13680789 /DB_XREF=cC-esflcLEL27A11d1 /CLONE=cC-esflcLEL27A11d1 /TID=Les.1091.1 /CNT=1 /FEA=EST /TIER=ConsEnd /STK=0 /UG=Les.1091 /UG_TITLE=Transcribed locus /REP_ORG=L. esculentum	BG629316 // /DB_XREF=cC-esflcLEL27A11d1 /CLONE=cC-esflcLEL27A11d1 // gb // --- // ---		no hits found		10.8831	10.6487	10.7125	10.6221	10.8912	10.8511	9.80359	10.2629	10.0561	10.0868	9.91745	9.94328	9.73441	9.97527	10.3149	10.4224	10.5587	9.92641	P	P	P	P	P	P	P	P	P	P	P	P	P	P	P	P	P	P	-0.0400245	0.925352	-0.680092	0.0186004
Les.1092.1.A1_at	Les.1092.1	SGN-U316485	174	5e-44	gb:BG629328 /DB_XREF=gi:13680801 /DB_XREF=cC-esflcLEL27B11d1 /CLONE=cC-esflcLEL27B11d1 /TID=Les.1092.1 /CNT=2 /FEA=EST /TIER=ConsEnd /STK=1 /UG=Les.1092 /UG_TITLE=Transcribed locus, weakly similar to NP_566542.1 Arabidopsis thaliana At3g16310 gene /REP_OR	BG629328 // /DB_XREF=cC-esflcLEL27B11d1 /CLONE=cC-esflcLEL27B11d1 // gb // --- // --- /// CD003478 // /DB_XREF=EST0559 /CLONE=LePU0559 // gb // --- // ---		no hits found		9.85676	9.54861	9.54518	8.60705	8.8811	8.82087	9.96412	9.7536	10.7278	9.54662	9.7388	9.02584	10.2046	9.70234	10.5921	9.20851	10.4369	9.13471	P	P	P	P	P	P	P	P	P	P	P	P	P	P	P	P	P	P	0.880509	0.0179339	0.578846	0.11244
Les.1092.2.S1_at	Les.1092.2	SGN-U316485	325	4e-89	gb:BE436824 /DB_XREF=gi:9434667 /DB_XREF=EST407942 /CLONE=cLEG34G16 /TID=Les.1092.2 /CNT=8 /FEA=EST /TIER=ConsEnd /STK=0 /UG=Les.1092 /UG_TITLE=Transcribed locus, weakly similar to NP_566542.1 Arabidopsis thaliana At3g16310 gene /REP_ORG=L. esculentum	AW222206 // /DB_XREF=EST299017 /CLONE=cLEN7E16 // gb // --- // --- /// AW930626 // /DB_XREF=EST356469 /CLONE=cLEF40C20 // gb // --- // --- /// BE435126 // /DB_XREF=EST406204 /CLONE=cLEG25K17 // gb // --- // --- /// BE436824 // /DB_XREF=EST407942 /CLONE=cL	NP_566542	mitotic phosphoprotein N' end (MPPN) family protein [Arabidopsis thaliana]	1e-09	8.09847	7.85332	8.05482	7.45195	7.29545	7.39162	9.07313	8.07364	8.96953	8.18792	9.45779	8.59015	9.50642	8.44487	8.37776	7.77334	9.249	7.80624	P	P	P	P	P	P	P	P	P	P	P	P	P	P	P	P	P	P	0.622532	0.117744	0.628477	0.114065
Les.1092.3.S1_at	Les.1092.3	SGN-U316485	525	e-149	gb:BE450140 /DB_XREF=gi:9455643 /DB_XREF=EST401027 /CLONE=cLEY12O1 /TID=Les.1092.3 /CNT=5 /FEA=EST /TIER=ConsEnd /STK=0 /UG=Les.1092 /UG_TITLE=Transcribed locus, weakly similar to NP_566542.1 Arabidopsis thaliana At3g16310 gene /REP_ORG=L. esculentum	AW223547 // /DB_XREF=EST300358 /CLONE=cLEN12E10 // gb // --- // --- /// AW223551 // /DB_XREF=EST300362 /CLONE=cLEN12E22 // gb // --- // --- /// BE450140 // /DB_XREF=EST401027 /CLONE=cLEY12O1 // gb // --- // --- /// BI208784 // /DB_XREF=EST526824 /CLONE=cT	NP_566542	mitotic phosphoprotein N' end (MPPN) family protein [Arabidopsis thaliana]	5e-48	8.81422	8.54015	8.61398	7.95769	7.79023	7.88431	9.5356	8.79281	9.8347	8.82687	9.81543	8.96793	9.85588	8.96031	9.39827	8.47577	9.97474	8.41353	P	P	P	P	P	P	P	P	P	P	P	P	P	P	P	P	P	P	0.778706	0.00460397	0.739125	0.00649026
Les.1097.1.A1_at	Les.1097.1	SGN-U320067	141	5e-34	gb:BG629366 /DB_XREF=gi:13680839 /DB_XREF=cC-esflcLEL27E05d1 /CLONE=cC-esflcLEL27E05d1 /TID=Les.1097.1 /CNT=1 /FEA=EST /TIER=ConsEnd /STK=1 /UG=Les.1097 /UG_TITLE=Transcribed locus, moderately similar to NP_188761.1 Arabidopsis thaliana At3g21240 gene /RE	BG629366 // /DB_XREF=cC-esflcLEL27E05d1 /CLONE=cC-esflcLEL27E05d1 // gb // --- // ---		no hits found		10.7075	9.65114	10.4658	10.5883	10.7657	11.0832	7.79502	9.14558	7.68213	9.95872	7.70972	10.2228	8.15064	8.84444	7.81942	10.094	8.19406	10.4048	P	P	P	P	P	P	P	P	P	P	P	P	P	P	P	P	P	P	-0.537589	0.373125	-1.03129	0.0687194
Les.11.1.S1_at	Les.11.1	SGN-U327043	948	0	gb:AF143743.1 /DB_XREF=gi:7672781 /GEN=SNF1 /TID=Les.11.1 /CNT=2 /FEA=FLmRNA /TIER=FL /STK=1 /UG=Les.11 /DEF=Lycopersicon esculentum SNF1 (SNF1) mRNA, complete cds. /PROD=SNF1 /FL=gb:AF143743.1 /REP_ORG=L. esculentum	AF143743 // Lycopersicon esculentum SNF1 (SNF1) mRNA, complete cds. // gb // 11 // --- /// AK320386 // Solanum lycopersicum cDNA, clone: LEFL1008CF08, HTC in leaf. // gb_htc // 10 // ---	AAF66639	SNF1 [Lycopersicon esculentum]	2e-293	9.58459	9.76554	9.32148	10.0209	9.83083	9.68288	9.39103	9.3875	9.39343	9.23739	9.432	9.47245	9.5621	9.29295	9.06889	9.30786	9.11977	9.43308	P	P	P	P	P	P	P	P	P	P	P	P	P	P	P	P	P	P	-0.287655	0.188341	-0.500228	0.0223401
Les.110.1.S1_at	Les.110.1	SGN-U319056	823	0	gb:AF154423.1 /DB_XREF=gi:7939622 /GEN=TBG5 /TID=Les.110.1 /CNT=7 /FEA=FLmRNA /TIER=FL /STK=2 /UG=Les.110 /DEF=Lycopersicon esculentum putative beta-galactosidase (TBG5) mRNA, complete cds. /PROD=putative beta-galactosidase /FL=gb:AF154423.1 /REP_ORG=L. e	AF154423 // Lycopersicon esculentum putative beta-galactosidase (TBG5) mRNA, complete cds. // gb // 11 // --- /// AK319204 // Solanum lycopersicum cDNA, clone: LEFL1007BH05, HTC in leaf. // gb_htc // 11 // ---	AAF70824	putative beta-galactosidase [Lycopersicon esculentum]	0	9.51008	9.45587	9.69679	10.2609	10.1924	10.2816	10.1431	8.71352	9.97554	9.1619	11.5078	9.05832	10.1429	8.57032	9.47847	9.30609	9.40183	9.24824	P	P	P	P	P	P	P	P	P	P	P	P	P	P	P	P	P	P	-0.690712	0.165487	-1.20341	0.0170866
Les.1100.1.A1_at	Les.1100.1	SGN-U322198	252	4e-67	gb:BG629394 /DB_XREF=gi:13680867 /DB_XREF=cC-esflcLEL27H05d1 /CLONE=cC-esflcLEL27H05d1 /TID=Les.1100.1 /CNT=1 /FEA=EST /TIER=ConsEnd /STK=1 /UG=Les.1100 /UG_TITLE=Transcribed locus, moderately similar to NP_188630.1 Arabidopsis thaliana At3g19960 gene /RE	BG629394 // /DB_XREF=cC-esflcLEL27H05d1 /CLONE=cC-esflcLEL27H05d1 // gb // --- // ---		no hits found		9.42604	9.48608	9.11646	9.40504	9.30431	9.21579	8.57657	8.94554	8.94038	8.89212	8.55922	8.69825	9.05348	9.25945	9.40222	9.35543	9.08862	9.03671	P	P	P	P	P	P	P	P	P	P	P	P	P	P	P	P	P	P	0.0344822	0.918346	-0.0911825	0.748955
Les.1101.1.A1_at	Les.1101.1	SGN-U325705	208	5e-54	gb:BG629402 /DB_XREF=gi:13680875 /DB_XREF=cC-esflcLEL27H15d1 /CLONE=cC-esflcLEL27H15d1 /TID=Les.1101.1 /CNT=1 /FEA=EST /TIER=ConsEnd /STK=1 /UG=Les.1101 /UG_TITLE=Transcribed locus /REP_ORG=L. esculentum	BG629402 // /DB_XREF=cC-esflcLEL27H15d1 /CLONE=cC-esflcLEL27H15d1 // gb // --- // ---		no hits found		7.96746	7.4385	7.30421	7.79834	7.89264	7.10596	7.07912	7.525	6.90793	7.32255	7.00571	7.0676	8.21496	7.21938	7.17143	7.35841	7.22753	7.52905	P	P	P	P	P	P	P	P	P	P	P	P	P	P	P	P	P	P	-0.0289204	0.964918	-0.230032	0.630383
Les.1103.1.A1_at	Les.1103.1	SGN-U320803	186	2e-47	gb:BG629405 /DB_XREF=gi:13680878 /DB_XREF=cC-esflcLEL27H21d1 /CLONE=cC-esflcLEL27H21d1 /TID=Les.1103.1 /CNT=1 /FEA=EST /TIER=ConsEnd /STK=1 /UG=Les.1103 /UG_TITLE=Transcribed locus, weakly similar to NP_191554.1 Arabidopsis thaliana At3g59950 gene /REP_OR	BG629405 // /DB_XREF=cC-esflcLEL27H21d1 /CLONE=cC-esflcLEL27H21d1 // gb // --- // ---		no hits found		10.3218	10.5896	10.255	9.84174	9.81601	9.80073	9.5033	9.98238	9.73085	9.80077	9.24264	9.93902	9.66294	10.4784	10.0437	10.2262	9.73576	10.4599	P	P	P	P	P	P	P	P	P	P	P	P	P	P	P	P	P	P	0.569319	0.00904729	0.568641	0.00910777
Les.1108.1.A1_at	Les.1108.1	SGN-U321341	224	8e-59	gb:BG629434 /DB_XREF=gi:13680907 /DB_XREF=cC-esflcLEL27J22d1 /CLONE=cC-esflcLEL27J22d1 /TID=Les.1108.1 /CNT=1 /FEA=EST /TIER=ConsEnd /STK=1 /UG=Les.1108 /UG_TITLE=Transcribed locus, weakly similar to NP_566996.1 Arabidopsis thaliana At3g54260 gene /REP_OR	BG629434 // /DB_XREF=cC-esflcLEL27J22d1 /CLONE=cC-esflcLEL27J22d1 // gb // --- // ---		no hits found		8.7652	9.17527	8.91223	8.86962	9.35858	9.24758	11.0197	8.27738	11.0407	8.75559	11.0606	8.05284	10.7243	9.07088	11.0285	8.48279	10.8893	10.2165	P	P	P	P	P	P	P	P	P	P	P	P	P	P	P	P	P	P	-0.207692	0.722227	0.0981208	0.883706
Les.3740.1.S1_at	Les.3740.1	SGN-U312623	835	0	gb:X73986.1 /DB_XREF=gi:393380 /TID=Les.3740.1 /CNT=53 /FEA=mRNA /TIER=Stack /STK=11 /UG=Les.3740 /DEF=L.esculentum mRNA for cathepsin D inhibitor protein. /PROD=cathepsin D inhibitor protein /REP_ORG=L. esculentum	AJ289776 // Solanum lycopersicum partial gene for inhibitor of yeast proteinase A. // gb // 11 // --- /// AK247341 // Solanum lycopersicum cDNA, clone: LEFL1098CH12, HTC in leaf. // gb_htc // 11 // --- /// X73986 // L.esculentum mRNA for cathepsin D inhib	CAC00536	Cathepsin D Inhibitor [Solanum lycopersicum]	8e-117	8.17779	5.82405	8.28187	7.03009	12.6137	9.96586	12.2466	7.36139	9.56208	6.44278	8.93946	8.47245	4.75601	5.89242	4.91173	9.2307	7.18489	11.9253	P	P	P	P	P	P	P	P	P	P	P	P	P	P	P	P	P	P	-2.44199	0.29706	-0.853765	0.767504
Les.1111.1.A1_at	Les.1111.1	SGN-U315137	240	2e-63	gb:BG629446 /DB_XREF=gi:13680919 /DB_XREF=cC-esflcLEL27K23d1 /CLONE=cC-esflcLEL27K23d1 /TID=Les.1111.1 /CNT=1 /FEA=EST /TIER=ConsEnd /STK=1 /UG=Les.1111 /UG_TITLE=Transcribed locus /REP_ORG=L. esculentum	BG629446 // /DB_XREF=cC-esflcLEL27K23d1 /CLONE=cC-esflcLEL27K23d1 // gb // --- // ---		no hits found		8.54178	8.69781	8.48684	7.91261	8.16005	8.17378	8.25928	8.73689	8.01769	8.47667	8.373	8.44177	8.41843	8.8072	8.773	8.8632	8.90859	8.6762	P	P	P	P	P	P	P	P	P	P	P	P	P	P	P	P	P	P	0.493331	0.0219309	0.700055	0.00242004
Les.1113.1.A1_at	Les.1113.1	SGN-U328383	230	1e-60	gb:BG629459 /DB_XREF=gi:13680932 /DB_XREF=cC-esflcLEL27L21d1 /CLONE=cC-esflcLEL27L21d1 /TID=Les.1113.1 /CNT=1 /FEA=EST /TIER=ConsEnd /STK=0 /UG=Les.1113 /UG_TITLE=Transcribed locus /REP_ORG=L. esculentum	BG629459 // /DB_XREF=cC-esflcLEL27L21d1 /CLONE=cC-esflcLEL27L21d1 // gb // --- // ---	XP_002534682	conserved hypothetical protein [Ricinus communis]	9e-09	9.28529	9.43391	9.04401	9.05396	9.04363	8.90708	9.05975	9.0831	9.25617	8.8681	8.7907	8.71093	9.24755	9.08025	9.80086	8.94871	9.48005	9.43988	P	P	P	P	P	P	P	P	P	P	P	P	P	P	P	P	P	P	0.25285	0.370025	0.154723	0.619871
Les.1114.1.A1_at	Les.1114.1	SGN-U314491	224	7e-59	gb:BG629467 /DB_XREF=gi:13680940 /DB_XREF=cC-esflcLEL27M09a1 /CLONE=cC-esflcLEL27M09a1 /TID=Les.1114.1 /CNT=1 /FEA=EST /TIER=ConsEnd /STK=0 /UG=Les.1114 /UG_TITLE=Transcribed locus /REP_ORG=L. esculentum	BG629467 // /DB_XREF=cC-esflcLEL27M09a1 /CLONE=cC-esflcLEL27M09a1 // gb // --- // ---		no hits found		10.0085	9.9602	9.71415	9.52412	9.60589	9.54683	8.74972	9.80962	9.23068	9.21851	8.95608	9.52494	9.08448	9.65992	9.44457	9.38046	9.44151	9.19516	P	P	P	P	P	P	P	P	P	P	P	P	P	P	P	P	P	P	0.335335	0.197534	-0.147098	0.626213
Les.1115.1.A1_at	Les.1115.1	SGN-U340080	240	1e-63	gb:BG629468 /DB_XREF=gi:13680941 /DB_XREF=cC-esflcLEL27M13d1 /CLONE=cC-esflcLEL27M13d1 /TID=Les.1115.1 /CNT=1 /FEA=EST /TIER=ConsEnd /STK=1 /UG=Les.1115 /UG_TITLE=Transcribed locus /REP_ORG=L. esculentum	BG629468 // /DB_XREF=cC-esflcLEL27M13d1 /CLONE=cC-esflcLEL27M13d1 // gb // --- // ---		no hits found		3.17914	3.36876	3.14457	3.32496	3.21712	3.28984	3.31522	3.00345	3.15332	3.27825	3.21799	3.5126	3.10153	3.40928	3.67553	3.24376	3.40599	3.1352	A	A	A	A	A	A	M	A	A	A	A	P	A	M	A	P	P	A	-0.0464834	0.884278	-0.0145584	0.968546
Les.1116.1.A1_at	Les.1116.1	SGN-U327013	248	6e-66	gb:BG629134 /DB_XREF=gi:13680607 /DB_XREF=cC-esflcLEL26C22d1 /CLONE=cC-esflcLEL26C22d1 /TID=Les.1116.1 /CNT=1 /FEA=EST /TIER=ConsEnd /STK=0 /UG=Les.1116 /UG_TITLE=Transcribed locus /REP_ORG=L. esculentum	BG629134 // /DB_XREF=cC-esflcLEL26C22d1 /CLONE=cC-esflcLEL26C22d1 // gb // --- // ---		no hits found		9.91916	9.96167	9.74215	9.83504	9.87637	9.96028	9.12748	9.98369	9.06455	9.73584	8.80167	9.75547	8.96104	9.9361	9.45356	9.83806	9.19465	9.53285	P	P	P	P	P	P	P	P	P	P	P	P	P	P	P	P	P	P	-0.0162366	0.962974	-0.121558	0.633874
Les.1118.1.A1_at	Les.1118.1	SGN-U341430	264	1e-70	gb:BG629482 /DB_XREF=gi:13680955 /DB_XREF=cC-esflcLEL27N17d1 /CLONE=cC-esflcLEL27N17d1 /TID=Les.1118.1 /CNT=1 /FEA=EST /TIER=ConsEnd /STK=1 /UG=Les.1118 /UG_TITLE=Transcribed locus /REP_ORG=L. esculentum	BG629482 // /DB_XREF=cC-esflcLEL27N17d1 /CLONE=cC-esflcLEL27N17d1 // gb // --- // ---		no hits found		6.83784	7.25486	6.94661	6.71429	6.78265	6.96156	6.7429	6.69248	6.79313	6.58528	6.69808	6.17767	6.46026	6.79686	7.75466	6.85426	7.08794	6.76999	P	P	P	P	P	P	P	P	P	P	P	P	P	P	P	P	P	P	0.193608	0.643314	-0.0124608	0.983148
Les.1119.1.A1_at	Les.1119.1	SGN-U339621	206	2e-53	gb:BG629484 /DB_XREF=gi:13680957 /DB_XREF=cC-esflcLEL27N21d1 /CLONE=cC-esflcLEL27N21d1 /TID=Les.1119.1 /CNT=1 /FEA=EST /TIER=ConsEnd /STK=0 /UG=Les.1119 /UG_TITLE=Transcribed locus /REP_ORG=L. esculentum	BG629484 // /DB_XREF=cC-esflcLEL27N21d1 /CLONE=cC-esflcLEL27N21d1 // gb // --- // ---		no hits found		3.31384	3.13035	3.31886	3.30362	4.12101	3.66048	2.86855	3.17049	3.02187	3.10852	3.38918	3.12788	2.82281	3.22848	3.23134	3.24546	3.37138	3.24003	P	A	A	A	P	P	A	A	A	A	M	A	A	A	A	A	A	A	-0.440687	0.115715	-0.45705	0.10238
Les.112.1.S1_at	Les.112.1	SGN-U321035	700	0	gb:BG734834 /DB_XREF=gi:14084523 /DB_XREF=cC-esflcLEL17H18d1 /TID=Les.112.1 /CNT=6 /FEA=mRNA /TIER=ConsEnd /STK=0 /UG=Les.112 /UG_TITLE=Zeaxanthin epoxidase /REP_ORG=L. esculentum	AK327384 // Solanum lycopersicum cDNA, clone: LEFL2028G11, HTC in fruit. // gb_htc // 11 // --- /// EF581828 // Solanum lycopersicum cultivar Zhongshu 4 zeaxanthin epoxidase (ZE) mRNA, complete cds. // gb // 10 // --- /// EU004202 // Solanum lycopersicum	P93236	RecName: Full=Zeaxanthin epoxidase, chloroplastic; Flags: Precursor	0	12.4492	12.0637	12.7024	13.0083	12.6161	12.6798	9.58674	11.0165	10.1171	11.7167	9.56581	11.4516	10.293	11.1184	9.7249	11.997	9.77233	10.6348	P	P	P	P	P	P	P	P	P	P	P	P	P	P	P	P	P	P	-0.362967	0.459452	-1.51802	0.00199995
Les.1121.1.S1_at	Les.1121.1	SGN-U317371	987	0	gb:BT014225.1 /DB_XREF=gi:47105640 /TID=Les.1121.1 /CNT=13 /FEA=mRNA /TIER=ConsEnd /STK=0 /UG=Les.1121 /UG_TITLE=Transcribed locus, moderately similar to NP_191890.1 Arabidopsis thaliana At3g63310 gene /DEF=Lycopersicon esculentum clone 133420R, mRNA sequ	AK246802 // Solanum lycopersicum cDNA, clone: FC24DC12, HTC in fruit. // gb_htc // 9 // --- /// BT014225 // Lycopersicon esculentum clone 133420R, mRNA sequence. // gb // 11 // ---	CAI53895	putative receptor associated protein [Capsicum chinense]	3e-123	9.14035	9.585	9.48708	8.9928	9.13621	8.88951	9.29138	9.49216	9.21274	9.27479	9.49559	9.26304	9.35357	9.44252	9.63588	9.5077	8.98493	9.62701	P	P	P	P	P	P	P	P	P	P	P	P	P	P	P	P	P	P	0.397972	0.0940855	0.519571	0.0303951
Les.1123.1.A1_at	Les.1123.1	SGN-U332837	178	3e-45	gb:BG629518 /DB_XREF=gi:13680991 /DB_XREF=cC-esflcLEL29A10d1 /CLONE=cC-esflcLEL29A10d1 /TID=Les.1123.1 /CNT=1 /FEA=EST /TIER=ConsEnd /STK=0 /UG=Les.1123 /UG_TITLE=Transcribed locus /REP_ORG=L. esculentum	BG629518 // /DB_XREF=cC-esflcLEL29A10d1 /CLONE=cC-esflcLEL29A10d1 // gb // --- // ---		no hits found		5.98761	5.71091	5.3528	6.02333	5.8828	5.87051	4.33184	5.85645	7.24441	5.1305	6.34999	4.90403	5.18495	5.44415	8.09122	5.44268	8.473	4.96349	P	P	P	P	P	P	P	P	P	P	P	A	M	P	P	P	P	P	-0.241779	0.875553	-0.642109	0.61507
Les.1124.1.A1_at	Les.1124.1	SGN-U321071	192	2e-49	gb:BG629520 /DB_XREF=gi:13680993 /DB_XREF=cC-esflcLEL29A13a1 /CLONE=cC-esflcLEL29A13a1 /TID=Les.1124.1 /CNT=1 /FEA=EST /TIER=ConsEnd /STK=0 /UG=Les.1124 /UG_TITLE=Transcribed locus, weakly similar to NP_563764.1 Arabidopsis thaliana At1g06260 gene /REP_OR	BG629520 // /DB_XREF=cC-esflcLEL29A13a1 /CLONE=cC-esflcLEL29A13a1 // gb // --- // ---	XP_002525147	cysteine protease, putative [Ricinus communis]	1e-05	3.41497	3.31734	3.32272	3.15658	3.46243	3.2722	3.42669	3.32096	3.26555	3.25447	3.46561	3.76544	3.34198	3.30115	3.438	3.08784	3.62937	3.36069	A	A	A	A	A	A	A	A	A	A	A	P	A	A	A	A	A	A	0.0546071	0.849017	-0.0471764	0.872645
Les.1125.1.S1_at	Les.1125.1	SGN-U313822	476	e-134	gb:BT012972.1 /DB_XREF=gi:47104387 /TID=Les.1125.1 /CNT=23 /FEA=mRNA /TIER=ConsEnd /STK=0 /UG=Les.1125 /UG_TITLE=Transcribed locus, weakly similar to NP_190863.3 Arabidopsis thaliana At3g52950 gene /DEF=Lycopersicon esculentum clone 114182R, mRNA sequence	AK321623 // Solanum lycopersicum cDNA, clone: LEFL1026DE05, HTC in leaf. // gb_htc // 11 // --- /// BT012972 // Lycopersicon esculentum clone 114182R, mRNA sequence. // gb // 11 // ---	NP_190863	CBS domain-containing protein / octicosapeptide/Phox/Bemp1 (PB1) domain-containing protein [Arabidopsis thaliana]	5e-93	9.98799	9.91199	9.84208	10.0796	9.99464	9.96355	9.36414	10.0312	9.59872	9.7282	9.43821	9.77973	9.68089	9.90096	9.82629	9.82847	9.94	9.98327	P	P	P	P	P	P	P	P	P	P	P	P	P	P	P	P	P	P	-0.0985681	0.614053	-0.108358	0.570906
Les.1128.2.S1_at	Les.1128.2	SGN-U317017	668	0	gb:BI206382 /DB_XREF=gi:14684106 /DB_XREF=EST524422 /CLONE=cTOS10F14 /TID=Les.1128.2 /CNT=9 /FEA=EST /TIER=ConsEnd /STK=0 /UG=Les.1128 /UG_TITLE=Transcribed locus, highly similar to NP_192193.1 Arabidopsis thaliana At4g02840 gene /REP_ORG=L. esculentum	AI780190 // /DB_XREF=EST261069 /CLONE=cLES11A19 // gb // --- // --- /// AW624806 // /DB_XREF=EST313635 /CLONE=cLEZ8A20 // gb // --- // --- /// BF098438 // /DB_XREF=EST428959 /CLONE=cLEW27C2 // gb // --- // --- /// BG123880 // /DB_XREF=EST469526 /CLONE=cTO	XP_002520764	small nuclear ribonucleoprotein sm d1, putative [Ricinus communis]	2e-47	10.8489	11.0037	10.7235	10.1411	10.2981	10.1757	11.0179	10.7519	11.2389	10.5659	11.2387	10.847	11.0902	10.8544	11.2531	10.4431	11.3663	10.0058	P	P	P	P	P	P	P	P	P	P	P	P	P	P	P	P	P	P	0.653747	0.0124116	0.229457	0.39939
Les.1128.3.A1_at	Les.1128.3	SGN-U317017	92	6e-19	gb:BG629536 /DB_XREF=gi:13681009 /DB_XREF=cC-esflcLEL29B08a1 /CLONE=cC-esflcLEL29B08a1 /TID=Les.1128.3 /CNT=1 /FEA=EST /TIER=ConsEnd /STK=1 /UG=Les.1128 /UG_TITLE=Transcribed locus, highly similar to NP_192193.1 Arabidopsis thaliana At4g02840 gene /REP_OR	BG629536 // /DB_XREF=cC-esflcLEL29B08a1 /CLONE=cC-esflcLEL29B08a1 // gb // --- // ---		no hits found		12.1905	12.2638	12.0455	11.507	11.5813	11.4732	12.1764	12.1555	12.3319	11.9467	12.3316	11.9477	12.1689	12.1779	12.4337	11.8879	12.4754	11.6188	P	P	P	P	P	P	P	P	P	P	P	P	P	P	P	P	P	P	0.646109	0.00302211	0.374364	0.063391
Les.2316.1.S1_at	Les.2316.1	SGN-U319753	626	e-179	gb:AW623527 /DB_XREF=gi:7336554 /DB_XREF=EST321472 /CLONE=cTOB10P18 /TID=Les.2316.1 /CNT=6 /FEA=EST /TIER=ConsEnd /STK=0 /UG=Les.2316 /UG_TITLE=Transcribed locus, weakly similar to NP_567692.2 Arabidopsis thaliana At4g24000 gene /REP_ORG=L. esculentum	AK320713 // Solanum lycopersicum cDNA, clone: LEFL1012CB10, HTC in leaf. // gb_htc // 11 // ---	XP_002529321	cellulose synthase, putative [Ricinus communis]	1e-08	11.3431	11.709	12.1685	11.7084	12.203	12.5382	11.8883	9.72877	8.46539	11.0077	9.99883	10.1855	7.726	8.90012	5.11478	11.5085	3.69747	10.7812	P	P	P	P	P	P	P	P	P	P	P	P	P	P	P	P	P	P	-0.409699	0.828538	-1.75328	0.219491
Les.113.1.S1_at	Les.113.1	SGN-U325965	620	e-177	gb:CN384955 /DB_XREF=gi:51700269 /DB_XREF=LE2TR02F05 /CLONE=LE2TR02F05 /TID=Les.113.1 /CNT=3 /FEA=EST /TIER=ConsEnd /STK=0 /UG=Les.113 /UG_TITLE=Transcribed locus, weakly similar to NP_849669.1 Arabidopsis thaliana At1g15385 gene /REP_ORG=L. esculentum	AK224610 // Solanum lycopersicum cDNA, clone: FC02BG03, HTC in fruit. // gb_htc // 11 // ---		no hits found		8.52592	8.71999	8.4149	5.12917	6.09397	4.98289	6.875	9.90419	6.81162	8.31766	7.58663	9.59398	6.56664	8.11123	7.67379	9.05747	8.12548	8.79845	P	P	P	P	P	P	P	P	P	P	P	P	P	P	P	P	P	P	3.1516	0.000212701	3.25371	0.000161545
Les.1131.1.S1_at	Les.1131.1	SGN-U321384	466	e-131	gb:BT013217.1 /DB_XREF=gi:47104632 /TID=Les.1131.1 /CNT=6 /FEA=mRNA /TIER=ConsEnd /STK=0 /UG=Les.1131 /UG_TITLE=Transcribed locus, weakly similar to NP_568844.1 Arabidopsis thaliana At5g56950 gene /DEF=Lycopersicon esculentum clone 134428R, mRNA sequence.	BT013217 // Lycopersicon esculentum clone 134428R, mRNA sequence. // gb // 11 // ---	CAD27463	nucleosome assembly protein 1-like protein 4 [Nicotiana tabacum]	7e-128	9.66367	9.91879	9.43856	9.04686	9.2514	9.1738	9.99067	9.99665	10.0426	9.57084	9.77833	9.63222	9.98879	10.0166	10.3706	9.55893	10.1368	9.61178	P	P	P	P	P	P	P	P	P	P	P	P	P	P	P	P	P	P	0.516323	0.0357981	0.571739	0.021392
Les.1132.1.A1_at	Les.1132.1	SGN-U329589	198	4e-51	gb:BG629572 /DB_XREF=gi:13681045 /DB_XREF=cC-esflcLEL29D15a1 /CLONE=cC-esflcLEL29D15a1 /TID=Les.1132.1 /CNT=1 /FEA=EST /TIER=ConsEnd /STK=1 /UG=Les.1132 /UG_TITLE=Transcribed locus, moderately similar to NP_173229.1 Arabidopsis thaliana At1g17870 gene /RE	BG629572 // /DB_XREF=cC-esflcLEL29D15a1 /CLONE=cC-esflcLEL29D15a1 // gb // --- // ---	NP_173229	EGY3 (ETHYLENE-DEPENDENT GRAVITROPISM-DEFICIENT AND YELLOW-GREEN-LIKE 3) [Arabidopsis thaliana]	3e-09	9.59495	9.46488	9.66236	9.71783	8.38097	9.03365	5.58116	8.87549	7.62922	8.22024	7.4012	9.17549	9.44843	8.22296	7.50156	8.30857	7.12051	7.77399	P	P	P	P	P	P	P	P	P	P	P	P	P	P	P	P	P	P	0.529912	0.592593	-0.942309	0.287697
Les.1135.1.A1_at	Les.1135.1	SGN-U330453	170	9e-43	gb:BG629587 /DB_XREF=gi:13681060 /DB_XREF=cC-esflcLEL29E08d1 /CLONE=cC-esflcLEL29E08d1 /TID=Les.1135.1 /CNT=1 /FEA=EST /TIER=ConsEnd /STK=1 /UG=Les.1135 /UG_TITLE=Transcribed locus /REP_ORG=L. esculentum	BG629587 // /DB_XREF=cC-esflcLEL29E08d1 /CLONE=cC-esflcLEL29E08d1 // gb // --- // ---		no hits found		4.94869	5.63578	5.17321	4.77068	4.6492	4.89341	4.64185	5.35277	4.75517	4.76498	4.42761	5.124	4.83727	5.45795	5.36436	5.55918	4.761	5.21583	P	P	P	P	M	P	P	P	P	M	A	P	P	P	P	P	P	P	0.481461	0.108391	0.639889	0.0339494
Les.1137.1.A1_at	Les.1137.1	SGN-U324466	176	1e-44	gb:BG629599 /DB_XREF=gi:13681072 /DB_XREF=cC-esflcLEL29E23a1 /CLONE=cC-esflcLEL29E23a1 /TID=Les.1137.1 /CNT=1 /FEA=EST /TIER=ConsEnd /STK=1 /UG=Les.1137 /UG_TITLE=Transcribed locus /REP_ORG=L. esculentum	BG629599 // /DB_XREF=cC-esflcLEL29E23a1 /CLONE=cC-esflcLEL29E23a1 // gb // --- // ---		no hits found		10.6393	10.3067	10.1454	9.51405	9.65886	9.56426	9.26855	10.5277	10.1992	10.0293	9.04917	9.26005	9.74533	10.1901	10.1921	9.63415	9.6557	9.88052	P	P	P	P	P	P	P	P	P	P	P	P	P	P	P	P	P	P	0.784726	0.0949313	0.322545	0.54545
Les.1138.1.A1_at	Les.1138.1	SGN-U337045	145	3e-35	gb:BG629602 /DB_XREF=gi:13681075 /DB_XREF=cC-esflcLEL29F02a1 /CLONE=cC-esflcLEL29F02a1 /TID=Les.1138.1 /CNT=1 /FEA=EST /TIER=ConsEnd /STK=1 /UG=Les.1138 /UG_TITLE=Transcribed locus /REP_ORG=L. esculentum	BG629602 // /DB_XREF=cC-esflcLEL29F02a1 /CLONE=cC-esflcLEL29F02a1 // gb // --- // ---		no hits found		5.50673	5.44307	5.2935	5.9968	5.92267	5.95477	5.91663	5.97975	7.39974	5.37165	6.53833	6.05833	9.16123	5.28299	6.77664	5.50419	7.597	6.89579	P	P	P	P	P	P	P	P	P	P	P	P	P	P	P	P	P	P	-0.543644	0.535368	-0.0637535	0.959526
Les.1139.1.A1_at	Les.1139.1	SGN-U323083	159	3e-39	gb:BG629613 /DB_XREF=gi:13681086 /DB_XREF=cC-esflcLEL29F19a1 /CLONE=cC-esflcLEL29F19a1 /TID=Les.1139.1 /CNT=1 /FEA=EST /TIER=ConsEnd /STK=1 /UG=Les.1139 /UG_TITLE=Transcribed locus /REP_ORG=L. esculentum	BG629613 // /DB_XREF=cC-esflcLEL29F19a1 /CLONE=cC-esflcLEL29F19a1 // gb // --- // ---		no hits found		9.34845	9.5254	9.08126	9.21213	9.06587	9.00831	9.06097	9.34655	9.20334	9.1122	9.34899	9.28459	9.25507	9.22724	9.57967	9.1245	9.52218	8.98509	P	P	P	P	P	P	P	P	P	P	P	P	P	P	P	P	P	P	0.222935	0.289905	0.0168403	0.959133
Les.1140.1.A1_at	Les.1140.1	SGN-U330504	262	4e-70	gb:BG629622 /DB_XREF=gi:13681095 /DB_XREF=cC-esflcLEL29G09a1 /CLONE=cC-esflcLEL29G09a1 /TID=Les.1140.1 /CNT=1 /FEA=EST /TIER=ConsEnd /STK=1 /UG=Les.1140 /UG_TITLE=Transcribed locus /REP_ORG=L. esculentum	BG629622 // /DB_XREF=cC-esflcLEL29G09a1 /CLONE=cC-esflcLEL29G09a1 // gb // --- // ---		no hits found		9.35194	8.56604	8.98485	8.98739	8.57492	8.71751	8.36437	8.6051	8.91118	8.10613	7.53353	8.26886	7.77241	7.92719	9.29233	7.75723	8.49762	7.83541	P	P	P	P	P	P	P	P	P	P	P	P	P	P	P	P	P	P	0.207667	0.766979	-0.919996	0.0918239
Les.1141.1.S1_at	Les.1141.1	SGN-U319302	1096	0	gb:BT014150.1 /DB_XREF=gi:47105565 /TID=Les.1141.1 /CNT=7 /FEA=mRNA /TIER=ConsEnd /STK=0 /UG=Les.1141 /UG_TITLE=Transcribed locus, weakly similar to NP_195217.1 Arabidopsis thaliana At4g34910 gene /DEF=Lycopersicon esculentum clone 133269F, mRNA sequence.	AK325597 // Solanum lycopersicum cDNA, clone: LEFL1098CC08, HTC in leaf. // gb_htc // 11 // --- /// BT014150 // Lycopersicon esculentum clone 133269F, mRNA sequence. // gb // 11 // ---	XP_002530611	dead box ATP-dependent RNA helicase, putative [Ricinus communis]	3e-205	8.73877	8.65273	8.33091	7.37551	7.35807	7.42233	9.10773	9.16829	9.26148	8.80381	9.05671	9.40475	9.03636	9.16458	9.3614	9.01859	9.09729	8.7815	P	P	P	P	P	P	P	P	P	P	P	P	P	P	P	P	P	P	1.18883	7.83e-05	1.60292	4.79e-06
Les.1143.1.A1_at	Les.1143.1	SGN-U318954	84	2e-16	gb:BG629626 /DB_XREF=gi:13681099 /DB_XREF=cC-esflcLEL29G16a1 /CLONE=cC-esflcLEL29G16a1 /TID=Les.1143.1 /CNT=2 /FEA=EST /TIER=ConsEnd /STK=1 /UG=Les.1143 /UG_TITLE=Transcribed locus, weakly similar to NP_178103.1 Arabidopsis thaliana At1g79850 gene /REP_OR	AK319640 // Solanum lycopersicum cDNA, clone: LEFL1089DG05, HTC in leaf. // gb_htc // 11 // ---		no hits found		11.979	12.0012	12.055	12.1378	12.0866	12.2892	11.6657	11.5095	11.6966	11.6747	11.3603	11.2429	11.2255	11.6086	11.6719	11.7694	11.491	11.0144	P	P	P	P	P	P	P	P	P	P	P	P	P	P	P	P	P	P	-0.159476	0.614802	-0.707086	0.0113584
Les.1146.1.S1_at	Les.1146.1	SGN-U312357	930	0	gb:AY368907.1 /DB_XREF=gi:38154492 /TID=Les.1146.1 /CNT=317 /FEA=FLmRNA /TIER=FL+Stack /STK=17 /UG=Les.1146 /DEF=Lycopersicon esculentum molecular chaperone Hsp90-2 mRNA, complete cds. /PROD=molecular chaperone Hsp90-2 /FL=gb:AY368907.1 /REP_ORG=L. escule	AK321904 // Solanum lycopersicum cDNA, clone: LEFL1031AE06, HTC in leaf. // gb_htc // 11 // ---	P36181	RecName: Full=Heat shock cognate protein 80	0	13.796	13.9474	13.6877	13.1261	13.2317	13.0887	13.8542	13.9711	13.9965	13.8407	13.9976	13.9321	14.0855	14.0716	13.9056	13.7118	14.0144	13.6963	P	P	P	P	P	P	P	P	P	P	P	P	P	P	P	P	P	P	0.661511	0.000879687	0.677721	0.000730763
Les.1147.1.A1_at	Les.1147.1	SGN-U312857	133	2e-31	gb:BG629662 /DB_XREF=gi:13681135 /DB_XREF=cC-esflcLEL29I21a1 /CLONE=cC-esflcLEL29I21a1 /TID=Les.1147.1 /CNT=1 /FEA=EST /TIER=ConsEnd /STK=1 /UG=Les.1147 /UG_TITLE=Transcribed locus /REP_ORG=L. esculentum	BG629662 // /DB_XREF=cC-esflcLEL29I21a1 /CLONE=cC-esflcLEL29I21a1 // gb // --- // ---		no hits found		5.25156	5.15675	4.95341	5.6425	5.46395	5.6425	4.76475	4.19032	4.51376	4.86059	5.29324	5.34693	4.90942	4.60224	5.09182	5.18061	5.55751	4.6225	A	A	A	P	P	P	A	A	A	A	A	A	A	A	A	M	A	A	-0.462408	0.273699	-0.7812	0.0559778
Les.1148.1.A1_at	Les.1148.1	SGN-U330745	252	4e-67	gb:BG629665 /DB_XREF=gi:13681138 /DB_XREF=cC-esflcLEL29I24a1 /CLONE=cC-esflcLEL29I24a1 /TID=Les.1148.1 /CNT=1 /FEA=EST /TIER=ConsEnd /STK=1 /UG=Les.1148 /UG_TITLE=Transcribed locus /REP_ORG=L. esculentum	AK322220 // Solanum lycopersicum cDNA, clone: LEFL1035AD11, HTC in leaf. // gb_htc // 11 // ---		no hits found		10.204	10.5927	10.2407	10.9152	10.6896	10.9218	9.0742	10.1235	8.79661	9.9346	8.94045	9.80413	8.62069	10.286	8.40302	10.0399	9.19248	9.45311	P	P	P	P	P	P	P	P	P	P	P	P	P	P	P	P	P	P	-0.496396	0.124721	-0.915858	0.00681689
Les.1149.1.A1_at	Les.1149.1	SGN-U328327	244	9e-65	gb:BG629675 /DB_XREF=gi:13681148 /DB_XREF=cC-esflcLEL29J12a1 /CLONE=cC-esflcLEL29J12a1 /TID=Les.1149.1 /CNT=1 /FEA=EST /TIER=ConsEnd /STK=0 /UG=Les.1149 /UG_TITLE=Transcribed locus, moderately similar to NP_564033.1 Arabidopsis thaliana At1g17720 gene /RE	AK321529 // Solanum lycopersicum cDNA, clone: LEFL1025CG02, HTC in leaf. // gb_htc // 11 // ---	XP_002534125	protein phosphatase pp2a regulatory subunit B, putative [Ricinus communis]	1e-11	8.65808	8.90386	8.69037	8.63256	8.91223	8.8359	8.80906	8.42447	8.79254	8.72374	7.62961	7.75861	8.23554	8.96098	8.72669	9.08352	7.76887	8.75922	P	P	P	P	P	P	P	P	P	P	P	P	P	P	P	P	P	P	-0.0427905	0.953027	0.141012	0.818596
Les.115.1.A1_at	Les.115.1	SGN-U322743	313	2e-85	gb:AI637298 /DB_XREF=gi:4689532 /DB_XREF=DBno. 234 /CLONE=DBno. 234 /TID=Les.115.1 /CNT=1 /FEA=EST /TIER=ConsEnd /STK=1 /UG=Les.115 /UG_TITLE=Transcribed locus /REP_ORG=L. esculentum	AI637298 // /DB_XREF=DBno. 234 /CLONE=DBno. 234 // gb // --- // ---		no hits found		11.179	11.034	10.796	10.4718	10.7094	10.5576	10.4798	11.0126	10.6665	10.6174	10.2969	10.3016	10.4334	10.9296	10.9452	10.7839	10.5257	10.796	P	P	P	P	P	P	P	P	P	P	P	P	P	P	P	P	P	P	0.423401	0.113388	0.256882	0.365155
Les.1151.1.A1_at	Les.1151.1	SGN-U320275	236	2e-62	gb:BG629692 /DB_XREF=gi:13681165 /DB_XREF=cC-esflcLEL29K08a1 /CLONE=cC-esflcLEL29K08a1 /TID=Les.1151.1 /CNT=1 /FEA=EST /TIER=ConsEnd /STK=1 /UG=Les.1151 /UG_TITLE=Transcribed locus, moderately similar to NP_194432.1 Arabidopsis thaliana At4g27020 gene /RE	BG629692 // /DB_XREF=cC-esflcLEL29K08a1 /CLONE=cC-esflcLEL29K08a1 // gb // --- // ---		no hits found		8.42061	8.25785	8.28514	8.5306	8.49633	8.44009	6.68525	8.16318	7.24049	7.97949	6.46851	8.10603	7.94358	8.31327	7.31906	8.26407	7.15911	8.43385	P	P	P	P	P	P	P	P	P	P	P	P	P	P	P	P	P	P	-0.167808	0.62763	-0.151947	0.666968
Les.1152.1.S1_at	Les.1152.1	SGN-U314154	890	0	gb:BT012777.1 /DB_XREF=gi:47104192 /TID=Les.1152.1 /CNT=15 /FEA=mRNA /TIER=ConsEnd /STK=0 /UG=Les.1152 /UG_TITLE=Transcribed locus, moderately similar to NP_199475.1 Arabidopsis thaliana At5g46630 gene /DEF=Lycopersicon esculentum clone 113756F, mRNA sequ	AK324080 // Solanum lycopersicum cDNA, clone: LEFL1071AE07, HTC in leaf. // gb_htc // 9 // --- /// AK326922 // Solanum lycopersicum cDNA, clone: LEFL2017C07, HTC in fruit. // gb_htc // 9 // --- /// BT012777 // Lycopersicon esculentum clone 113756F, mRNA s	XP_002519831	clathrin coat associated protein ap-50, putative [Ricinus communis]	7e-136	9.41214	9.39259	9.09202	8.96656	8.98788	8.96193	9.2325	9.98507	8.98798	9.70673	9.24086	9.9869	9.29617	9.60667	9.24967	9.6321	9.33902	9.65982	P	P	P	P	P	P	P	P	P	P	P	P	P	P	P	P	P	P	0.326796	0.0537714	0.66074	0.000690252
Les.1153.1.S1_at	Les.1153.1	SGN-U328501	934	0	gb:BG629701 /DB_XREF=gi:13681174 /DB_XREF=cC-esflcLEL29K19a1 /CLONE=cC-esflcLEL29K19a1 /TID=Les.1153.1 /CNT=2 /FEA=EST /TIER=ConsEnd /STK=0 /UG=Les.1153 /UG_TITLE=Transcribed locus, highly similar to NP_850352.1 Arabidopsis thaliana At2g41540 gene /REP_OR	AJ785173 // /DB_XREF=AJ785173 /CLONE=LE12CD06 // gb // --- // --- /// BG629701 // /DB_XREF=cC-esflcLEL29K19a1 /CLONE=cC-esflcLEL29K19a1 // gb // --- // ---	XP_002533846	glycerol-3-phosphate dehydrogenase, putative [Ricinus communis]	3e-46	7.02393	7.56541	6.83607	7.54525	7.88206	7.71223	10.5614	7.19061	10.8574	6.37787	10.8652	6.1134	9.87571	6.21049	10.8514	7.17455	10.8867	8.10066	P	P	P	P	P	P	P	P	P	P	P	P	P	P	P	P	P	P	-0.571374	0.372946	-0.551277	0.3931
Les.1154.1.A1_at	Les.1154.1	SGN-U316985	137	1e-32	gb:BG629702 /DB_XREF=gi:13681175 /DB_XREF=cC-esflcLEL29K20d1 /CLONE=cC-esflcLEL29K20d1 /TID=Les.1154.1 /CNT=1 /FEA=EST /TIER=ConsEnd /STK=0 /UG=Les.1154 /UG_TITLE=Transcribed locus /REP_ORG=L. esculentum	BG629702 // /DB_XREF=cC-esflcLEL29K20d1 /CLONE=cC-esflcLEL29K20d1 // gb // --- // ---		no hits found		6.46056	6.65504	6.33832	6.59343	6.35787	6.2232	5.8662	6.54296	6.38447	6.48384	6.16353	6.60041	6.62376	6.90751	6.74164	6.92478	6.55371	7.27602	P	P	P	P	P	P	P	P	P	P	P	P	P	P	P	P	P	P	0.093141	0.744893	0.644605	0.00671499
Les.1155.1.S1_at	Les.1155.1	SGN-U315387	827	0	gb:BG629713 /DB_XREF=gi:13681186 /DB_XREF=cC-esflcLEL29L08d1 /CLONE=cC-esflcLEL29L08d1 /TID=Les.1155.1 /CNT=7 /FEA=mRNA /TIER=ConsEnd /STK=1 /UG=Les.1155 /UG_TITLE=Transcribed locus, moderately similar to NP_195409.1 Arabidopsis thaliana At4g36910 gene /R	AK326137 // Solanum lycopersicum cDNA, clone: LEFL2002CG08, HTC in fruit. // gb_htc // 11 // --- /// BT014120 // Lycopersicon esculentum clone 133226F, mRNA sequence. // gb // 11 // ---	NP_567952	LEJ1 (LOSS OF THE TIMING OF ET AND JA BIOSYNTHESIS 1) [Arabidopsis thaliana]	1e-66	9.91731	9.94487	9.50167	9.76818	9.89588	9.37293	9.58327	11.1961	9.32677	10.4999	9.57468	11.6296	9.45854	10.3862	9.86506	11.1969	9.66607	11.0602	P	P	P	P	P	P	P	P	P	P	P	P	P	P	P	P	P	P	0.108952	0.839513	1.20211	0.00427767
Les.1156.1.A1_at	Les.1156.1	SGN-U326353	238	5e-63	gb:BG629714 /DB_XREF=gi:13681187 /DB_XREF=cC-esflcLEL29L09a1 /CLONE=cC-esflcLEL29L09a1 /TID=Les.1156.1 /CNT=1 /FEA=EST /TIER=ConsEnd /STK=1 /UG=Les.1156 /UG_TITLE=Transcribed locus, weakly similar to NP_181134.1 Arabidopsis thaliana At2g35900 gene /REP_OR	BG629714 // /DB_XREF=cC-esflcLEL29L09a1 /CLONE=cC-esflcLEL29L09a1 // gb // --- // ---		no hits found		10.4254	10.5089	10.5146	10.4589	10.4402	10.325	9.78216	10.4382	10.0899	10.2667	10.2417	10.2523	10.7635	10.4663	10.351	10.5336	10.3291	10.5706	P	P	P	P	P	P	P	P	P	P	P	P	P	P	P	P	P	P	0.0749673	0.768846	0.115501	0.62092
Les.1157.1.A1_at	Les.1157.1	SGN-U330579	190	1e-48	gb:BG629717 /DB_XREF=gi:13681190 /DB_XREF=cC-esflcLEL29L12d1 /CLONE=cC-esflcLEL29L12d1 /TID=Les.1157.1 /CNT=1 /FEA=EST /TIER=ConsEnd /STK=0 /UG=Les.1157 /UG_TITLE=Transcribed locus /REP_ORG=L. esculentum	BG629717 // /DB_XREF=cC-esflcLEL29L12d1 /CLONE=cC-esflcLEL29L12d1 // gb // --- // ---		no hits found		7.4849	7.74468	7.47185	8.17756	8.0877	7.99138	6.0466	7.30011	6.84616	6.67283	5.88406	6.9985	6.35318	7.15259	7.43117	7.00704	7.08956	7.10513	P	P	P	P	P	P	P	P	P	P	P	P	P	P	P	P	P	P	-0.518403	0.19005	-0.997296	0.0129735
Les.1158.1.S1_at	Les.1158.1	SGN-U315047	333	2e-91	gb:AW934396 /DB_XREF=gi:8109797 /DB_XREF=EST360239 /CLONE=cLEF59H18 /TID=Les.1158.1 /CNT=8 /FEA=EST /TIER=ConsEnd /STK=0 /UG=Les.1158 /UG_TITLE=Transcribed locus, moderately similar to NP_194940.2 Arabidopsis thaliana At4g32130 gene /REP_ORG=L. esculentum	AK323946 // Solanum lycopersicum cDNA, clone: LEFL1068AE07, HTC in leaf. // gb_htc // 11 // ---		no hits found		8.78449	8.90887	9.06151	8.85059	8.95161	9.1088	9.7673	9.49997	9.09346	9.69185	9.45504	9.86877	9.43986	9.91516	8.94475	9.95703	9.02349	9.94164	P	P	P	P	P	P	P	P	P	P	P	P	P	P	P	P	P	P	-0.0520468	0.885616	0.967606	0.00079259
Les.1158.2.A1_at	Les.1158.2	SGN-U315047	230	1e-60	gb:BG629720 /DB_XREF=gi:13681193 /DB_XREF=cC-esflcLEL29L15a1 /CLONE=cC-esflcLEL29L15a1 /TID=Les.1158.2 /CNT=1 /FEA=EST /TIER=ConsEnd /STK=1 /UG=Les.1158 /UG_TITLE=Transcribed locus, moderately similar to NP_194940.2 Arabidopsis thaliana At4g32130 gene /RE	BG629720 // /DB_XREF=cC-esflcLEL29L15a1 /CLONE=cC-esflcLEL29L15a1 // gb // --- // ---		no hits found		10.6418	10.8208	10.3982	10.4926	10.3519	10.2369	10.4188	10.8588	10.2512	10.6785	10.5757	10.8868	10.4481	10.8443	10.6103	10.9499	10.5872	10.9596	P	P	P	P	P	P	P	P	P	P	P	P	P	P	P	P	P	P	0.259746	0.164874	0.557432	0.00467
Les.1159.1.S1_at	Les.1159.1	SGN-U321826	408	e-114	gb:AW096608 /DB_XREF=gi:6062203 /DB_XREF=EST289788 /CLONE=cLET39G3 /TID=Les.1159.1 /CNT=4 /FEA=EST /TIER=ConsEnd /STK=0 /UG=Les.1159 /UG_TITLE=Transcribed locus, weakly similar to NP_190772.1 Arabidopsis thaliana At3g52040 gene /REP_ORG=L. esculentum	AI482952 // /DB_XREF=EST242275 /CLONE=cLEB3G2 // gb // --- // --- /// AI482954 // /DB_XREF=EST242277 /CLONE=cLEB3G2 // gb // --- // --- /// AW096608 // /DB_XREF=EST289788 /CLONE=cLET39G3 // gb // --- // --- /// CB214949 // /DB_XREF=L5G4 // gb // --- // --	XP_002457635	hypothetical protein SORBIDRAFT_03g010850 [Sorghum bicolor]	2e-17	8.15186	8.28764	8.01832	8.07234	8.15457	8.3655	8.47868	8.67834	8.6096	8.3961	8.42627	8.5469	8.40187	8.60145	8.88918	8.77693	9.1613	8.33316	P	P	P	P	P	P	P	P	P	P	P	P	P	P	P	P	P	P	-0.0448644	0.904675	0.373043	0.14641
Les.1159.2.A1_at	Les.1159.2	SGN-U321826	212	3e-55	gb:BG626440 /DB_XREF=gi:13677913 /DB_XREF=cC-esflcLEL12J14d1 /CLONE=cC-esflcLEL12J14d1 /TID=Les.1159.2 /CNT=2 /FEA=EST /TIER=ConsEnd /STK=2 /UG=Les.1159 /UG_TITLE=Transcribed locus, weakly similar to NP_190772.1 Arabidopsis thaliana At3g52040 gene /REP_OR	BG626440 // /DB_XREF=cC-esflcLEL12J14d1 /CLONE=cC-esflcLEL12J14d1 // gb // --- // --- /// BG629745 // /DB_XREF=cC-esflcLEL29M06d1 /CLONE=cC-esflcLEL29M06d1 // gb // --- // ---		no hits found		9.46002	9.54306	9.27294	8.9716	9.17542	9.19071	9.46428	9.50601	9.42219	9.32171	9.27003	9.3318	9.14673	9.61577	10.09	9.81376	9.74144	9.33298	P	P	P	P	P	P	P	P	P	P	P	P	P	P	P	P	P	P	0.312764	0.288309	0.474926	0.0940194
Les.1163.1.A1_at	Les.1163.1	SGN-U325115	430	e-120	gb:BG629779 /DB_XREF=gi:13681252 /DB_XREF=cC-esflcLEL29P08a1 /CLONE=cC-esflcLEL29P08a1 /TID=Les.1163.1 /CNT=2 /FEA=EST /TIER=ConsEnd /STK=1 /UG=Les.1163 /UG_TITLE=Transcribed locus, moderately similar to NP_191007.1 Arabidopsis thaliana At3g54390 gene /RE	AI488619 // /DB_XREF=EST246958 /CLONE=cLED17H4 // gb // --- // --- /// BG629779 // /DB_XREF=cC-esflcLEL29P08a1 /CLONE=cC-esflcLEL29P08a1 // gb // --- // ---		no hits found		9.71648	9.67649	9.65055	9.86729	9.7868	9.68519	9.96816	9.30337	10.1913	9.42784	9.42082	9.37187	10.6877	9.60868	9.10618	9.46606	9.48462	9.2731	P	P	P	P	P	P	P	P	P	P	P	P	P	P	P	P	P	P	-0.0985876	0.871657	-0.33048	0.490948
Les.1164.1.S1_at	Les.1164.1	SGN-U335532	1041	0	gb:CN384938 /DB_XREF=gi:51700252 /DB_XREF=LE2TR02E12 /CLONE=LE2TR02E12 /TID=Les.1164.1 /CNT=2 /FEA=EST /TIER=ConsEnd /STK=0 /UG=Les.1164 /UG_TITLE=Transcribed locus, moderately similar to NP_195763.1 Arabidopsis thaliana At5g01430 gene /REP_ORG=L. esculen	BG135054 // /DB_XREF=EST467958 /CLONE=cTOE21O7 // gb // --- // --- /// CN384938 // /DB_XREF=LE2TR02E12 /CLONE=LE2TR02E12 // gb // --- // ---	NP_190511	Got1-like family protein [Arabidopsis thaliana]	3e-48	9.88493	10.1024	10.014	9.96269	10.063	9.87282	10.4251	10.4045	10.0975	10.3329	10.4344	10.5391	10.5917	10.4348	10.1388	10.4194	10.1809	10.8338	P	P	P	P	P	P	P	P	P	P	P	P	P	P	P	P	P	P	0.0342763	0.918565	0.59651	0.010224
Les.1164.2.A1_at	Les.1164.2	SGN-U335532	206	2e-53	gb:BG629780 /DB_XREF=gi:13681253 /DB_XREF=cC-esflcLEL29P09a1 /CLONE=cC-esflcLEL29P09a1 /TID=Les.1164.2 /CNT=1 /FEA=EST /TIER=ConsEnd /STK=1 /UG=Les.1164 /UG_TITLE=Transcribed locus, moderately similar to NP_195763.1 Arabidopsis thaliana At5g01430 gene /RE	BG629780 // /DB_XREF=cC-esflcLEL29P09a1 /CLONE=cC-esflcLEL29P09a1 // gb // --- // ---		no hits found		8.76115	8.94771	8.85515	8.70019	8.77423	8.73727	8.71284	9.04054	8.79776	8.95571	8.55734	8.75499	9.05131	8.91296	9.00732	9.14543	8.74163	9.47309	P	P	P	P	P	P	P	P	P	P	P	P	P	P	P	P	P	P	0.11744	0.631848	0.439931	0.0348915
Les.1166.1.A1_at	Les.1166.1	SGN-U342784	244	9e-65	gb:BG629792 /DB_XREF=gi:13681265 /DB_XREF=cC-esflcLEL30A05d1 /CLONE=cC-esflcLEL30A05d1 /TID=Les.1166.1 /CNT=1 /FEA=EST /TIER=ConsEnd /STK=1 /UG=Les.1166 /UG_TITLE=Transcribed locus /REP_ORG=L. esculentum	BG629792 // /DB_XREF=cC-esflcLEL30A05d1 /CLONE=cC-esflcLEL30A05d1 // gb // --- // ---		no hits found		6.55375	6.73541	6.43715	7.57724	7.30881	7.3484	5.54614	5.86156	6.40681	5.21663	4.70655	5.16245	5.47253	5.99724	5.99858	6.15193	6.1672	5.78368	P	P	P	P	P	P	P	P	P	P	P	P	P	P	P	P	P	P	-0.836045	0.081435	-1.43386	0.00490628
Les.1167.1.A1_at	Les.1167.1	SGN-U321908	829	0	gb:BG629797 /DB_XREF=gi:13681270 /DB_XREF=cC-esflcLEL30A13d1 /CLONE=cC-esflcLEL30A13d1 /TID=Les.1167.1 /CNT=5 /FEA=EST /TIER=ConsEnd /STK=0 /UG=Les.1167 /UG_TITLE=Transcribed locus, moderately similar to NP_197761.2 Arabidopsis thaliana At5g23720 gene /RE	AW625797 // /DB_XREF=EST319704 /CLONE=cLEZ16L16 // gb // --- // --- /// BF050738 // /DB_XREF=EST435896 /CLONE=cLEM19M2 // gb // --- // --- /// BG629797 // /DB_XREF=cC-esflcLEL30A13d1 /CLONE=cC-esflcLEL30A13d1 // gb // --- // --- /// CK714865 // /DB_XREF=L	XP_002511103	phosphoprotein phosphatase, putative [Ricinus communis]	6e-78	8.72028	8.74319	8.4206	8.38404	8.45808	8.3681	9.1533	8.89679	9.08042	8.61208	8.87916	8.47048	8.93126	8.5483	9.26227	8.48255	9.11221	8.05025	P	P	P	P	P	P	P	P	P	P	P	P	P	P	P	P	P	P	0.224616	0.353032	-0.0430416	0.89667
Les.1169.1.A1_at	Les.1169.1	SGN-U321016	341	7e-94	gb:BG629817 /DB_XREF=gi:13681290 /DB_XREF=cC-esflcLEL30B16a1 /CLONE=cC-esflcLEL30B16a1 /TID=Les.1169.1 /CNT=2 /FEA=EST /TIER=ConsEnd /STK=0 /UG=Les.1169 /UG_TITLE=Transcribed locus, weakly similar to NP_565470.1 Arabidopsis thaliana At2g20390 gene /REP_OR	AK326459 // Solanum lycopersicum cDNA, clone: LEFL2007M06, HTC in fruit. // gb_htc // 10 // ---		no hits found		8.93904	8.72056	8.70034	8.1386	8.28653	8.5041	8.70819	9.04182	9.16541	8.93068	8.5653	8.60962	9.00811	9.23589	9.60205	9.40109	9.42015	9.09349	P	P	P	P	P	P	P	P	P	P	P	P	P	P	P	P	P	P	0.476903	0.0808189	0.933748	0.00190453
Les.1169.2.S1_at	Les.1169.2	SGN-U321016	287	8e-78	gb:BE449767 /DB_XREF=gi:9455270 /DB_XREF=EST361205 /CLONE=cLEY14G17 /TID=Les.1169.2 /CNT=4 /FEA=EST /TIER=ConsEnd /STK=0 /UG=Les.1169 /UG_TITLE=Transcribed locus, weakly similar to NP_565470.1 Arabidopsis thaliana At2g20390 gene /REP_ORG=L. esculentum	AK326459 // Solanum lycopersicum cDNA, clone: LEFL2007M06, HTC in fruit. // gb_htc // 11 // ---	XP_002272086	PREDICTED: hypothetical protein isoform 1 [Vitis vinifera]	2e-14	8.29948	8.13208	8.06375	7.61309	7.8954	8.09232	8.60994	8.34138	8.53731	8.49357	8.29187	8.72522	8.13153	8.63127	8.52456	8.74663	8.36698	8.63636	P	P	P	P	P	P	P	P	P	P	P	P	P	P	P	P	P	P	0.298168	0.178521	0.804483	0.00109727
Les.1170.1.A1_at	Les.1170.1	SGN-U319235	228	5e-60	gb:BG628367 /DB_XREF=gi:13679840 /DB_XREF=cC-esflcLEL21P08a1 /CLONE=cC-esflcLEL21P08a1 /TID=Les.1170.1 /CNT=2 /FEA=EST /TIER=ConsEnd /STK=2 /UG=Les.1170 /UG_TITLE=Transcribed locus, weakly similar to NP_850386.1 Arabidopsis thaliana At2g43160 gene /REP_OR	BG628367 // /DB_XREF=cC-esflcLEL21P08a1 /CLONE=cC-esflcLEL21P08a1 // gb // --- // --- /// BG629820 // /DB_XREF=cC-esflcLEL30B19d1 /CLONE=cC-esflcLEL30B19d1 // gb // --- // ---		no hits found		10.6042	10.3773	10.4224	10.0305	10.0582	9.99882	10.5556	10.7141	11.1877	10.5113	10.9027	10.2797	11.1926	10.3745	11.4764	10.0673	11.375	10.3872	P	P	P	P	P	P	P	P	P	P	P	P	P	P	P	P	P	P	0.438806	0.0617937	0.247167	0.314734
Les.1171.1.A1_at	Les.1171.1	SGN-U338457	135	6e-32	gb:BG629833 /DB_XREF=gi:13681306 /DB_XREF=cC-esflcLEL30C14a1 /CLONE=cC-esflcLEL30C14a1 /TID=Les.1171.1 /CNT=1 /FEA=EST /TIER=ConsEnd /STK=1 /UG=Les.1171 /UG_TITLE=Transcribed locus /REP_ORG=L. esculentum	BG629833 // /DB_XREF=cC-esflcLEL30C14a1 /CLONE=cC-esflcLEL30C14a1 // gb // --- // ---		no hits found		8.63282	8.30301	8.83731	9.82987	9.72157	9.94393	7.29699	7.3177	7.45343	7.52824	6.96091	7.27061	6.4523	7.30447	7.21327	7.86098	7.36581	6.96671	P	P	P	P	P	P	P	P	P	P	P	P	P	P	P	P	P	P	-1.24074	0.00242191	-2.4544	7.27e-06
Les.1172.1.A1_at	Les.1172.1	SGN-U324649	783	0	gb:BG629836 /DB_XREF=gi:13681309 /DB_XREF=cC-esflcLEL30C19d1 /CLONE=cC-esflcLEL30C19d1 /TID=Les.1172.1 /CNT=3 /FEA=EST /TIER=ConsEnd /STK=0 /UG=Les.1172 /UG_TITLE=Transcribed locus, moderately similar to NP_850638.1 Arabidopsis thaliana At3g26935 gene /RE	AK327621 // Solanum lycopersicum cDNA, clone: LEFL2034E22, HTC in fruit. // gb_htc // 10 // ---	XP_002512891	zinc finger protein, putative [Ricinus communis]	4e-07	8.48444	8.87778	8.35928	8.05188	8.59688	8.65538	10.7495	8.58735	10.8421	8.91623	10.2465	8.28224	10.1402	8.61747	10.9033	8.89323	10.3439	8.59984	P	P	P	P	P	P	P	P	P	P	P	P	P	P	P	P	P	P	0.139122	0.763269	0.268801	0.504374
Les.1174.1.S1_at	Les.1174.1	SGN-U316684	983	0	gb:BG629857 /DB_XREF=gi:13681330 /DB_XREF=cC-esflcLEL30D22a1 /CLONE=cC-esflcLEL30D22a1 /TID=Les.1174.1 /CNT=20 /FEA=EST /TIER=ConsEnd /STK=1 /UG=Les.1174 /UG_TITLE=Transcribed locus, moderately similar to NP_180901.1 Arabidopsis thaliana At2g33430 gene /R	AK319567 // Solanum lycopersicum cDNA, clone: LEFL1052CF11, HTC in leaf. // gb_htc // 11 // ---	BAC22214	putative plastid protein [Oryza sativa Japonica Group]	1e-33	10.4284	10.6288	10.5325	9.9708	10.1213	10.3659	11.0884	10.7184	10.808	10.628	11.0754	11.0035	10.6281	11.0355	11.0409	11.1236	10.9067	10.7805	P	P	P	P	P	P	P	P	P	P	P	P	P	P	P	P	P	P	0.377229	0.0964519	0.827192	0.00117144
Les.1175.1.S1_at	Les.1175.1	SGN-U320286	396	e-110	gb:AI773603 /DB_XREF=gi:5271644 /DB_XREF=EST254703 /CLONE=cLER7H15 /TID=Les.1175.1 /CNT=4 /FEA=EST /TIER=ConsEnd /STK=0 /UG=Les.1175 /UG_TITLE=Transcribed locus, weakly similar to NP_200052.1 Arabidopsis thaliana At5g52390 gene /REP_ORG=L. esculentum	AI773603 // /DB_XREF=EST254703 /CLONE=cLER7H15 // gb // --- // --- /// AI773604 // /DB_XREF=EST254704 /CLONE=cLER7H17 // gb // --- // --- /// AI777480 // /DB_XREF=EST258359 /CLONE=cLES1H6 // gb // --- // --- /// AI777759 // /DB_XREF=EST258638 /CLONE=cLES3		no hits found		4.10428	3.5117	3.77805	3.63761	4.26932	3.10443	2.98623	4.31114	2.99832	4.47511	3.23717	5.15519	3.15121	4.58317	3.33953	4.14369	3.11709	7.30203	P	P	P	P	P	P	A	P	A	P	A	P	A	P	A	P	A	P	0.127553	0.920855	1.67251	0.0510417
Les.1175.2.S1_at	Les.1175.2	SGN-U320287	234	8e-62	gb:AI777697 /DB_XREF=gi:5275654 /DB_XREF=EST258492 /CLONE=cLES2F15 /TID=Les.1175.2 /CNT=3 /FEA=EST /TIER=ConsEnd /STK=0 /UG=Les.1175 /UG_TITLE=Transcribed locus, weakly similar to NP_200052.1 Arabidopsis thaliana At5g52390 gene /REP_ORG=L. esculentum	AK323844 // Solanum lycopersicum cDNA, clone: LEFL1066AF08, HTC in leaf. // gb_htc // 11 // ---	CAA58732	PAR-1c [Nicotiana tabacum]	3e-16	6.93706	5.56122	6.74441	5.15643	7.94802	4.41552	3.17492	7.0906	3.04872	8.23096	3.37591	7.83647	3.38069	8.24456	3.15608	7.96925	3.86613	11.8147	P	P	P	P	P	P	A	P	A	P	A	P	A	P	A	P	M	P	0.574241	0.737636	3.50283	0.0125083
Les.1175.3.A1_at	Les.1175.3	SGN-U320288	196	2e-50	gb:BG629859 /DB_XREF=gi:13681332 /DB_XREF=cC-esflcLEL30D24a1 /CLONE=cC-esflcLEL30D24a1 /TID=Les.1175.3 /CNT=1 /FEA=EST /TIER=ConsEnd /STK=1 /UG=Les.1175 /UG_TITLE=Transcribed locus, weakly similar to NP_200052.1 Arabidopsis thaliana At5g52390 gene /REP_OR	BG629859 // /DB_XREF=cC-esflcLEL30D24a1 /CLONE=cC-esflcLEL30D24a1 // gb // --- // ---		no hits found		4.65484	4.5406	4.30777	4.97124	5.30151	4.91522	3.77117	4.82337	3.68151	4.28912	4.14428	5.17082	4.10708	4.55508	4.10087	4.76239	4.53155	4.4463	A	P	M	P	P	P	P	P	A	P	P	P	A	P	P	P	A	P	-0.561587	0.0732148	-0.474732	0.131601
Les.1176.1.A1_at	Les.1176.1	SGN-U318994	137	1e-32	gb:BG629860 /DB_XREF=gi:13681333 /DB_XREF=cC-esflcLEL30E01d1 /CLONE=cC-esflcLEL30E01d1 /TID=Les.1176.1 /CNT=2 /FEA=EST /TIER=ConsEnd /STK=0 /UG=Les.1176 /UG_TITLE=Transcribed locus /REP_ORG=L. esculentum	BG629860 // /DB_XREF=cC-esflcLEL30E01d1 /CLONE=cC-esflcLEL30E01d1 // gb // --- // --- /// BG629896 // /DB_XREF=cC-esflcLEL30G01d1 /CLONE=cC-esflcLEL30G01d1 // gb // --- // ---		no hits found		7.14417	7.31349	6.99446	7.20287	7.38375	7.40715	6.5441	7.36994	7.52056	7.18576	6.40595	7.1612	7.28225	7.44646	7.63933	7.21894	7.65953	7.23288	P	P	P	P	P	P	P	P	P	P	P	P	P	P	P	P	P	P	-0.180552	0.646809	-0.0318305	0.951319
Les.1179.1.A1_at	Les.1179.1	SGN-U325044	285	3e-77	gb:BG629888 /DB_XREF=gi:13681361 /DB_XREF=cC-esflcLEL30F12a1 /CLONE=cC-esflcLEL30F12a1 /TID=Les.1179.1 /CNT=2 /FEA=EST /TIER=ConsEnd /STK=0 /UG=Les.1179 /UG_TITLE=Transcribed locus /REP_ORG=L. esculentum	AK247111 // Solanum lycopersicum cDNA, clone: LEFL1036BA08, HTC in leaf. // gb_htc // 11 // --- /// AK247817 // Solanum lycopersicum cDNA, clone: LEFL2022A01, HTC in fruit. // gb_htc // 11 // ---		no hits found		9.69806	9.78993	10.0501	11.0761	10.7254	11.203	10.2973	7.27223	10.687	8.40381	10.0621	7.46911	9.09526	7.90639	10.0005	8.2848	9.95254	7.14142	P	P	P	P	P	P	P	P	P	P	P	P	P	P	P	P	P	P	-1.15545	0.0213423	-3.22396	7.31e-06
Les.1181.1.A1_at	Les.1181.1	SGN-U322275	278	7e-75	gb:BG629902 /DB_XREF=gi:13681375 /DB_XREF=cC-esflcLEL30G11d1 /CLONE=cC-esflcLEL30G11d1 /TID=Les.1181.1 /CNT=2 /FEA=EST /TIER=ConsEnd /STK=1 /UG=Les.1181 /UG_TITLE=Transcribed locus /REP_ORG=L. esculentum	AK319270 // Solanum lycopersicum cDNA, clone: LEFL1032DA08, HTC in leaf. // gb_htc // 11 // ---		no hits found		11.1125	11.3948	11.067	11.3521	11.4347	11.2246	10.5838	10.9779	10.8537	10.9141	10.737	10.7829	11.0657	11.3358	11.0881	11.1267	10.7878	10.9442	P	P	P	P	P	P	P	P	P	P	P	P	P	P	P	P	P	P	-0.145704	0.526089	-0.201598	0.349909
Les.1182.1.S1_at	Les.1182.1	SGN-U317464	912	0	gb:AY294329.1 /DB_XREF=gi:31747207 /TID=Les.1182.1 /CNT=1 /FEA=FLmRNA /TIER=FL /STK=1 /UG=Les.1182 /DEF=Lycopersicon esculentum MADS-box protein 1 mRNA, complete cds. /PROD=MADS-box protein 1 /FL=gb:AY294329.1 /REP_ORG=L. esculentum	AK246442 // Solanum lycopersicum cDNA, clone: FC11AE04, HTC in fruit. // gb_htc // 11 // --- /// AK327124 // Solanum lycopersicum cDNA, clone: LEFL2021P09, HTC in fruit. // gb_htc // 11 // --- /// AY294329 // Lycopersicon esculentum MADS-box protein 1 mRN	AAP57412	MADS-box protein 1 [Lycopersicon esculentum]	3e-130	5.32178	5.06902	5.0833	4.52206	4.76913	4.79541	9.24449	4.76341	9.98086	4.80463	9.55908	4.45619	8.81482	4.66466	10.3773	4.7353	10.4731	5.12693	P	A	P	A	M	A	P	M	P	P	P	A	P	M	P	A	P	P	0.462496	0.375355	0.146761	0.824104
Les.1183.1.A1_at	Les.1183.1	SGN-U330810	920	0	gb:AI780345 /DB_XREF=gi:5278386 /DB_XREF=EST261224 /CLONE=cLES11H19 /TID=Les.1183.1 /CNT=4 /FEA=mRNA /TIER=ConsEnd /STK=1 /UG=Les.1183 /UG_TITLE=Transcribed locus, moderately similar to NP_177658.1 Arabidopsis thaliana At1g75220 gene /REP_ORG=L. esculentu	BT014234 // Lycopersicon esculentum clone 133433R, mRNA sequence. // gb // 11 // ---	NP_177658	integral membrane protein, putative [Arabidopsis thaliana]	4e-200	10.9965	10.8594	10.9808	10.9978	10.8341	10.8725	9.48694	11.0888	9.13402	10.9845	9.24346	11.1298	8.63681	10.89	10.0125	10.8303	9.67252	10.9325	P	P	P	P	P	P	P	P	P	P	P	P	P	P	P	P	P	P	0.044114	0.935062	-0.0172458	0.976928
Les.1185.1.A1_at	Les.1185.1	SGN-U327051	248	6e-66	gb:BG629923 /DB_XREF=gi:13681396 /DB_XREF=cC-esflcLEL30H19d1 /CLONE=cC-esflcLEL30H19d1 /TID=Les.1185.1 /CNT=1 /FEA=EST /TIER=ConsEnd /STK=1 /UG=Les.1185 /UG_TITLE=Transcribed locus /REP_ORG=L. esculentum	BG629923 // /DB_XREF=cC-esflcLEL30H19d1 /CLONE=cC-esflcLEL30H19d1 // gb // --- // ---		no hits found		4.57154	4.85818	4.63574	5.18821	5.3017	5.30835	5.20699	4.31707	5.44144	3.85412	5.18113	3.67382	4.45035	3.93846	5.30088	4.18978	5.55075	3.74713	P	P	P	P	P	P	P	P	P	M	P	P	P	P	P	P	P	P	-0.577602	0.0981281	-1.30763	0.000947018
Les.1186.1.A1_at	Les.1186.1	SGN-U325299	260	2e-69	gb:BG629941 /DB_XREF=gi:13681414 /DB_XREF=cC-esflcLEL30I21d1 /CLONE=cC-esflcLEL30I21d1 /TID=Les.1186.1 /CNT=1 /FEA=EST /TIER=ConsEnd /STK=1 /UG=Les.1186 /UG_TITLE=Transcribed locus, moderately similar to NP_195290.1 Arabidopsis thaliana At4g35650 gene /RE	BG629941 // /DB_XREF=cC-esflcLEL30I21d1 /CLONE=cC-esflcLEL30I21d1 // gb // --- // ---		no hits found		8.68898	8.68032	8.2666	8.72383	8.63378	8.69267	8.23564	8.50174	8.31937	8.31898	7.95548	8.0172	8.74017	8.49354	8.7164	8.47738	8.60005	8.52385	P	P	P	P	P	P	P	P	P	P	P	P	P	P	P	P	P	P	-0.138129	0.580561	-0.185175	0.431716
Les.1189.1.A1_at	Les.1189.1	SGN-U340658	218	4e-57	gb:BG629967 /DB_XREF=gi:13681440 /DB_XREF=cC-esflcLEL30K06a1 /CLONE=cC-esflcLEL30K06a1 /TID=Les.1189.1 /CNT=1 /FEA=EST /TIER=ConsEnd /STK=1 /UG=Les.1189 /UG_TITLE=Transcribed locus, weakly similar to NP_567019.1 Arabidopsis thaliana At3g55290 gene /REP_OR	BG629967 // /DB_XREF=cC-esflcLEL30K06a1 /CLONE=cC-esflcLEL30K06a1 // gb // --- // ---		no hits found		3.52338	2.85769	3.29545	3.12674	4.0722	3.57795	3.50257	3.19373	2.90097	3.13312	2.83604	3.2391	2.99957	2.93927	2.75713	4.04934	2.77728	3.87526	P	A	P	A	P	M	P	A	A	P	A	A	A	A	A	P	A	P	-0.36679	0.469299	0.0289912	0.969555
Les.119.1.S1_at	Les.119.1	SGN-U318849	1134	0	gb:AF218774.1 /DB_XREF=gi:7263069 /GEN=Aqp2 /TID=Les.119.1 /CNT=11 /FEA=FLmRNA /TIER=FL /STK=1 /UG=Les.119 /DEF=Lycopersicon esculentum putative water channel protein (Aqp2) mRNA, complete cds. /PROD=putative water channel protein /FL=gb:AF218774.1 /REP_O	AF218774 // Lycopersicon esculentum putative water channel protein (Aqp2) mRNA, complete cds. // gb // 11 // --- /// AK320129 // Solanum lycopersicum cDNA, clone: LEFL1005BF02, HTC in leaf. // gb_htc // 10 // ---	AAF44085	putative water channel protein [Lycopersicon esculentum]	4e-163	8.94631	8.84132	9.61503	9.44548	9.84929	9.64867	11.885	7.86506	11.7285	9.01347	11.6708	7.89736	11.3481	8.44967	11.3667	7.6345	11.2969	8.26405	P	P	P	P	P	P	P	P	P	P	P	P	P	P	P	P	P	P	-0.513593	0.245754	-1.53174	0.00141078
Les.1190.1.A1_at	Les.1190.1	SGN-U338479	222	3e-58	gb:BG629976 /DB_XREF=gi:13681449 /DB_XREF=cC-esflcLEL30K20a1 /CLONE=cC-esflcLEL30K20a1 /TID=Les.1190.1 /CNT=1 /FEA=EST /TIER=ConsEnd /STK=1 /UG=Les.1190 /UG_TITLE=Transcribed locus /REP_ORG=L. esculentum	BG629976 // /DB_XREF=cC-esflcLEL30K20a1 /CLONE=cC-esflcLEL30K20a1 // gb // --- // ---		no hits found		9.03013	9.27851	8.94691	8.99493	9.0338	8.95981	8.64488	9.00197	9.06614	8.7354	8.76112	8.73649	9.13699	8.8659	9.57244	8.66772	9.08571	8.62091	P	P	P	P	P	P	P	P	P	P	P	P	P	P	P	P	P	P	0.0890024	0.754052	-0.278	0.223259
Les.1192.1.A1_at	Les.1192.1	SGN-U319445	313	2e-85	gb:BG627061 /DB_XREF=gi:13678534 /DB_XREF=cC-esflcLEL16A01d1 /CLONE=cC-esflcLEL16A01d1 /TID=Les.1192.1 /CNT=2 /FEA=EST /TIER=ConsEnd /STK=1 /UG=Les.1192 /UG_TITLE=Transcribed locus /REP_ORG=L. esculentum	AW040439 // /DB_XREF=EST283303 /CLONE=cLET7A19 // gb // --- // --- /// BG627061 // /DB_XREF=cC-esflcLEL16A01d1 /CLONE=cC-esflcLEL16A01d1 // gb // --- // ---	AAT74390	rapid alkalinization factor 5 [Solanum chacoense]	9e-06	12.3855	12.5704	12.6659	13.2009	13.0279	13.0024	11.9916	11.7241	12.2593	12.1533	12.3774	11.7595	11.9717	11.989	11.8634	12.2314	12.4007	11.0562	P	P	P	P	P	P	P	P	P	P	P	P	P	P	P	P	P	P	-0.536464	0.138211	-1.31822	0.00113378
Les.1192.2.S1_at	Les.1192.2	SGN-U319445	280	2e-75	gb:BG643122 /DB_XREF=gi:13778274 /DB_XREF=EST511316 /CLONE=cTOF26L21 /TID=Les.1192.2 /CNT=5 /FEA=EST /TIER=ConsEnd /STK=0 /UG=Les.1192 /UG_TITLE=Transcribed locus /REP_ORG=L. esculentum	AI774746 // /DB_XREF=EST255846 /CLONE=cLER13A16 // gb // --- // --- /// AI775164 // /DB_XREF=EST256264 /CLONE=cLER14P15 // gb // --- // --- /// AI781297 // /DB_XREF=EST262176 /CLONE=cLES15A5 // gb // --- // --- /// AW093688 // /DB_XREF=EST286868 /CLONE=cL	AAT74390	rapid alkalinization factor 5 [Solanum chacoense]	2e-13	11.8643	11.9765	12.196	12.5693	12.6204	12.6305	11.392	11.0112	11.486	11.6497	11.3865	10.7474	11.1717	11.4064	11.0799	11.6808	11.2871	10.4876	P	P	P	P	P	P	P	P	P	P	P	P	P	P	P	P	P	P	-0.594465	0.113454	-1.41511	0.000895375
Les.1193.1.A1_at	Les.1193.1	SGN-U317961	200	1e-51	gb:BG629987 /DB_XREF=gi:13681460 /DB_XREF=cC-esflcLEL30L13a1 /CLONE=cC-esflcLEL30L13a1 /TID=Les.1193.1 /CNT=1 /FEA=EST /TIER=ConsEnd /STK=0 /UG=Les.1193 /UG_TITLE=Transcribed locus, moderately similar to NP_194712.1 Arabidopsis thaliana At4g29830 gene /RE	AK324901 // Solanum lycopersicum cDNA, clone: LEFL1088AH12, HTC in leaf. // gb_htc // 11 // ---		no hits found		9.86482	10.0098	9.69814	9.76286	9.85784	9.86392	10.1021	9.73849	9.73695	9.60233	9.79584	9.69027	9.68712	9.76471	9.99593	9.78218	9.82256	9.73653	P	P	P	P	P	P	P	P	P	P	P	P	P	P	P	P	P	P	0.0293792	0.910847	-0.06707	0.768305
Les.1195.1.A1_at	Les.1195.1	SGN-U312443	224	8e-59	gb:BG629990 /DB_XREF=gi:13681463 /DB_XREF=cC-esflcLEL30L16a1 /CLONE=cC-esflcLEL30L16a1 /TID=Les.1195.1 /CNT=1 /FEA=EST /TIER=ConsEnd /STK=1 /UG=Les.1195 /UG_TITLE=Transcribed locus /REP_ORG=L. esculentum	BG629990 // /DB_XREF=cC-esflcLEL30L16a1 /CLONE=cC-esflcLEL30L16a1 // gb // --- // ---		no hits found		8.87372	9.52403	8.76368	7.47047	8.40506	7.77561	8.26603	8.94631	8.29784	8.5882	7.58969	8.59059	7.939	9.46839	8.49366	9.45861	7.84224	9.18699	P	P	P	P	P	P	P	P	P	P	P	P	P	P	P	P	P	P	1.1701	0.0057662	1.48762	0.00103289
Les.1197.1.S1_at	Les.1197.1	SGN-U319088	365	e-101	gb:BI925087 /DB_XREF=gi:16229894 /DB_XREF=EST544976 /CLONE=cTOA25O20 /TID=Les.1197.1 /CNT=5 /FEA=EST /TIER=ConsEnd /STK=0 /UG=Les.1197 /UG_TITLE=Transcribed locus, moderately similar to NP_201331.1 Arabidopsis thaliana At5g65280 gene /REP_ORG=L. esculentu	AK323393 // Solanum lycopersicum cDNA, clone: LEFL1055DB02, HTC in leaf. // gb_htc // 11 // ---	AAF75794	putative 7-transmembrane G-protein-coupled receptor [Solanum chacoense]	2e-23	5.36387	5.56299	5.26966	4.52731	4.21097	4.34487	7.07549	4.90368	6.54239	5.84103	7.06146	4.39737	6.21987	5.69989	6.05246	5.38707	5.42559	6.16188	P	P	P	A	M	M	P	P	P	P	P	A	P	P	P	P	P	P	1.03779	0.025618	1.38856	0.004529
Les.1197.2.A1_at	Les.1197.2	SGN-U319088	258	6e-69	gb:BG630003 /DB_XREF=gi:13681476 /DB_XREF=cC-esflcLEL30M09d1 /CLONE=cC-esflcLEL30M09d1 /TID=Les.1197.2 /CNT=1 /FEA=EST /TIER=ConsEnd /STK=1 /UG=Les.1197 /UG_TITLE=Transcribed locus, moderately similar to NP_201331.1 Arabidopsis thaliana At5g65280 gene /RE	AK321920 // Solanum lycopersicum cDNA, clone: LEFL1031BB09, HTC in leaf. // gb_htc // 9 // ---		no hits found		10.7238	10.4616	9.96635	8.65405	9.28745	9.10238	11.0608	10.1494	11.0636	10.3352	11.4974	8.75269	10.6907	10.2752	11.2347	9.87291	11.1844	10.7588	P	P	P	P	P	P	P	P	P	P	P	P	P	P	P	P	P	P	1.3693	0.0125308	1.28768	0.0178047
Les.1198.1.A1_at	Les.1198.1	SGN-U333472	224	8e-59	gb:BG630006 /DB_XREF=gi:13681479 /DB_XREF=cC-esflcLEL30M14a1 /CLONE=cC-esflcLEL30M14a1 /TID=Les.1198.1 /CNT=1 /FEA=EST /TIER=ConsEnd /STK=1 /UG=Les.1198 /UG_TITLE=Transcribed locus /REP_ORG=L. esculentum	BG630006 // /DB_XREF=cC-esflcLEL30M14a1 /CLONE=cC-esflcLEL30M14a1 // gb // --- // ---		no hits found		8.375	8.57281	8.61878	9.17431	8.88083	8.94316	5.44971	6.53112	6.04159	7.60195	6.02676	6.59762	6.24895	7.22991	5.34985	8.24088	5.20853	6.92542	P	P	P	P	P	P	P	P	P	P	P	P	P	P	P	P	P	P	-0.477236	0.399317	-1.53403	0.00581646
Les.3122.1.S1_a_at	Les.3122.1	SGN-U333892	1039	0	gb:BT013364.1 /DB_XREF=gi:47104779 /TID=Les.3122.1 /CNT=81 /FEA=mRNA /TIER=ConsEnd /STK=0 /UG=Les.3122 /UG_TITLE=Pectin methylesterase PME1.9 /DEF=Lycopersicon esculentum clone 135359R, mRNA sequence. /REP_ORG=L. esculentum	BT013364 // Lycopersicon esculentum clone 135359R, mRNA sequence. // gb // 11 // --- /// S66607 // Lycopersicon esculentum pectinmethylesterase-like sequence. // gb // 11 // --- /// U50986 // Solanum lycopersicum pectin methylesterase PME1.9 mRNA, partial	P14280	RecName: Full=Pectinesterase 1; Short=PE 1; AltName: Full=Pectin methylesterase 1; Flags: Precursor	0	3.55945	3.57173	3.28882	3.47047	3.35411	3.32378	3.51274	3.34234	4.35721	3.18866	3.86021	3.20149	8.08966	3.16439	12.3227	3.51346	12.4548	3.13241	P	A	M	A	P	P	P	A	P	P	M	A	P	A	P	M	P	A	0.0905444	0.960754	-0.112701	0.949513
Les.1203.1.A1_at	Les.1203.1	SGN-U332246	222	3e-58	gb:BG630051 /DB_XREF=gi:13681524 /DB_XREF=cC-esflcLEL30P12a1 /CLONE=cC-esflcLEL30P12a1 /TID=Les.1203.1 /CNT=1 /FEA=EST /TIER=ConsEnd /STK=1 /UG=Les.1203 /UG_TITLE=Transcribed locus, weakly similar to NP_174207.2 Arabidopsis thaliana At1g29120 gene /REP_OR	AK321330 // Solanum lycopersicum cDNA, clone: LEFL1023BC10, HTC in leaf. // gb_htc // 11 // ---		no hits found		9.36343	9.28168	9.41074	9.93708	9.83006	9.87807	8.1218	9.37584	8.55762	8.86571	8.51706	9.54335	9.12891	8.90401	8.49715	9.24204	8.86774	9.26723	P	P	P	P	P	P	P	P	P	P	P	P	P	P	P	P	P	P	-0.529786	0.0588272	-0.743978	0.0104297
Les.1205.1.A1_at	Les.1205.1	SGN-U315593	708	0	gb:BG630057 /DB_XREF=gi:13681530 /DB_XREF=cC-esflcLEL30P19d1 /CLONE=cC-esflcLEL30P19d1 /TID=Les.1205.1 /CNT=8 /FEA=EST /TIER=ConsEnd /STK=3 /UG=Les.1205 /UG_TITLE=Transcribed locus, weakly similar to NP_568561.1 Arabidopsis thaliana At5g39050 gene /REP_OR	AW650650 // /DB_XREF=EST329104 /CLONE=cLEI13N5 // gb // --- // --- /// AW737239 // /DB_XREF=EST338666 /CLONE=cTOD2D1 // gb // --- // --- /// AW738085 // /DB_XREF=EST339512 /CLONE=cTOD5M21 // gb // --- // --- /// AW738236 // /DB_XREF=EST339663 /CLONE=cTOD5	BAD93691	malonyltransferase [Nicotiana tabacum]	3e-45	10.9357	10.8915	11.4441	12.1425	12.3769	12.1772	9.13606	9.74804	10.1558	10.9896	10.2066	10.4511	9.83373	10.8284	10.82	11.205	10.8596	11.24	P	P	P	P	P	P	P	P	P	P	P	P	P	P	P	P	P	P	-1.14178	0.0291205	-1.14106	0.029216
Les.1205.2.S1_at	Les.1205.2	SGN-U315593	896	0	gb:BM536081 /DB_XREF=gi:18815215 /DB_XREF=EST589103 /CLONE=cLEG71I2 /TID=Les.1205.2 /CNT=16 /FEA=EST /TIER=ConsEnd /STK=0 /UG=Les.1205 /UG_TITLE=Transcribed locus, weakly similar to NP_568561.1 Arabidopsis thaliana At5g39050 gene /REP_ORG=L. esculentum	AK326062 // Solanum lycopersicum cDNA, clone: LEFL2002AC09, HTC in fruit. // gb_htc // 10 // ---	BAD93691	malonyltransferase [Nicotiana tabacum]	2e-82	8.04457	8.08512	9.12593	9.79868	9.9856	9.92695	7.46272	6.96364	7.22623	8.7435	7.979	8.40859	6.8959	8.24703	7.46639	8.96057	7.83703	8.76534	P	P	P	P	P	P	P	P	P	P	P	P	P	P	P	P	P	P	-1.4852	0.0165402	-1.24609	0.0404783
Les.1205.3.S1_at	Les.1205.3	SGN-U315593	799	0	gb:BM410805 /DB_XREF=gi:18262435 /DB_XREF=EST585132 /CLONE=cLEG54N15 /TID=Les.1205.3 /CNT=6 /FEA=EST /TIER=ConsEnd /STK=0 /UG=Les.1205 /UG_TITLE=Transcribed locus, weakly similar to NP_568561.1 Arabidopsis thaliana At5g39050 gene /REP_ORG=L. esculentum	AK326062 // Solanum lycopersicum cDNA, clone: LEFL2002AC09, HTC in fruit. // gb_htc // 11 // ---	BAD93691	malonyltransferase [Nicotiana tabacum]	4e-23	10.1523	10.1361	10.9762	11.4865	11.8451	11.6988	9.24585	9.1045	9.45405	10.6424	9.33395	9.89546	8.96277	10.262	9.86686	10.9751	9.82175	10.8293	P	P	P	P	P	P	P	P	P	P	P	P	P	P	P	P	P	P	-1.25522	0.0171047	-0.987971	0.0550937
Les.1207.1.A1_s_at	Les.1207.1	SGN-U315834	222	3e-58	gb:AW218136 /DB_XREF=gi:6529010 /DB_XREF=EST303317 /CLONE=cLEZ1G1 /TID=Les.1207.1 /CNT=2 /FEA=EST /TIER=ConsEnd /STK=1 /UG=Les.1207 /UG_TITLE=Transcribed locus, weakly similar to NP_565899.1 Arabidopsis thaliana At2g39050 gene /REP_ORG=L. esculentum	AK327500 // Solanum lycopersicum cDNA, clone: LEFL2031F02, HTC in fruit. // gb_htc // 11 // ---		no hits found		12.7584	12.8525	12.7116	12.5014	12.6937	12.4787	13.0175	13.0883	13.3079	12.7411	13.2045	12.4939	13.4814	12.7752	13.3293	12.6909	13.503	13.1985	P	P	P	P	P	P	P	P	P	P	P	P	P	P	P	P	P	P	0.216217	0.385853	0.330254	0.160439
Les.1207.2.S1_at	Les.1207.2	SGN-U315834	365	e-101	gb:AI895971 /DB_XREF=gi:5601873 /DB_XREF=EST265414 /CLONE=cLEC10P13 /TID=Les.1207.2 /CNT=6 /FEA=EST /TIER=ConsEnd /STK=0 /UG=Les.1207 /UG_TITLE=Transcribed locus, weakly similar to NP_565899.1 Arabidopsis thaliana At2g39050 gene /REP_ORG=L. esculentum	AK327500 // Solanum lycopersicum cDNA, clone: LEFL2031F02, HTC in fruit. // gb_htc // 9 // ---		no hits found		9.41377	9.8238	9.98021	9.67662	9.66711	9.72845	10.9516	9.99549	10.9058	10.1784	11.2299	10.3822	11.448	10.3305	10.2001	10.1858	10.6607	10.806	P	P	P	P	P	P	P	P	P	P	P	P	P	P	P	P	P	P	0.0485321	0.934442	0.75005	0.0517236
Les.1207.3.S1_at	Les.1207.3	SGN-U315834	391	e-108	gb:BG643836 /DB_XREF=gi:13779061 /DB_XREF=EST512030 /CLONE=cTOF33A11 /TID=Les.1207.3 /CNT=2 /FEA=EST /TIER=ConsEnd /STK=0 /UG=Les.1207 /UG_TITLE=Transcribed locus, weakly similar to NP_565899.1 Arabidopsis thaliana At2g39050 gene /REP_ORG=L. esculentum	AK327500 // Solanum lycopersicum cDNA, clone: LEFL2031F02, HTC in fruit. // gb_htc // 11 // ---	NP_565899	hydroxyproline-rich glycoprotein family protein [Arabidopsis thaliana]	1e-11	11.1421	11.3063	11.2717	11.1888	11.2059	11.1735	12.1625	11.6091	12.2484	11.5193	12.413	11.7642	12.5033	11.6575	11.7499	11.4512	12.2886	12.0899	P	P	P	P	P	P	P	P	P	P	P	P	P	P	P	P	P	P	0.0505999	0.89649	0.543484	0.0435622
Les.1208.1.A1_at	Les.1208.1	SGN-U320019	105	5e-23	gb:BG630079 /DB_XREF=gi:13681552 /DB_XREF=cC-esflcLEL31E01a1 /CLONE=cC-esflcLEL31E01a1 /TID=Les.1208.1 /CNT=1 /FEA=EST /TIER=ConsEnd /STK=1 /UG=Les.1208 /UG_TITLE=Transcribed locus /REP_ORG=L. esculentum	BG630079 // /DB_XREF=cC-esflcLEL31E01a1 /CLONE=cC-esflcLEL31E01a1 // gb // --- // ---		no hits found		3.37409	3.27701	2.96349	3.18134	3.19909	3.07381	3.08862	3.25997	3.54878	3.25241	3.43615	3.12801	3.65748	3.48111	3.82426	3.24091	3.78046	3.3481	P	A	P	A	M	P	M	P	P	P	P	A	P	P	P	A	P	P	0.0534475	0.848078	0.205289	0.335472
Les.1209.1.S1_at	Les.1209.1	SGN-U316937	839	0	gb:BT013757.1 /DB_XREF=gi:47105172 /TID=Les.1209.1 /CNT=11 /FEA=mRNA /TIER=ConsEnd /STK=1 /UG=Les.1209 /UG_TITLE=Transcribed locus, weakly similar to NP_199010.1 Arabidopsis thaliana At5g41950 gene /DEF=Lycopersicon esculentum clone 132639F, mRNA sequence	AK323127 // Solanum lycopersicum cDNA, clone: LEFL1049DC04, HTC in leaf. // gb_htc // 11 // --- /// BT013757 // Lycopersicon esculentum clone 132639F, mRNA sequence. // gb // 11 // ---	NP_199010	binding [Arabidopsis thaliana]	8e-160	10.1364	10.2735	9.9735	9.87325	9.92518	9.94277	10.276	10.1805	9.96494	10.1159	10.1683	9.81906	9.84164	9.99462	10.2787	9.90325	9.93561	10.0658	P	P	P	P	P	P	P	P	P	P	P	P	P	P	P	P	P	P	0.21406	0.310806	0.074142	0.777009
Les.1211.1.A1_at	Les.1211.1	SGN-U324005	210	1e-54	gb:BG630109 /DB_XREF=gi:13681582 /DB_XREF=cC-esflcLEL31M04a1 /CLONE=cC-esflcLEL31M04a1 /TID=Les.1211.1 /CNT=1 /FEA=EST /TIER=ConsEnd /STK=1 /UG=Les.1211 /UG_TITLE=Transcribed locus /REP_ORG=L. esculentum	BG630109 // /DB_XREF=cC-esflcLEL31M04a1 /CLONE=cC-esflcLEL31M04a1 // gb // --- // ---		no hits found		5.82427	5.80432	5.7259	5.08996	5.06245	5.01771	7.26727	6.27136	8.84494	6.11204	7.57797	5.2282	8.48341	6.50616	9.04473	5.0057	8.6162	6.43621	P	P	P	P	P	P	P	P	P	P	P	P	P	P	P	P	P	P	0.728123	0.249022	0.925984	0.133319
Les.1212.1.S1_at	Les.1212.1	SGN-U313562	912	0	gb:AY584532.1 /DB_XREF=gi:50952900 /GEN=DWF1 /TID=Les.1212.1 /CNT=18 /FEA=FLmRNA /TIER=FL /STK=3 /UG=Les.1212 /DEF=Lycopersicon esculentum DWARF1DIMINUTO (DWF1) mRNA, complete cds. /PROD=DWARF1DIMINUTO /FL=gb:AY584532.1 /REP_ORG=L. esculentum	AY584532 // Lycopersicon esculentum DWARF1/DIMINUTO (DWF1) mRNA, complete cds. // gb // 11 // ---	AAT90376	DWARF1/DIMINUTO [Lycopersicon esculentum]	0	12.7103	12.8533	12.7186	12.6662	12.6977	12.6507	13.2071	12.2081	13.5155	12.3918	13.2315	12.1386	13.031	12.4104	13.2985	12.2656	13.2484	11.6878	P	P	P	P	P	P	P	P	P	P	P	P	P	P	P	P	P	P	0.0891993	0.770221	-0.550278	0.0224274
Les.1213.1.A1_at	Les.1213.1	SGN-U330953	256	2e-68	gb:BG630121 /DB_XREF=gi:13681594 /DB_XREF=cC-esflcLEL31O10a1 /CLONE=cC-esflcLEL31O10a1 /TID=Les.1213.1 /CNT=1 /FEA=EST /TIER=ConsEnd /STK=1 /UG=Les.1213 /UG_TITLE=Transcribed locus /REP_ORG=L. esculentum	BG630121 // /DB_XREF=cC-esflcLEL31O10a1 /CLONE=cC-esflcLEL31O10a1 // gb // --- // ---		no hits found		9.39887	9.32232	9.09536	8.82625	8.58734	8.72611	7.47572	9.86113	7.98371	8.95159	7.46592	9.63045	8.07574	9.06753	8.48845	9.22369	8.36462	9.72207	P	P	P	P	P	P	P	P	P	P	P	P	P	P	P	P	P	P	0.558949	0.0981702	0.624531	0.0644978
Les.1214.1.A1_at	Les.1214.1	SGN-U322402	264	1e-70	gb:BG630122 /DB_XREF=gi:13681595 /DB_XREF=cC-esflcLEL31O11a1 /CLONE=cC-esflcLEL31O11a1 /TID=Les.1214.1 /CNT=1 /FEA=EST /TIER=ConsEnd /STK=1 /UG=Les.1214 /UG_TITLE=Transcribed locus /REP_ORG=L. esculentum	BG630122 // /DB_XREF=cC-esflcLEL31O11a1 /CLONE=cC-esflcLEL31O11a1 // gb // --- // ---		no hits found		8.70037	8.34683	8.19793	7.63052	7.95172	7.9263	7.60209	8.16955	8.20907	8.03775	7.36721	7.56614	7.64947	8.51746	8.48178	8.1379	8.21177	7.59951	P	P	P	P	P	P	P	P	P	P	P	P	P	P	P	P	P	P	0.578861	0.162283	0.248774	0.603174
Les.1216.1.S1_at	Les.1216.1	SGN-U316633	987	0	gb:BG630132 /DB_XREF=gi:13681605 /DB_XREF=cC-esflcLEL33A05a1 /CLONE=cC-esflcLEL33A05a1 /TID=Les.1216.1 /CNT=11 /FEA=mRNA /TIER=ConsEnd /STK=0 /UG=Les.1216 /UG_TITLE=Transcribed locus, weakly similar to NP_568912.1 Arabidopsis thaliana At5g59710 gene /REP_	AK327548 // Solanum lycopersicum cDNA, clone: LEFL2032M02, HTC in fruit. // gb_htc // 10 // --- /// BT014600 // Lycopersicon esculentum clone 134077R, mRNA sequence. // gb // 11 // ---	AAY15746	VIP2 [Nicotiana benthamiana]	6e-164	10.1693	10.1575	10.1786	10.1568	10.0842	10.0665	10.534	10.1444	10.6631	9.94359	10.501	10.1109	10.7613	10.0865	10.6765	9.95866	10.7308	10.1235	P	P	P	P	P	P	P	P	P	P	P	P	P	P	P	P	P	P	0.0660009	0.689532	-0.0462556	0.79388
Les.1217.1.S1_at	Les.1217.1	SGN-U315318	741	0	gb:BM409064 /DB_XREF=gi:18260694 /DB_XREF=EST583391 /CLONE=cLEG47A17 /TID=Les.1217.1 /CNT=6 /FEA=EST /TIER=ConsEnd /STK=0 /UG=Les.1217 /UG_TITLE=Transcribed locus, moderately similar to NP_197857.2 Arabidopsis thaliana At5g24690 gene /REP_ORG=L. esculentu	AW933277 // /DB_XREF=EST359120 /CLONE=cLEF52O20 // gb // --- // --- /// BE450975 // /DB_XREF=EST401862 /CLONE=cLEY15P18 // gb // --- // --- /// BE460565 // /DB_XREF=EST411984 /CLONE=cLEG31J4 // gb // --- // --- /// BE461520 // /DB_XREF=EST412939 /CLONE=cL	CAO24736	unnamed protein product [Vitis vinifera]	3e-68	8.63255	8.75706	8.58238	9.10608	8.90419	9.13597	7.64489	8.48543	7.82719	8.25832	7.41197	8.14295	7.42963	8.55436	7.51905	8.31085	7.39276	7.64648	P	P	P	P	P	P	P	P	P	P	P	P	P	P	P	P	P	P	-0.391417	0.164566	-0.878183	0.00341575
Les.1217.2.S1_at	Les.1217.2	SGN-U315318	206	2e-53	gb:BG130818 /DB_XREF=gi:12631006 /DB_XREF=EST463710 /CLONE=cTOE1I24 /TID=Les.1217.2 /CNT=3 /FEA=EST /TIER=ConsEnd /STK=0 /UG=Les.1217 /UG_TITLE=Transcribed locus, moderately similar to NP_197857.2 Arabidopsis thaliana At5g24690 gene /REP_ORG=L. esculentum	AW651127 // /DB_XREF=EST329581 /CLONE=cLEI15L11 // gb // --- // --- /// AW979953 // /DB_XREF=EST341617 /CLONE=cLEW10E13 // gb // --- // --- /// BG130818 // /DB_XREF=EST463710 /CLONE=cTOE1I24 // gb // --- // ---		no hits found		7.47809	7.59415	7.46962	8.06878	7.78658	8.06167	6.86669	7.2481	6.55504	7.42573	5.97243	7.12508	6.47143	7.68967	5.99697	7.59069	5.97512	6.86624	P	P	P	P	P	P	P	P	P	P	P	P	P	P	P	P	A	P	-0.458392	0.202641	-0.59014	0.0950144
Les.1217.3.A1_at	Les.1217.3	SGN-U315318	252	4e-67	gb:BG630134 /DB_XREF=gi:13681607 /DB_XREF=cC-esflcLEL33A08a1 /CLONE=cC-esflcLEL33A08a1 /TID=Les.1217.3 /CNT=1 /FEA=EST /TIER=ConsEnd /STK=1 /UG=Les.1217 /UG_TITLE=Transcribed locus, moderately similar to NP_197857.2 Arabidopsis thaliana At5g24690 gene /RE	BG630134 // /DB_XREF=cC-esflcLEL33A08a1 /CLONE=cC-esflcLEL33A08a1 // gb // --- // ---		no hits found		11.4863	11.6265	11.4964	11.7775	11.6846	11.7149	10.4899	11.2296	10.6813	11.0492	10.3966	11.1423	10.7614	11.362	10.5344	11.2387	10.6782	10.4304	P	P	P	P	P	P	P	P	P	P	P	P	P	P	P	P	P	P	-0.189249	0.535322	-0.715272	0.0105504
Les.1219.1.A1_at	Les.1219.1	SGN-U323183	147	2e-35	gb:BG630155 /DB_XREF=gi:13681628 /DB_XREF=cC-esflcLEL33C11a1 /CLONE=cC-esflcLEL33C11a1 /TID=Les.1219.1 /CNT=1 /FEA=EST /TIER=ConsEnd /STK=1 /UG=Les.1219 /UG_TITLE=Transcribed locus, moderately similar to NP_565507.1 Arabidopsis thaliana At2g21320 gene /RE	BG630155 // /DB_XREF=cC-esflcLEL33C11a1 /CLONE=cC-esflcLEL33C11a1 // gb // --- // ---		no hits found		8.28886	8.69021	8.34141	9.05337	9.19934	8.7738	7.34234	8.79958	7.59497	8.0144	6.77832	8.42746	7.84882	8.11159	8.73797	9.83653	8.04463	8.5563	P	P	P	P	P	P	P	P	P	P	P	P	P	P	P	P	P	P	-0.568675	0.348061	-0.174033	0.821575
Les.122.1.S1_at	Les.122.1	SGN-U313265	995	0	gb:Z15141.1 /DB_XREF=gi:19188 /TID=Les.122.1 /CNT=32 /FEA=mRNA /TIER=ConsEnd /STK=1 /UG=Les.122 /DEF=L.esculentum mRNA for chitinase. /PROD=chitinase /REP_ORG=L. esculentum	AK246338 // Solanum lycopersicum cDNA, clone: FC07CC11, HTC in fruit. // gb_htc // 11 // --- /// AK322555 // Solanum lycopersicum cDNA, clone: LEFL1039AF10, HTC in leaf. // gb_htc // 11 // --- /// Z15141 // L.esculentum mRNA for chitinase. // gb // 10 //	Q05539	RecName: Full=Acidic 26 kDa endochitinase; Flags: Precursor	3e-148	11.9201	11.0985	12.0467	10.6427	11.4973	9.50483	4.94214	12.4294	5.36586	12.7152	4.36301	12.9205	4.55391	12.5475	4.69706	12.7368	8.414	14.2869	P	P	P	P	P	P	P	P	P	P	A	P	P	P	A	P	P	P	1.14019	0.375352	2.64213	0.030143
Les.1220.1.A1_at	Les.1220.1	SGN-U322136	68	8e-12	gb:BG630161 /DB_XREF=gi:13681634 /DB_XREF=cC-esflcLEL33D02d1 /CLONE=cC-esflcLEL33D02d1 /TID=Les.1220.1 /CNT=1 /FEA=EST /TIER=ConsEnd /STK=0 /UG=Les.1220 /UG_TITLE=Transcribed locus /REP_ORG=L. esculentum	BG630161 // /DB_XREF=cC-esflcLEL33D02d1 /CLONE=cC-esflcLEL33D02d1 // gb // --- // ---		no hits found		3.71047	3.67011	3.52974	3.84837	3.46858	3.47178	3.5407	3.53251	3.39631	3.45591	3.53251	3.80006	3.38683	3.42899	3.51111	3.55442	4.01517	3.47855	A	A	M	A	A	A	P	A	A	A	A	A	A	A	A	P	A	A	0.0405324	0.90573	-0.108922	0.704808
Les.1221.1.A1_at	Les.1221.1	SGN-U313685	192	2e-49	gb:AW224579 /DB_XREF=gi:6536263 /DB_XREF=EST303022 /CLONE=cLEY1K13 /TID=Les.1221.1 /CNT=5 /FEA=EST /TIER=ConsEnd /STK=1 /UG=Les.1221 /UG_TITLE=Transcribed locus, moderately similar to NP_191846.1 Arabidopsis thaliana At3g62870 gene /REP_ORG=L. esculentum	AK246141 // Solanum lycopersicum cDNA, clone: FC01AF04, HTC in fruit. // gb_htc // 11 // --- /// AK324857 // Solanum lycopersicum cDNA, clone: LEFL1087CA04, HTC in leaf. // gb_htc // 11 // ---		no hits found		12.6096	12.6078	12.4837	12.0317	12.0788	12.0976	12.6696	12.5827	12.6995	12.703	12.8745	12.8687	12.7875	12.7933	13.1158	12.6696	13.205	12.5654	P	P	P	P	P	P	P	P	P	P	P	P	P	P	P	P	P	P	0.497628	0.00786762	0.606711	0.00202915
Les.1221.2.S1_at	Les.1221.2	SGN-U313685	297	9e-81	gb:BE354663 /DB_XREF=gi:9292639 /DB_XREF=EST354753 /CLONE=cTOC13D2 /TID=Les.1221.2 /CNT=11 /FEA=EST /TIER=ConsEnd /STK=0 /UG=Les.1221 /UG_TITLE=Transcribed locus, moderately similar to NP_191846.1 Arabidopsis thaliana At3g62870 gene /REP_ORG=L. esculentum	AK324857 // Solanum lycopersicum cDNA, clone: LEFL1087CA04, HTC in leaf. // gb_htc // 11 // ---	ABB72809	60S ribosomal protein L7A-like protein [Solanum tuberosum]	6e-18	10.9306	10.8521	10.7086	9.62635	9.9037	10.0805	11.3094	11.0257	10.9077	11.0548	11.1191	10.9251	10.7917	11.2756	11.1694	10.8628	10.9328	10.6918	P	P	P	P	P	P	P	P	P	P	P	P	P	P	P	P	P	P	0.960249	0.000637908	1.0732	0.000260062
Les.1221.3.S1_s_at	Les.1221.3	SGN-U313685	632	0	gb:BI209729 /DB_XREF=gi:14687453 /DB_XREF=EST527769 /CLONE=cTOS21I3 /TID=Les.1221.3 /CNT=10 /FEA=EST /TIER=ConsEnd /STK=0 /UG=Les.1221 /UG_TITLE=Transcribed locus, moderately similar to NP_191846.1 Arabidopsis thaliana At3g62870 gene /REP_ORG=L. esculentu	AK246141 // Solanum lycopersicum cDNA, clone: FC01AF04, HTC in fruit. // gb_htc // 11 // --- /// AK319872 // Solanum lycopersicum cDNA, clone: LEFL1002DH01, HTC in leaf. // gb_htc // 11 // --- /// AK321366 // Solanum lycopersicum cDNA, clone: LEFL1023CF04	ABB87129	60S ribosomal protein L7A-like [Solanum tuberosum]	2e-99	12.5019	12.6347	12.5229	11.8034	12.0215	12.0743	12.841	12.4492	12.8966	12.6279	12.9068	12.4687	12.7237	12.7805	12.8683	12.628	12.9059	12.44	P	P	P	P	P	P	P	P	P	P	P	P	P	P	P	P	P	P	0.586754	0.00133814	0.649751	0.000608825
Les.1222.1.A1_at	Les.1222.1	SGN-U321191	702	0	gb:CK715985 /DB_XREF=gi:50879814 /DB_XREF=LERSR01C04 /CLONE=LERSR01C04 /TID=Les.1222.1 /CNT=2 /FEA=EST /TIER=ConsEnd /STK=0 /UG=Les.1222 /UG_TITLE=Transcribed locus, moderately similar to NP_565590.1 Arabidopsis thaliana At2g25280 gene /REP_ORG=L. esculen	BG630172 // /DB_XREF=cC-esflcLEL33E06d1 /CLONE=cC-esflcLEL33E06d1 // gb // --- // --- /// CK715985 // /DB_XREF=LERSR01C04 /CLONE=LERSR01C04 // gb // --- // ---	XP_002309646	predicted protein [Populus trichocarpa]	2e-20	6.67797	6.62566	6.62006	6.18958	6.43429	6.47778	6.73805	6.53096	7.04185	6.3651	6.37225	6.20749	7.13905	6.86074	6.92195	6.30186	6.63703	6.79737	P	P	P	P	P	P	P	P	P	P	P	P	P	P	P	P	P	P	0.27401	0.347911	0.286102	0.32373
Les.1223.1.A1_at	Les.1223.1	No hits found	No hits found	No hits found	gb:BG630173 /DB_XREF=gi:13681646 /DB_XREF=cC-esflcLEL33E09a1 /CLONE=cC-esflcLEL33E09a1 /TID=Les.1223.1 /CNT=1 /FEA=EST /TIER=ConsEnd /STK=1 /UG=Les.1223 /UG_TITLE=Transcribed locus, weakly similar to NP_194133.1 Arabidopsis thaliana At4g24020 gene /REP_OR	BG630173 // /DB_XREF=cC-esflcLEL33E09a1 /CLONE=cC-esflcLEL33E09a1 // gb // --- // ---		no hits found		4.38198	4.20358	4.02657	4.43599	4.34879	4.17614	3.61858	4.31066	3.44986	4.08229	3.48808	4.16541	3.32559	4.03541	4.17721	4.40819	3.91773	4.29154	P	P	A	A	A	A	A	A	A	P	A	A	A	P	P	P	A	P	-0.116262	0.728423	-0.0752577	0.83627
Les.1224.1.A1_at	Les.1224.1	SGN-U346149	236	2e-62	gb:BG630181 /DB_XREF=gi:13681654 /DB_XREF=cC-esflcLEL33F02d1 /CLONE=cC-esflcLEL33F02d1 /TID=Les.1224.1 /CNT=1 /FEA=EST /TIER=ConsEnd /STK=1 /UG=Les.1224 /UG_TITLE=Transcribed locus /REP_ORG=L. esculentum	BG630181 // /DB_XREF=cC-esflcLEL33F02d1 /CLONE=cC-esflcLEL33F02d1 // gb // --- // ---		no hits found		3.27308	3.14947	3.05076	3.3464	2.97075	3.39556	3.04077	3.17036	3.15487	3.18047	2.94278	3.57193	3.54777	3.15266	3.50166	3.05741	3.24037	2.99252	A	A	A	M	A	A	A	A	A	A	A	A	A	M	A	A	A	A	-0.0797942	0.770493	-0.170036	0.46721
Les.1225.1.S1_at	Les.1225.1	SGN-U323298	835	0	gb:BG630197 /DB_XREF=gi:13681670 /DB_XREF=cC-esflcLEL33H03a1 /CLONE=cC-esflcLEL33H03a1 /TID=Les.1225.1 /CNT=3 /FEA=EST /TIER=ConsEnd /STK=1 /UG=Les.1225 /UG_TITLE=Transcribed locus, weakly similar to NP_567456.1 Arabidopsis thaliana At4g15093 gene /REP_OR	AK320848 // Solanum lycopersicum cDNA, clone: LEFL1013DE07, HTC in leaf. // gb_htc // 11 // ---	ABU62755	4,5-DOPA dioxygenase extradiol [Nicotiana benthamiana]	8e-78	8.77148	7.4845	7.63747	7.96865	8.68707	9.29249	7.03089	6.82099	6.95277	8.15293	7.04473	8.84034	6.30569	6.49033	7.23808	8.5006	7.38041	8.03856	P	P	P	P	P	P	P	P	P	P	P	P	P	P	P	P	P	P	-0.684919	0.455034	-0.972905	0.259804
Les.1225.2.S1_at	Les.1225.2	SGN-U323298	244	1e-64	gb:AI776112 /DB_XREF=gi:5274141 /DB_XREF=EST257200 /CLONE=cLER17O6 /TID=Les.1225.2 /CNT=3 /FEA=EST /TIER=ConsEnd /STK=0 /UG=Les.1225 /UG_TITLE=Transcribed locus, weakly similar to NP_567456.1 Arabidopsis thaliana At4g15093 gene /REP_ORG=L. esculentum	AK320848 // Solanum lycopersicum cDNA, clone: LEFL1013DE07, HTC in leaf. // gb_htc // 11 // ---	AAT39310	4,5-DOPA dioxygenase extradiol-like protein, putative [Solanum demissum]	1e-14	6.96663	5.66233	6.11024	5.94476	7.04168	7.9581	5.76682	4.92525	5.40232	6.74554	5.47979	6.91398	4.63301	4.93246	5.09716	7.19616	4.43444	6.76133	P	P	P	P	P	P	P	P	P	P	P	P	P	P	P	P	P	P	-0.735113	0.472533	-0.684865	0.509115
Les.1226.1.S1_at	Les.1226.1	SGN-U333482	305	4e-83	gb:BG131225 /DB_XREF=gi:12631413 /DB_XREF=EST464117 /CLONE=cTOE3K23 /TID=Les.1226.1 /CNT=5 /FEA=EST /TIER=ConsEnd /STK=0 /UG=Les.1226 /UG_TITLE=Transcribed locus, weakly similar to NP_189152.1 Arabidopsis thaliana At3g25160 gene /REP_ORG=L. esculentum	AI782063 // /DB_XREF=EST262942 /CLONE=cLES18A23 // gb // --- // --- /// AW623264 // /DB_XREF=EST321209 /CLONE=cTOB9B13 // gb // --- // --- /// AW738629 // /DB_XREF=EST340056 /CLONE=cTOD8A1 // gb // --- // --- /// BG131225 // /DB_XREF=EST464117 /CLONE=cTOE	ABB02637	ER lumen retaining receptor family-like protein [Solanum tuberosum]	1e-12	8.39243	8.97311	8.97628	8.62896	8.88376	8.68505	9.34075	9.13246	9.54796	9.40712	10.204	9.73408	10.4571	9.71854	8.96391	9.71717	9.67091	10.4287	P	P	P	P	P	P	P	P	P	P	P	P	P	P	P	P	P	P	0.0480165	0.950421	1.22222	0.0152702
Les.123.1.S1_at	Les.123.1	SGN-U313074	981	0	gb:AY007559.1 /DB_XREF=gi:10567805 /TID=Les.123.1 /CNT=35 /FEA=FLmRNA /TIER=FL /STK=1 /UG=Les.123 /DEF=Lycopersicon esculentum putative glutathione S-transferase T2 mRNA, complete cds. /PROD=putative glutathione S-transferase T2 /FL=gb:AY007559.1 /REP_ORG	AK325343 // Solanum lycopersicum cDNA, clone: LEFL1095BH01, HTC in leaf. // gb_htc // 11 // --- /// AY007559 // Lycopersicon esculentum putative glutathione S-transferase T2 mRNA, complete cds. // gb // 11 // ---	AAG16757	putative glutathione S-transferase T2 [Lycopersicon esculentum]	1e-117	7.87315	8.99661	7.34786	4.5799	6.9272	4.96562	3.67664	7.82388	3.85564	7.54101	3.81113	7.70105	6.16249	8.319	3.87526	9.36556	5.17565	10.1974	P	P	P	A	P	P	A	P	M	P	A	P	P	P	A	P	P	P	2.58163	0.0101697	3.80307	0.000658786
Les.1230.1.A1_at	Les.1230.1	SGN-U322782	222	3e-58	gb:BG630221 /DB_XREF=gi:13681694 /DB_XREF=cC-esflcLEL33J09a1 /CLONE=cC-esflcLEL33J09a1 /TID=Les.1230.1 /CNT=1 /FEA=EST /TIER=ConsEnd /STK=0 /UG=Les.1230 /UG_TITLE=Transcribed locus /REP_ORG=L. esculentum	AK328615 // Solanum lycopersicum cDNA, clone: LEFL3015O15, HTC in root. // gb_htc // 11 // ---		no hits found		9.35178	7.74191	8.95549	9.54504	9.7479	9.71754	10.1238	8.40934	10.6798	8.80204	9.72583	8.04192	11.3276	7.19985	10.314	7.66674	9.9047	8.77855	P	P	P	P	P	P	P	P	P	P	P	P	P	P	P	P	P	P	-0.9871	0.162364	-1.78845	0.0130868
Les.1231.1.A1_at	Les.1231.1	SGN-U332269	252	4e-67	gb:BG630222 /DB_XREF=gi:13681695 /DB_XREF=cC-esflcLEL33J15a1 /CLONE=cC-esflcLEL33J15a1 /TID=Les.1231.1 /CNT=1 /FEA=EST /TIER=ConsEnd /STK=1 /UG=Les.1231 /UG_TITLE=Transcribed locus /REP_ORG=L. esculentum	BG630222 // /DB_XREF=cC-esflcLEL33J15a1 /CLONE=cC-esflcLEL33J15a1 // gb // --- // ---		no hits found		3.80027	3.64973	3.61554	3.75161	3.78848	3.74322	3.705	4.10169	3.98099	3.85767	3.38404	3.63276	3.90148	3.8871	4.25647	3.75677	3.57997	3.79609	P	A	M	P	P	P	P	P	P	P	A	P	A	P	P	P	A	P	-0.0725868	0.836135	0.0522147	0.887675
Les.1232.1.A1_at	Les.1232.1	SGN-U342998	258	6e-69	gb:BG630224 /DB_XREF=gi:13681697 /DB_XREF=cC-esflcLEL33J18d1 /CLONE=cC-esflcLEL33J18d1 /TID=Les.1232.1 /CNT=1 /FEA=EST /TIER=ConsEnd /STK=1 /UG=Les.1232 /UG_TITLE=Transcribed locus /REP_ORG=L. esculentum	BG630224 // /DB_XREF=cC-esflcLEL33J18d1 /CLONE=cC-esflcLEL33J18d1 // gb // --- // ---		no hits found		5.20324	5.21945	5.10283	7.26237	6.72314	7.30393	6.52966	5.6129	6.60081	5.27175	5.81533	4.72328	5.46182	5.40554	5.76134	5.24515	5.47474	3.89962	P	A	P	P	P	P	P	P	P	P	P	M	P	P	P	P	M	A	-1.9213	0.000805076	-2.24637	0.000229476
Les.1233.1.A1_at	Les.1233.1	SGN-U324709	262	4e-70	gb:BG630237 /DB_XREF=gi:13681710 /DB_XREF=cC-esflcLEL33K15a1 /CLONE=cC-esflcLEL33K15a1 /TID=Les.1233.1 /CNT=1 /FEA=EST /TIER=ConsEnd /STK=1 /UG=Les.1233 /UG_TITLE=Transcribed locus /REP_ORG=L. esculentum	AK327313 // Solanum lycopersicum cDNA, clone: LEFL2026L13, HTC in fruit. // gb_htc // 11 // ---		no hits found		8.52677	8.38306	8.0976	7.66042	7.84498	7.61118	7.66361	8.81153	8.0078	8.32786	7.83063	8.51169	8.03237	8.59935	8.47361	8.47008	8.51019	8.87672	P	P	P	P	P	P	P	P	P	P	P	P	P	P	P	P	P	P	0.630281	0.0158033	0.943189	0.00104001
Les.1234.1.A1_at	Les.1234.1	SGN-U320181	200	1e-51	gb:BG630249 /DB_XREF=gi:13681722 /DB_XREF=cC-esflcLEL33M23a1 /CLONE=cC-esflcLEL33M23a1 /TID=Les.1234.1 /CNT=1 /FEA=EST /TIER=ConsEnd /STK=1 /UG=Les.1234 /UG_TITLE=Transcribed locus, weakly similar to NP_199933.2 Arabidopsis thaliana At5g51200 gene /REP_OR	BG630249 // /DB_XREF=cC-esflcLEL33M23a1 /CLONE=cC-esflcLEL33M23a1 // gb // --- // ---		no hits found		10.4394	10.4428	10.2265	9.62771	9.70671	9.63064	9.97156	10.2609	10.4856	9.89482	10.1022	9.78061	10.2638	10.4021	10.5704	9.91004	10.714	9.95034	P	P	P	P	P	P	P	P	P	P	P	P	P	P	P	P	P	P	0.714545	0.00881387	0.432465	0.0987599
Les.1235.1.A1_at	Les.1235.1	SGN-U314251	250	1e-66	gb:BG630260 /DB_XREF=gi:13681733 /DB_XREF=cC-esflcLEL33O21a1 /CLONE=cC-esflcLEL33O21a1 /TID=Les.1235.1 /CNT=1 /FEA=EST /TIER=ConsEnd /STK=1 /UG=Les.1235 /UG_TITLE=Transcribed locus /REP_ORG=L. esculentum	AK326388 // Solanum lycopersicum cDNA, clone: LEFL2006C15, HTC in fruit. // gb_htc // 11 // ---		no hits found		11.4256	11.4315	11.4216	10.324	10.8799	10.737	10.3815	11.6581	10.3443	11.2687	9.29902	10.7836	10.2477	11.7413	10.8338	11.5007	9.58348	11.732	P	P	P	P	P	P	P	P	P	P	P	P	P	P	P	P	P	P	0.779288	0.098786	1.01102	0.0334818
Les.1237.1.A1_at	Les.1237.1	SGN-U323789	262	4e-70	gb:BG630262 /DB_XREF=gi:13681735 /DB_XREF=cC-esflcLEL33O24d1 /CLONE=cC-esflcLEL33O24d1 /TID=Les.1237.1 /CNT=3 /FEA=EST /TIER=ConsEnd /STK=1 /UG=Les.1237 /UG_TITLE=Transcribed locus, weakly similar to NP_175981.2 Arabidopsis thaliana At1g55850 gene /REP_OR	BG628756 // /DB_XREF=cC-esflcLEL23I01d1 /CLONE=cC-esflcLEL23I01d1 // gb // --- // --- /// BG629109 // /DB_XREF=cC-esflcLEL26B01d1 /CLONE=cC-esflcLEL26B01d1 // gb // --- // --- /// BG630262 // /DB_XREF=cC-esflcLEL33O24d1 /CLONE=cC-esflcLEL33O24d1 // gb //		no hits found		7.47047	7.95017	7.56264	8.70643	8.6132	8.51801	5.73361	8.14679	6.19269	7.53577	5.96171	7.92298	5.09472	6.819	5.56702	7.93883	4.89748	6.94762	P	P	P	P	P	P	P	P	P	P	P	P	P	P	P	P	P	P	-0.951458	0.0178641	-1.3774	0.00158896
Les.1238.1.S1_at	Les.1238.1	SGN-U317391	353	2e-97	gb:AW031656 /DB_XREF=gi:5890412 /DB_XREF=EST275110 /CLONE=cLEC37L15 /TID=Les.1238.1 /CNT=3 /FEA=EST /TIER=ConsEnd /STK=0 /UG=Les.1238 /UG_TITLE=Transcribed locus, moderately similar to NP_188215.1 Arabidopsis thaliana At3g15940 gene /REP_ORG=L. esculentum	AW031656 // /DB_XREF=EST275110 /CLONE=cLEC37L15 // gb // --- // --- /// AW033700 // /DB_XREF=EST277271 /CLONE=cLEC29M9 // gb // --- // --- /// AW648831 // /DB_XREF=EST327285 /CLONE=cLEI6E5 // gb // --- // ---	XP_002528176	glycosyltransferase, putative [Ricinus communis]	6e-28	7.44724	7.48899	7.10227	7.05299	7.25483	7.24167	7.73389	7.48513	8.03179	7.45985	7.71975	6.85455	7.87777	7.30744	8.99549	7.57895	8.02515	7.37636	P	P	P	P	P	P	P	P	P	P	P	P	P	P	P	P	P	P	0.163008	0.724554	0.237756	0.576655
Les.1238.2.A1_at	Les.1238.2	SGN-U317391	202	2e-52	gb:BG630266 /DB_XREF=gi:13681739 /DB_XREF=cC-esflcLEL33P12d1 /CLONE=cC-esflcLEL33P12d1 /TID=Les.1238.2 /CNT=1 /FEA=EST /TIER=ConsEnd /STK=1 /UG=Les.1238 /UG_TITLE=Transcribed locus, moderately similar to NP_188215.1 Arabidopsis thaliana At3g15940 gene /RE	BG630266 // /DB_XREF=cC-esflcLEL33P12d1 /CLONE=cC-esflcLEL33P12d1 // gb // --- // ---		no hits found		6.29963	6.13386	5.59277	5.21282	5.32399	4.82675	5.54558	6.10546	5.27931	5.88125	6.11863	5.81042	6.5446	5.76285	6.82249	6.18375	6.08313	5.80086	P	P	P	P	P	P	P	P	P	P	P	P	P	P	P	P	P	P	0.887568	0.0186318	0.794634	0.0329507
Les.1239.1.S1_at	Les.1239.1	SGN-U317332	1005	0	gb:BG630273 /DB_XREF=gi:13681746 /DB_XREF=cC-esflcLEL35A03d1 /CLONE=cC-esflcLEL35A03d1 /TID=Les.1239.1 /CNT=17 /FEA=mRNA /TIER=ConsEnd /STK=0 /UG=Les.1239 /UG_TITLE=Transcribed locus, moderately similar to NP_179754.1 Arabidopsis thaliana At2g21600 gene /	AK246379 // Solanum lycopersicum cDNA, clone: FC09AF09, HTC in fruit. // gb_htc // 11 // --- /// AK323012 // Solanum lycopersicum cDNA, clone: LEFL1047BB10, HTC in leaf. // gb_htc // 11 // --- /// BT013391 // Lycopersicon esculentum clone 135602R, mRNA se	XP_002512921	rer1 protein, putative [Ricinus communis]	3e-49	11.499	11.5535	11.3632	11.3608	11.5089	11.3519	11.5261	11.6966	11.3919	11.5106	11.7071	11.6154	11.5694	11.6906	11.5281	11.5804	11.5753	11.723	P	P	P	P	P	P	P	P	P	P	P	P	P	P	P	P	P	P	0.0647109	0.741762	0.257459	0.0981818
Les.124.1.S1_at	Les.124.1	SGN-U317508	731	0	gb:AY034473.1 /DB_XREF=gi:18535579 /TID=Les.124.1 /CNT=9 /FEA=FLmRNA /TIER=FL /STK=1 /UG=Les.124 /DEF=Lycopersicon esculentum putative transcriptional activator CBF1 mRNA, complete cds. /PROD=putative transcriptional activator CBF1 /FL=gb:AY034473.1 /REP_	AK328401 // Solanum lycopersicum cDNA, clone: LEFL2053O18, HTC in fruit. // gb_htc // 11 // --- /// AY034473 // Lycopersicon esculentum putative transcriptional activator CBF1 mRNA, complete cds. // gb // 11 // --- /// BT013291 // Lycopersicon esculentum	AAK57551	putative transcriptional activator CBF1 [Lycopersicon esculentum]	1e-100	10.0225	11.4778	12.2819	8.8505	8.34711	8.4313	9.17969	11.8879	5.30775	11.8466	9.58128	11.3326	8.05448	10.8144	9.55627	7.03791	9.60278	7.41057	P	P	P	P	P	P	P	P	P	P	P	P	P	P	P	P	P	P	2.71777	0.0922409	-0.122008	0.962866
Les.1241.1.S1_at	Les.1241.1	SGN-U313451	731	0	gb:BM409509 /DB_XREF=gi:18261139 /DB_XREF=EST583836 /CLONE=cLEG48J22 /TID=Les.1241.1 /CNT=36 /FEA=mRNA /TIER=ConsEnd /STK=1 /UG=Les.1241 /UG_TITLE=Transcribed locus, moderately similar to NP_196908.1 Arabidopsis thaliana At5g14040 gene /REP_ORG=L. esculen	AK323888 // Solanum lycopersicum cDNA, clone: LEFL1066DH06, HTC in leaf. // gb_htc // 11 // --- /// BT014277 // Lycopersicon esculentum clone 133507F, mRNA sequence. // gb // 11 // ---	XP_002512859	mitochondrial phosphate carrier protein, putative [Ricinus communis]	1e-112	12.2088	12.115	11.9734	11.9127	11.9987	12.0416	13.0295	12.1344	12.4318	12.3268	12.4003	12.0339	12.2994	12.2996	12.4559	12.3413	11.9046	12.3565	P	P	P	P	P	P	P	P	P	P	P	P	P	P	P	P	P	P	0.114719	0.707453	0.34811	0.162995
Les.1243.1.A1_at	Les.1243.1	SGN-U318593	204	6e-53	gb:BG630316 /DB_XREF=gi:13681789 /DB_XREF=cC-esflcLEL35C21d1 /CLONE=cC-esflcLEL35C21d1 /TID=Les.1243.1 /CNT=1 /FEA=EST /TIER=ConsEnd /STK=1 /UG=Les.1243 /UG_TITLE=Transcribed locus, weakly similar to NP_564201.1 Arabidopsis thaliana At1g23710 gene /REP_OR	AK324397 // Solanum lycopersicum cDNA, clone: LEFL1077BG06, HTC in leaf. // gb_htc // 11 // ---		no hits found		10.7842	11.2371	11.4102	10.4698	10.433	10.1574	8.84753	11.2203	7.93329	11.117	9.13443	10.8654	8.31883	10.8473	9.74404	10.2931	10.0221	10.665	P	P	P	P	P	P	P	P	P	P	P	P	P	P	P	P	P	P	0.790433	0.157625	0.248402	0.719293
Les.1244.1.S1_at	Les.1244.1	SGN-U320283	529	e-150	gb:BE344515 /DB_XREF=gi:11388366 /DB_XREF=EST313579 /CLONE=cLEY7G19 /TID=Les.1244.1 /CNT=5 /FEA=EST /TIER=ConsEnd /STK=0 /UG=Les.1244 /UG_TITLE=Transcribed locus, moderately similar to NP_199210.1 Arabidopsis thaliana At5g43970 gene /REP_ORG=L. esculentum	AK224701 // Solanum lycopersicum cDNA, clone: FC09AF11, HTC in fruit. // gb_htc // 11 // --- /// AK323690 // Solanum lycopersicum cDNA, clone: LEFL1062CA06, HTC in leaf. // gb_htc // 11 // ---	NP_199210	TOM22-V (TRANSLOCASE OF OUTER MEMBRANE 22-V); P-P-bond-hydrolysis-driven protein transmembrane transporter [Arabidopsis thaliana]	5e-18	10.8991	10.9156	10.9107	11.1274	11.1456	11.1888	11.0714	10.8268	11.0119	10.88	11.1353	10.8139	11.2607	10.8264	11.2295	10.6572	11.1927	10.6667	P	P	P	P	P	P	P	P	P	P	P	P	P	P	P	P	P	P	-0.245482	0.0486835	-0.43717	0.0015366
Les.1245.1.A1_at	Les.1245.1	SGN-U327349	115	5e-26	gb:BG630330 /DB_XREF=gi:13681803 /DB_XREF=cC-esflcLEL35E01d1 /CLONE=cC-esflcLEL35E01d1 /TID=Les.1245.1 /CNT=1 /FEA=EST /TIER=ConsEnd /STK=1 /UG=Les.1245 /UG_TITLE=Transcribed locus /REP_ORG=L. esculentum	BG630330 // /DB_XREF=cC-esflcLEL35E01d1 /CLONE=cC-esflcLEL35E01d1 // gb // --- // ---		no hits found		3.53679	3.59472	3.48098	3.09019	2.96358	2.95952	2.97658	3.12038	2.88848	2.9413	2.88848	2.96373	2.90263	3.19795	2.76581	3.2999	3.30001	2.71002	M	P	P	A	A	A	P	M	M	A	P	A	A	P	A	P	A	A	0.533072	0.021095	0.0648582	0.833824
Les.1248.2.A1_at	Les.1248.2	SGN-U313111	914	0	gb:BT012749.1 /DB_XREF=gi:47104164 /TID=Les.1248.2 /CNT=1 /FEA=mRNA /TIER=ConsEnd /STK=0 /UG=Les.1248 /UG_TITLE=GDP-mannose pyrophosphorylase (GMP) /DEF=Lycopersicon esculentum clone 113688F, mRNA sequence. /REP_ORG=L. esculentum	BT012749 // /DEF=Lycopersicon esculentum clone 113688F, mRNA sequence. // gb // --- // ---	AAT37498	GDP-mannose pyrophosphorylase [Lycopersicon esculentum]	3e-205	4.89258	4.39824	4.77695	5.43744	5.05889	5.21532	5.57344	4.83398	5.89777	5.48572	6.67352	4.98306	5.08977	4.70568	6.43482	5.37917	6.41083	4.64825	P	P	P	P	P	P	P	P	P	P	P	P	P	P	P	P	P	P	-0.547959	0.324273	-0.326185	0.596015
Les.1248.2.S1_a_at	Les.1248.2	SGN-U313111	959	0	gb:BT012749.1 /DB_XREF=gi:47104164 /TID=Les.1248.2 /CNT=1 /FEA=mRNA /TIER=ConsEnd /STK=0 /UG=Les.1248 /UG_TITLE=GDP-mannose pyrophosphorylase (GMP) /DEF=Lycopersicon esculentum clone 113688F, mRNA sequence. /REP_ORG=L. esculentum	AK324992 // Solanum lycopersicum cDNA, clone: LEFL1089DB06, HTC in leaf. // gb_htc // 11 // --- /// AY605668 // Lycopersicon esculentum GDP-mannose pyrophosphorylase (GMP) mRNA, complete cds. // gb // 11 // --- /// BT012749 // Lycopersicon esculentum clon	AAT37498	GDP-mannose pyrophosphorylase [Lycopersicon esculentum]	3e-205	9.9798	9.89388	10.0951	10.0356	9.99917	10.2914	10.752	10.0436	11.4758	10.6126	11.6164	10.0412	9.6875	9.83262	12.0914	10.423	11.9446	9.87473	P	P	P	P	P	P	P	P	P	P	P	P	P	P	P	P	P	P	-0.119137	0.905298	-0.0652795	0.951723
Les.1249.1.S1_at	Les.1249.1	SGN-U316740	329	3e-90	gb:AW093977 /DB_XREF=gi:6059572 /DB_XREF=EST287157 /CLONE=cLET26H10 /TID=Les.1249.1 /CNT=6 /FEA=EST /TIER=ConsEnd /STK=0 /UG=Les.1249 /UG_TITLE=Transcribed locus, moderately similar to NP_200514.1 Arabidopsis thaliana At5g57040 gene /REP_ORG=L. esculentum	AK320672 // Solanum lycopersicum cDNA, clone: LEFL1012AF07, HTC in leaf. // gb_htc // 11 // ---		no hits found		9.76386	9.09655	10.3405	11.253	10.9569	11.2102	7.92923	9.1289	7.94941	9.71169	7.49238	9.39591	7.62896	9.48938	7.3149	9.90295	7.46341	9.51492	P	P	P	P	P	P	P	P	P	P	P	P	P	P	P	P	P	P	-1.40637	0.000992569	-1.50425	0.000591403
Les.1249.2.A1_at	Les.1249.2	SGN-U316740	178	3e-45	gb:BG630350 /DB_XREF=gi:13681823 /DB_XREF=cC-esflcLEL35F06a1 /CLONE=cC-esflcLEL35F06a1 /TID=Les.1249.2 /CNT=1 /FEA=EST /TIER=ConsEnd /STK=1 /UG=Les.1249 /UG_TITLE=Transcribed locus, moderately similar to NP_200514.1 Arabidopsis thaliana At5g57040 gene /RE	BG630350 // /DB_XREF=cC-esflcLEL35F06a1 /CLONE=cC-esflcLEL35F06a1 // gb // --- // ---		no hits found		11.6229	11.2014	11.7207	12.682	12.2858	12.3228	9.03301	10.5457	9.31118	10.9001	9.06662	10.8232	9.1621	10.8935	9.13674	11.3192	9.44623	10.8153	P	P	P	P	P	P	P	P	P	P	P	P	P	P	P	P	P	P	-0.91519	0.00200165	-1.42083	5.45e-05
Les.1250.1.S1_at	Les.1250.1	SGN-U317620	258	6e-69	gb:BE354209 /DB_XREF=gi:9292185 /DB_XREF=EST355552 /CLONE=cTOD9H13 /TID=Les.1250.1 /CNT=3 /FEA=EST /TIER=ConsEnd /STK=0 /UG=Les.1250 /UG_TITLE=Transcribed locus, weakly similar to NP_175021.2 Arabidopsis thaliana At1g43560 gene /REP_ORG=L. esculentum	AK325904 // Solanum lycopersicum cDNA, clone: LEFL2002CE11, HTC in fruit. // gb_htc // 11 // ---		no hits found		8.12697	8.18116	8.68087	9.31075	9.38587	9.64074	8.57894	7.87642	7.64738	8.29748	8.05915	8.27446	7.38724	8.04795	7.05851	8.67476	7.1293	8.504	P	P	P	P	P	P	P	P	P	P	P	P	P	P	P	P	P	P	-1.11612	0.00279508	-1.03688	0.00465081
Les.1250.2.S1_at	Les.1250.2	SGN-U317620	424	e-119	gb:AI774423 /DB_XREF=gi:5272464 /DB_XREF=EST255523 /CLONE=cLER12E8 /TID=Les.1250.2 /CNT=2 /FEA=EST /TIER=ConsEnd /STK=0 /UG=Les.1250 /UG_TITLE=Transcribed locus, weakly similar to NP_175021.2 Arabidopsis thaliana At1g43560 gene /REP_ORG=L. esculentum	AK325904 // Solanum lycopersicum cDNA, clone: LEFL2002CE11, HTC in fruit. // gb_htc // 11 // ---	AAF04439	thioredoxin-like protein; 49720-48645 [Arabidopsis thaliana]	4e-36	9.98688	9.97496	10.2883	11.1454	11.0918	11.2165	10.1547	9.52848	9.30116	9.86906	9.66018	9.91972	8.93428	9.61818	9.06825	10.1533	9.02147	10.0799	P	P	P	P	P	P	P	P	P	P	P	P	P	P	P	P	P	P	-1.06785	0.00117415	-1.20079	0.000472618
Les.1250.3.A1_at	Les.1250.3	SGN-U317620	264	1e-70	gb:BG630351 /DB_XREF=gi:13681824 /DB_XREF=cC-esflcLEL35F08a1 /CLONE=cC-esflcLEL35F08a1 /TID=Les.1250.3 /CNT=1 /FEA=EST /TIER=ConsEnd /STK=1 /UG=Les.1250 /UG_TITLE=Transcribed locus, weakly similar to NP_175021.2 Arabidopsis thaliana At1g43560 gene /REP_OR	AK325904 // Solanum lycopersicum cDNA, clone: LEFL2002CE11, HTC in fruit. // gb_htc // 11 // ---		no hits found		10.3219	10.4185	10.4437	11.1755	11.1706	11.237	10.1933	9.69645	9.71897	10.0213	9.72688	9.89906	9.20066	10.0471	9.51517	10.3959	9.3415	10.3132	P	P	P	P	P	P	P	P	P	P	P	P	P	P	P	P	P	P	-0.799673	0.00140958	-0.942315	0.000390952
Les.1252.1.S1_at	Les.1252.1	SGN-U313499	1013	0	gb:X98865.2 /DB_XREF=gi:22138737 /GEN=tft9 /TID=Les.1252.1 /CNT=55 /FEA=mRNA /TIER=ConsEnd /STK=0 /UG=Les.1252 /DEF=Lycopersicone esculentum mRNA for 14-3-3 protein (tft9 gene). /PROD=14-3-3 protein /REP_ORG=L. esculentum	AK322322 // Solanum lycopersicum cDNA, clone: LEFL1036BD07, HTC in leaf. // gb_htc // 9 // --- /// X98865 // Lycopersicone esculentum mRNA for 14-3-3 protein (tft9 gene). // gb // 11 // ---	P93214	RecName: Full=14-3-3 protein 9	1e-136	12.3078	12.4749	12.3143	12.5642	12.5156	12.4094	12.4076	12.3473	12.5109	12.2107	12.6003	12.4607	12.7014	12.3989	12.5857	12.3495	12.7408	12.3615	P	P	P	P	P	P	P	P	P	P	P	P	P	P	P	P	P	P	-0.130726	0.40648	-0.126397	0.425291
Les.1254.1.A1_at	Les.1254.1	SGN-U318372	276	4e-74	gb:BG628146 /DB_XREF=gi:13679619 /DB_XREF=cC-esflcLEL20K15d1 /CLONE=cC-esflcLEL20K15d1 /TID=Les.1254.1 /CNT=3 /FEA=EST /TIER=ConsEnd /STK=1 /UG=Les.1254 /UG_TITLE=Transcribed locus, moderately similar to NP_567433.1 Arabidopsis thaliana At4g14500 gene /RE	AW933631 // /DB_XREF=EST359474 /CLONE=cLEF55G16 // gb // --- // --- /// BG628146 // /DB_XREF=cC-esflcLEL20K15d1 /CLONE=cC-esflcLEL20K15d1 // gb // --- // --- /// BG630378 // /DB_XREF=cC-esflcLEL35G21d1 /CLONE=cC-esflcLEL35G21d1 // gb // --- // ---		no hits found		9.81454	9.93248	9.47019	9.80499	9.80259	9.83266	10.0093	9.94072	10.6254	9.60284	10.2885	9.42831	10.7443	9.75711	10.9354	9.85429	11.2943	9.8694	P	P	P	P	P	P	P	P	P	P	P	P	P	P	P	P	P	P	-0.0743433	0.839072	0.0135201	0.975982
Les.1254.2.S1_at	Les.1254.2	SGN-U318372	258	6e-69	gb:AI775543 /DB_XREF=gi:5273584 /DB_XREF=EST256643 /CLONE=cLER15H22 /TID=Les.1254.2 /CNT=2 /FEA=EST /TIER=ConsEnd /STK=0 /UG=Les.1254 /UG_TITLE=Transcribed locus, moderately similar to NP_567433.1 Arabidopsis thaliana At4g14500 gene /REP_ORG=L. esculentum	AI775543 // /DB_XREF=EST256643 /CLONE=cLER15H22 // gb // --- // --- /// BF096474 // /DB_XREF=EST360501 /CLONE=cLEW11F14 // gb // --- // ---	XP_002517011	phosphatidylcholine transfer protein, putative [Ricinus communis]	2e-10	7.13392	7.05623	6.87945	7.17739	7.11345	7.38239	8.05878	6.91627	7.78145	7.18318	7.7188	6.68323	7.76461	7.17852	7.70068	7.30404	7.59961	7.4498	P	P	P	P	P	P	P	P	P	P	P	P	P	P	P	P	P	P	-0.201209	0.365605	0.0863733	0.74422
Les.1255.1.S1_at	Les.1255.1	SGN-U344444	801	0	gb:BG631704 /DB_XREF=gi:13683178 /DB_XREF=cC-esflcLEL9D05d1 /CLONE=cC-esflcLEL9D05d1 /TID=Les.1255.1 /CNT=10 /FEA=EST /TIER=ConsEnd /STK=0 /UG=Les.1255 /UG_TITLE=Transcribed locus /REP_ORG=L. esculentum	AI483452 // /DB_XREF=EST249273 /CLONE=cLED24C6 // gb // --- // --- /// AI490604 // /DB_XREF=EST249158 /CLONE=cLED24C5 // gb // --- // --- /// AI782562 // /DB_XREF=EST263441 /CLONE=cLES20A9 // gb // --- // --- /// AI899117 // /DB_XREF=EST268560 /CLONE=cLED		no hits found		14.2041	14.2487	14.1175	14.1525	14.222	14.1693	14.393	14.2819	14.3446	14.2982	14.2487	14.2281	14.2533	14.4198	14.3104	14.2931	14.0714	14.1091	P	P	P	P	P	P	P	P	P	P	P	P	P	P	P	P	P	P	0.00880765	0.971777	0.0927035	0.593354
Les.1256.1.A1_at	Les.1256.1	SGN-U344364	139	3e-33	gb:BG630383 /DB_XREF=gi:13681856 /DB_XREF=cC-esflcLEL35H02a1 /CLONE=cC-esflcLEL35H02a1 /TID=Les.1256.1 /CNT=1 /FEA=EST /TIER=ConsEnd /STK=1 /UG=Les.1256 /UG_TITLE=Transcribed locus /REP_ORG=L. esculentum	BG630383 // /DB_XREF=cC-esflcLEL35H02a1 /CLONE=cC-esflcLEL35H02a1 // gb // --- // ---		no hits found		10.2745	10.627	10.2651	10.2324	10.4284	10.3012	11.1213	10.0591	11.1178	9.85157	10.6635	9.28709	11.2007	10.0724	10.7906	9.99965	10.2581	10.0812	P	P	P	P	P	P	P	P	P	P	P	P	P	P	P	P	P	P	0.0681632	0.889188	-0.269615	0.471622
Les.1258.1.S1_at	Les.1258.1	SGN-U313117	739	0	gb:AY240230.1 /DB_XREF=gi:29837283 /TID=Les.1258.1 /CNT=87 /FEA=FLmRNA /TIER=FL /STK=1 /UG=Les.1258 /DEF=Lycopersicon esculentum gamma-aminobutyrate transaminase subunit precursor isozyme 2 mRNA, complete cds. /PROD=gamma-aminobutyrate transaminase subuni	AB359917 // Solanum lycopersicum LeGABA-TP2 mRNA for gamma aminobutyrate transaminase isoform2, complete cds. // gb // 9 // --- /// AF247819 // Lycopersicon esculentum viroid RNA-binding protein-like (Virp2) mRNA, complete sequence. // gb // 10 // --- ///	CAD12664	viroid RNA-binding protein [Solanum lycopersicum]	2e-101	12.1563	12.5069	12.7091	12.7639	12.985	13.1051	12.3178	10.8276	11.1337	12.235	11.7451	11.4564	10.5804	11.2034	11.0373	12.6457	10.9537	12.0795	P	P	P	P	P	P	P	P	P	P	P	P	P	P	P	P	P	P	-0.493886	0.433255	-0.975149	0.0924236
Les.126.1.S1_at	Les.126.1	SGN-U316525	793	0	gb:CN384549 /DB_XREF=gi:51699863 /DB_XREF=LE2TR01E02 /CLONE=LE2TR01E02 /TID=Les.126.1 /CNT=15 /FEA=mRNA /TIER=ConsEnd /STK=0 /UG=Les.126 /UG_TITLE=ER33 protein /REP_ORG=L. esculentum	AF096263 // Lycopersicon esculentum ER33 protein mRNA, partial cds. // gb // 11 // --- /// AK246801 // Solanum lycopersicum cDNA, clone: FC24DC04, HTC in fruit. // gb_htc // 10 // --- /// AK323318 // Solanum lycopersicum cDNA, clone: LEFL1053DD12, HTC in	AAD46413	ER33 protein [Lycopersicon esculentum]	3e-57	10.3604	10.5037	10.4581	8.73488	8.81443	8.59426	10.8179	11.8065	10.9216	11.1726	10.5699	10.8749	11.3794	11.5368	10.7031	10.8975	11.3595	11.9549	P	P	P	P	P	P	P	P	P	P	P	P	P	P	P	P	P	P	1.72621	0.000424285	2.74857	6.51e-06
Les.1260.1.S1_at	Les.1260.1	SGN-U313789	440	e-123	gb:BT012971.1 /DB_XREF=gi:47104386 /TID=Les.1260.1 /CNT=35 /FEA=mRNA /TIER=ConsEnd /STK=3 /UG=Les.1260 /UG_TITLE=Transcribed locus, weakly similar to NP_194953.1 Arabidopsis thaliana At4g32260 gene /DEF=Lycopersicon esculentum clone 114181F, mRNA sequence	AK319490 // Solanum lycopersicum cDNA, clone: LEFL1011AF04, HTC in leaf. // gb_htc // 10 // --- /// BT012971 // Lycopersicon esculentum clone 114181F, mRNA sequence. // gb // 11 // ---	P31853	RecName: Full=ATP synthase subunit b', chloroplastic; AltName: Full=ATPase subunit II; AltName: Full=ATP synthase F(0) sector subunit b'; Flags: Precursor	1e-33	12.9988	12.6326	13.0738	13.4648	13.3219	13.405	11.664	12.2805	11.8683	12.6777	11.7357	12.5808	11.4586	12.3168	11.2133	12.7489	11.4835	12.1519	P	P	P	P	P	P	P	P	P	P	P	P	P	P	P	P	P	P	-0.495538	0.0435079	-0.991388	0.000514236
Les.1261.1.A1_at	Les.1261.1	SGN-U337342	242	4e-64	gb:BG630441 /DB_XREF=gi:13681914 /DB_XREF=cC-esflcLEL35K19d1 /CLONE=cC-esflcLEL35K19d1 /TID=Les.1261.1 /CNT=1 /FEA=EST /TIER=ConsEnd /STK=0 /UG=Les.1261 /UG_TITLE=Transcribed locus, weakly similar to NP_198149.1 Arabidopsis thaliana At5g27970 gene /REP_OR	BG630441 // /DB_XREF=cC-esflcLEL35K19d1 /CLONE=cC-esflcLEL35K19d1 // gb // --- // ---		no hits found		6.95956	6.5855	6.36957	6.5816	6.65109	6.65601	6.51172	6.68535	6.60727	6.5906	6.79913	6.1903	6.53704	6.46259	6.8729	6.47251	6.9838	6.46297	P	A	M	P	P	P	P	P	P	P	P	M	P	P	A	P	P	A	0.0086435	0.983148	-0.163545	0.555353
Les.1262.1.A1_at	Les.1262.1	SGN-U325892	965	0	gb:BG630446 /DB_XREF=gi:13681919 /DB_XREF=cC-esflcLEL35L08a1 /CLONE=cC-esflcLEL35L08a1 /TID=Les.1262.1 /CNT=2 /FEA=mRNA /TIER=ConsEnd /STK=1 /UG=Les.1262 /UG_TITLE=Transcribed locus, moderately similar to NP_564506.1 Arabidopsis thaliana At1g47420 gene /R	BG630446 // /DB_XREF=cC-esflcLEL35L08a1 /CLONE=cC-esflcLEL35L08a1 // gb // --- // --- /// BT013504 // /DEF=Lycopersicon esculentum clone 132192F, mRNA sequence. // gb // --- // ---	NP_564506	unknown protein [Arabidopsis thaliana]	2e-67	10.6514	10.6801	10.5728	10.4267	10.6155	10.5998	10.4349	10.7134	10.4271	10.8288	10.0554	10.5312	10.3016	10.7783	10.4437	10.9035	10.2908	10.6753	P	P	P	P	P	P	P	P	P	P	P	P	P	P	P	P	P	P	0.0873882	0.694186	0.238337	0.195442
Les.1267.1.A1_at	Les.1267.1	SGN-U317225	228	5e-60	gb:BG627062 /DB_XREF=gi:13678535 /DB_XREF=cC-esflcLEL16A03d1 /CLONE=cC-esflcLEL16A03d1 /TID=Les.1267.1 /CNT=1 /FEA=EST /TIER=ConsEnd /STK=0 /UG=Les.1267 /UG_TITLE=Transcribed locus, weakly similar to NP_567836.2 Arabidopsis thaliana At4g29950 gene /REP_OR	BG627062 // /DB_XREF=cC-esflcLEL16A03d1 /CLONE=cC-esflcLEL16A03d1 // gb // --- // ---	CAO15557	unnamed protein product [Vitis vinifera]	3e-06	10.5683	10.4426	10.3499	10.3915	10.3103	10.3143	10.0032	11.0066	10.3598	10.4119	10.1221	10.119	10.2493	10.2877	11.1985	10.3498	10.5089	10.3607	P	P	P	P	P	P	P	P	P	P	P	P	P	P	P	P	P	P	0.1149	0.791263	-0.0059917	0.991369
Les.1268.1.A1_at	Les.1268.1	SGN-U332393	262	4e-70	gb:BG630483 /DB_XREF=gi:13681956 /DB_XREF=cC-esflcLEL35N18a1 /CLONE=cC-esflcLEL35N18a1 /TID=Les.1268.1 /CNT=1 /FEA=EST /TIER=ConsEnd /STK=1 /UG=Les.1268 /UG_TITLE=Transcribed locus /REP_ORG=L. esculentum	AK319206 // Solanum lycopersicum cDNA, clone: LEFL1008DD12, HTC in leaf. // gb_htc // 11 // ---		no hits found		9.51688	9.42958	9.21106	9.40334	9.44955	9.4627	9.08046	9.18815	9.12027	9.13636	8.87868	8.80891	9.4312	9.53766	9.4183	9.54081	8.96636	9.27281	P	P	P	P	P	P	P	P	P	P	P	P	P	P	P	P	P	P	-0.0526904	0.864734	0.0118965	0.974086
Les.127.1.S1_at	Les.127.1	SGN-U314479	1100	0	gb:AJ006376.1 /DB_XREF=gi:3687300 /GEN=sbt3 /TID=Les.127.1 /CNT=29 /FEA=mRNA /TIER=ConsEnd /STK=0 /UG=Les.127 /DEF=Lycopersicon esculentum mRNA for serine protease SBT3. /PROD=subtilisin-like protease /REP_ORG=L. esculentum	AJ006376 // Lycopersicon esculentum mRNA for serine protease SBT3. // gb // 11 // --- /// AK320863 // Solanum lycopersicum cDNA, clone: LEFL1014AA03, HTC in leaf. // gb_htc // 11 // --- /// AK321329 // Solanum lycopersicum cDNA, clone: LEFL1023BC09, HTC i	CAA06997	subtilisin-like protease [Solanum lycopersicum]	0	10.673	10.6232	11.4396	10.8108	10.5794	10.6728	10.9402	12.0702	10.5494	11.9735	11.4251	11.5068	10.3038	10.981	11.4788	11.315	11.5014	10.8624	P	P	P	P	P	P	P	P	P	P	P	P	P	P	P	P	P	P	0.224324	0.694791	0.365161	0.477924
Les.1271.1.A1_at	Les.1271.1	SGN-U322549	244	9e-65	gb:BG630507 /DB_XREF=gi:13681980 /DB_XREF=cC-esflcLEL35O21d1 /CLONE=cC-esflcLEL35O21d1 /TID=Les.1271.1 /CNT=1 /FEA=EST /TIER=ConsEnd /STK=1 /UG=Les.1271 /UG_TITLE=Transcribed locus, moderately similar to NP_568257.1 Arabidopsis thaliana At5g12130 gene /RE	AK320179 // Solanum lycopersicum cDNA, clone: LEFL1006BA06, HTC in leaf. // gb_htc // 11 // --- /// AK320369 // Solanum lycopersicum cDNA, clone: LEFL1008BG09, HTC in leaf. // gb_htc // 11 // --- /// AK321918 // Solanum lycopersicum cDNA, clone: LEFL1031B		no hits found		8.35988	8.16485	8.41284	8.86264	8.77693	8.97332	7.34341	6.99182	7.67373	7.34786	6.45644	6.50621	6.89429	7.26711	7.52942	7.33607	7.39914	6.75853	P	P	P	P	P	P	P	P	P	P	P	P	P	P	P	P	P	P	-0.558443	0.187047	-1.7504	0.000389911
Les.1275.1.A1_at	Les.1275.1	SGN-U317004	547	e-155	gb:BG630523 /DB_XREF=gi:13681996 /DB_XREF=cC-esflcLEL35P22a1 /CLONE=cC-esflcLEL35P22a1 /TID=Les.1275.1 /CNT=2 /FEA=EST /TIER=ConsEnd /STK=0 /UG=Les.1275 /UG_TITLE=Transcribed locus, weakly similar to NP_195130.1 Arabidopsis thaliana At4g34040 gene /REP_OR	AK320619 // Solanum lycopersicum cDNA, clone: LEFL1011BF07, HTC in leaf. // gb_htc // 11 // ---	XP_002510189	protein binding protein, putative [Ricinus communis]	6e-13	9.87827	9.53763	9.57365	9.51409	9.5385	9.52222	8.4521	9.41377	9.14624	9.1997	8.14186	9.03177	8.8994	9.08415	9.04325	8.83664	9.09382	8.80109	P	P	P	P	P	P	P	P	P	P	P	P	P	P	P	P	P	P	0.138246	0.701779	-0.617648	0.0363233
Les.1277.1.S1_at	Les.1277.1	SGN-U316194	710	0	gb:BM411155 /DB_XREF=gi:18262785 /DB_XREF=EST585482 /CLONE=cLEG55H2 /TID=Les.1277.1 /CNT=15 /FEA=EST /TIER=ConsEnd /STK=0 /UG=Les.1277 /UG_TITLE=Transcribed locus, weakly similar to NP_189344.1 Arabidopsis thaliana At3g27080 gene /REP_ORG=L. esculentum	AK323896 // Solanum lycopersicum cDNA, clone: LEFL1067AF09, HTC in leaf. // gb_htc // 11 // ---	P92792	RecName: Full=Mitochondrial import receptor subunit TOM20; AltName: Full=Translocase of outer membrane 20 kDa subunit	4e-55	9.25392	9.40934	9.43834	9.48286	9.44222	9.60047	9.99342	9.70377	9.47846	9.81309	9.84452	10.1085	9.58341	9.88171	9.37792	9.95163	9.49511	9.92978	P	P	P	P	P	P	P	P	P	P	P	P	P	P	P	P	P	P	-0.141318	0.533463	0.412518	0.0408867
Les.1277.2.A1_at	Les.1277.2	SGN-U316194	256	2e-68	gb:BG630533 /DB_XREF=gi:13682006 /DB_XREF=cC-esflcLEL36A16d1 /CLONE=cC-esflcLEL36A16d1 /TID=Les.1277.2 /CNT=1 /FEA=EST /TIER=ConsEnd /STK=1 /UG=Les.1277 /UG_TITLE=Transcribed locus, weakly similar to NP_189344.1 Arabidopsis thaliana At3g27080 gene /REP_OR	AK246487 // Solanum lycopersicum cDNA, clone: FC12BC12, HTC in fruit. // gb_htc // 11 // --- /// AK323896 // Solanum lycopersicum cDNA, clone: LEFL1067AF09, HTC in leaf. // gb_htc // 11 // ---		no hits found		9.75588	9.80855	9.68777	9.58373	9.70007	9.78168	9.78752	9.71802	9.64251	9.94238	9.60921	9.80217	9.90861	10.1581	10.0145	10.3194	9.79729	10.234	P	P	P	P	P	P	P	P	P	P	P	P	P	P	P	P	P	P	0.0622433	0.749169	0.548646	0.00135538
Les.1279.1.A1_at	Les.1279.1	SGN-U322806	127	1e-29	gb:BG630546 /DB_XREF=gi:13682019 /DB_XREF=cC-esflcLEL36E10d1 /CLONE=cC-esflcLEL36E10d1 /TID=Les.1279.1 /CNT=1 /FEA=EST /TIER=ConsEnd /STK=0 /UG=Les.1279 /UG_TITLE=Transcribed locus /REP_ORG=L. esculentum	BG630546 // /DB_XREF=cC-esflcLEL36E10d1 /CLONE=cC-esflcLEL36E10d1 // gb // --- // ---		no hits found		10.2312	10.4638	10.3281	10.5624	10.3842	10.381	10.0099	10.2917	10.2417	10.0836	10.5184	10.2818	10.583	10.1269	10.3025	10.3228	10.5194	10.4494	P	P	P	P	P	P	P	P	P	P	P	P	P	P	P	P	P	P	-0.101543	0.689389	-0.142847	0.544589
Les.128.1.S1_at	Les.128.1	SGN-U317652	1065	0	gb:AF096247.1 /DB_XREF=gi:5669635 /GEN=ER49 /TID=Les.128.1 /CNT=19 /FEA=FLmRNA /TIER=FL /STK=1 /UG=Les.128 /DEF=Lycopersicon esculentum ethylene-responsive elongation factor EF-Ts precursor (ER49) mRNA, complete cds; nuclear gene for mitochondrial product	AF096247 // Lycopersicon esculentum ethylene-responsive elongation factor EF-Ts precursor (ER49) mRNA, complete cds; nuclear gene for mitochondrial product. // gb // 11 // ---	AAD46403	ethylene-responsive elongation factor EF-Ts precursor [Lycopersicon esculentum]	2e-205	9.32271	9.30236	8.72806	8.40107	8.65804	8.68465	9.64578	9.71831	9.49708	9.27494	9.49657	9.37739	8.94129	9.71907	9.66928	9.40046	9.50313	9.36512	P	P	P	P	P	P	P	P	P	P	P	P	P	P	P	P	P	P	0.536457	0.0706412	0.913632	0.00401449
Les.1281.1.A1_at	Les.1281.1	SGN-U329095	178	3e-45	gb:BG630558 /DB_XREF=gi:13682031 /DB_XREF=cC-esflcLEL36G18d1 /CLONE=cC-esflcLEL36G18d1 /TID=Les.1281.1 /CNT=2 /FEA=EST /TIER=ConsEnd /STK=2 /UG=Les.1281 /UG_TITLE=Transcribed locus, weakly similar to NP_175749.1 Arabidopsis thaliana At1g53440 gene /REP_OR	AK323081 // Solanum lycopersicum cDNA, clone: LEFL1048DH09, HTC in leaf. // gb_htc // 11 // ---		no hits found		10.5049	10.4875	10.4219	11.5988	11.1653	11.174	9.88953	9.46574	10.3786	9.3022	10.3273	9.4799	10.3272	9.18715	10.2788	9.39811	11.0797	8.83822	P	P	P	P	P	P	P	P	P	P	P	P	P	P	P	P	P	P	-0.841318	0.011365	-2.17156	5.33e-06
Les.1282.1.A1_at	Les.1282.1	SGN-U342123	258	6e-69	gb:BG630561 /DB_XREF=gi:13682034 /DB_XREF=cC-esflcLEL36G24d1 /CLONE=cC-esflcLEL36G24d1 /TID=Les.1282.1 /CNT=1 /FEA=EST /TIER=ConsEnd /STK=1 /UG=Les.1282 /UG_TITLE=Transcribed locus /REP_ORG=L. esculentum	BG630561 // /DB_XREF=cC-esflcLEL36G24d1 /CLONE=cC-esflcLEL36G24d1 // gb // --- // ---		no hits found		4.32619	4.54221	3.72682	4.39934	4.49328	4.52172	3.54686	4.22926	4.60083	3.69394	4.08196	3.4232	3.96935	3.91628	4.61133	3.96955	4.90214	3.96955	P	P	P	P	P	P	P	P	P	P	P	P	P	P	P	P	P	P	-0.27304	0.578663	-0.519653	0.234944
Les.1286.1.S1_at	Les.1286.1	SGN-U315962	682	0	gb:CN385899 /DB_XREF=gi:51701213 /DB_XREF=LE2TR04N14 /CLONE=LE2TR04N14 /TID=Les.1286.1 /CNT=29 /FEA=mRNA /TIER=ConsEnd /STK=0 /UG=Les.1286 /UG_TITLE=Transcribed locus, moderately similar to NP_565164.1 Arabidopsis thaliana At1g77940 gene /REP_ORG=L. escul	AK246832 // Solanum lycopersicum cDNA, clone: FC25CG03, HTC in fruit. // gb_htc // 11 // --- /// AK323029 // Solanum lycopersicum cDNA, clone: LEFL1047CF06, HTC in leaf. // gb_htc // 11 // --- /// BT012860 // Lycopersicon esculentum clone 113948F, mRNA se	XP_002528991	60S ribosomal protein L30, putative [Ricinus communis]	3e-52	12.2467	12.1777	12.0458	11.3851	11.3661	11.3172	12.7431	12.433	12.667	12.3359	13.1028	12.4908	12.7126	12.4567	12.8958	12.1068	13.2358	11.918	P	P	P	P	P	P	P	P	P	P	P	P	P	P	P	P	P	P	0.800615	0.00224048	0.804362	0.00216825
Les.1287.1.A1_at	Les.1287.1	SGN-U313018	246	2e-65	gb:BG630588 /DB_XREF=gi:13682061 /DB_XREF=cC-esflcLEL38A14d1 /CLONE=cC-esflcLEL38A14d1 /TID=Les.1287.1 /CNT=2 /FEA=EST /TIER=ConsEnd /STK=0 /UG=Les.1287 /UG_TITLE=Transcribed locus /REP_ORG=L. esculentum	AK224755 // Solanum lycopersicum cDNA, clone: FC12DF06, HTC in fruit. // gb_htc // 11 // --- /// AK321610 // Solanum lycopersicum cDNA, clone: LEFL1026CH11, HTC in leaf. // gb_htc // 11 // ---		no hits found		12.2451	12.408	12.8234	13.0323	12.9776	13.0278	9.79811	11.0186	11.6899	12.1577	7.85833	11.0362	11.4146	11.9032	10.068	12.2453	9.32671	12.603	P	P	P	P	P	P	P	P	P	P	P	P	P	P	P	P	P	P	-0.520398	0.683585	-0.762071	0.517216
Les.1287.2.S1_at	Les.1287.2	SGN-U313018	260	2e-69	gb:AW621773 /DB_XREF=gi:7333420 /DB_XREF=EST312571 /CLONE=cLEX13E2 /TID=Les.1287.2 /CNT=4 /FEA=EST /TIER=ConsEnd /STK=0 /UG=Les.1287 /UG_TITLE=Transcribed locus /REP_ORG=L. esculentum	AK224755 // Solanum lycopersicum cDNA, clone: FC12DF06, HTC in fruit. // gb_htc // 11 // --- /// AK247494 // Solanum lycopersicum cDNA, clone: LEFL1034DE01, HTC in leaf. // gb_htc // 10 // --- /// AK321610 // Solanum lycopersicum cDNA, clone: LEFL1026CH11		no hits found		11.2563	11.4506	12.2002	12.7657	12.6038	12.3505	8.04822	9.19499	9.94666	10.8483	6.66699	10.4149	10.1403	10.124	7.87959	10.6973	7.8415	11.2129	P	P	P	P	P	P	P	P	P	P	P	P	P	P	P	P	P	P	-0.937624	0.426914	-1.89529	0.0813251
Les.1288.1.S1_at	Les.1288.1	SGN-U315696	731	0	gb:AY568718.1 /DB_XREF=gi:51457941 /TID=Les.1288.1 /CNT=17 /FEA=FLmRNA /TIER=FL /STK=1 /UG=Les.1288 /DEF=Lycopersicon esculentum unknown protein mRNA, complete cds. /PROD=unknown protein /FL=gb:AY568718.1 /REP_ORG=L. esculentum	AK325428 // Solanum lycopersicum cDNA, clone: LEFL1096CB08, HTC in leaf. // gb_htc // 11 // --- /// AY568718 // Lycopersicon esculentum unknown protein mRNA, complete cds. // gb // 11 // --- /// BT014176 // Lycopersicon esculentum clone 133329F, mRNA sequ	NP_568178	proline-rich family protein [Arabidopsis thaliana]	7e-46	11.8013	11.1393	12.0616	12.9362	12.7687	12.9275	9.59566	10.6363	9.30849	11.1858	9.58076	11.2997	9.1258	10.6621	9.27552	11.4706	9.56487	10.7322	P	P	P	P	P	P	P	P	P	P	P	P	P	P	P	P	P	P	-1.21007	0.00348933	-1.92247	8.99e-05
Les.1289.1.A1_at	Les.1289.1	SGN-U324392	174	7e-44	gb:BG630597 /DB_XREF=gi:13682083 /DB_XREF=cC-esflcLEL38I02d1 /CLONE=cC-esflcLEL38I02d1 /TID=Les.1289.1 /CNT=1 /FEA=EST /TIER=ConsEnd /STK=0 /UG=Les.1289 /UG_TITLE=Transcribed locus /REP_ORG=L. esculentum	AK323902 // Solanum lycopersicum cDNA, clone: LEFL1067BA07, HTC in leaf. // gb_htc // 9 // ---		no hits found		8.94995	8.99223	8.95995	8.86558	8.72243	8.78591	8.63754	9.10684	8.4797	8.66485	7.80844	8.53178	8.29282	8.92153	8.5897	9.01081	8.22132	8.93117	P	P	P	P	P	P	P	P	P	P	P	P	P	P	P	P	P	P	0.176068	0.584026	0.163195	0.617999
Les.129.1.S1_at	Les.129.1	SGN-U315407	942	0	gb:AF317515.1 /DB_XREF=gi:11991244 /GEN=LeDES /TID=Les.129.1 /CNT=33 /FEA=FLmRNA /TIER=FL /STK=1 /UG=Les.129 /DEF=Lycopersicon esculentum divinyl ether synthase (LeDES) mRNA, complete cds. /PROD=divinyl ether synthase /FL=gb:AF317515.1 /REP_ORG=L. esculen	AF317515 // Lycopersicon esculentum divinyl ether synthase (LeDES) mRNA, complete cds. // gb // 11 // ---	AAG42261	divinyl ether synthase [Lycopersicon esculentum]	2e-280	8.51851	6.6372	6.0799	3.47709	4.33536	3.187	3.22261	8.25063	3.17982	8.03995	3.22219	6.38347	3.12872	7.55092	3.33032	5.12322	3.15497	8.78895	P	P	P	A	P	A	A	P	A	P	A	P	A	P	A	P	A	P	3.41205	0.00492299	3.48788	0.00426013
Les.1290.1.A1_at	Les.1290.1	SGN-U338956	113	2e-25	gb:BG630598 /DB_XREF=gi:13682084 /DB_XREF=cC-esflcLEL38I04d1 /CLONE=cC-esflcLEL38I04d1 /TID=Les.1290.1 /CNT=1 /FEA=EST /TIER=ConsEnd /STK=1 /UG=Les.1290 /UG_TITLE=Transcribed locus /REP_ORG=L. esculentum	BG630598 // /DB_XREF=cC-esflcLEL38I04d1 /CLONE=cC-esflcLEL38I04d1 // gb // --- // ---		no hits found		6.12416	5.75409	5.80381	5.63434	6.23453	6.67521	3.28867	5.61599	4.40322	5.96532	3.44374	4.36251	3.88679	5.92057	4.71368	6.45646	4.29576	5.54232	P	P	P	P	P	P	P	P	P	P	P	P	P	P	P	P	P	P	-0.287337	0.699208	-0.208241	0.792452
Les.1291.1.A1_at	Les.1291.1	SGN-U312750	208	4e-54	gb:BG630603 /DB_XREF=gi:13682089 /DB_XREF=cC-esflcLEL38I20d1 /CLONE=cC-esflcLEL38I20d1 /TID=Les.1291.1 /CNT=1 /FEA=EST /TIER=ConsEnd /STK=1 /UG=Les.1291 /UG_TITLE=Transcribed locus, moderately similar to NP_564668.1 Arabidopsis thaliana At1g54790 gene /RE	BG630603 // /DB_XREF=cC-esflcLEL38I20d1 /CLONE=cC-esflcLEL38I20d1 // gb // --- // ---		no hits found		7.29278	7.52925	7.22011	7.62917	7.61532	7.82055	9.14998	6.90172	9.8207	6.54099	10.1977	6.81032	10.2285	6.58515	9.58195	6.9083	10.439	7.15392	P	P	P	P	P	P	P	P	P	P	P	P	P	P	P	P	P	P	-0.340966	0.397482	-0.805889	0.0331639
Les.1296.1.A1_at	Les.1296.1	SGN-U339883	248	6e-66	gb:BG630651 /DB_XREF=gi:13682124 /DB_XREF=cC-esflcLEL39D13a1 /CLONE=cC-esflcLEL39D13a1 /TID=Les.1296.1 /CNT=1 /FEA=EST /TIER=ConsEnd /STK=0 /UG=Les.1296 /UG_TITLE=Transcribed locus /REP_ORG=L. esculentum	BG630651 // /DB_XREF=cC-esflcLEL39D13a1 /CLONE=cC-esflcLEL39D13a1 // gb // --- // ---		no hits found		8.73451	8.65061	8.55233	7.5959	8.18513	8.2613	7.38112	8.91563	7.58815	8.38825	7.59971	8.11692	4.57508	8.24542	8.66626	8.28448	8.71846	9.22278	P	P	P	P	P	P	P	P	P	P	P	P	M	P	P	P	P	P	0.631703	0.634641	0.570116	0.673965
Les.1297.1.S1_at	Les.1297.1	SGN-U316562	396	e-110	gb:AI897806 /DB_XREF=gi:5603708 /DB_XREF=EST267249 /CLONE=cLED30P21 /TID=Les.1297.1 /CNT=11 /FEA=EST /TIER=ConsEnd /STK=0 /UG=Les.1297 /UG_TITLE=Transcribed locus, moderately similar to NP_566689.2 Arabidopsis thaliana At3g21630 gene /REP_ORG=L. esculentu	AK326822 // Solanum lycopersicum cDNA, clone: LEFL2014G19, HTC in fruit. // gb_htc // 11 // ---	NP_566689	CERK1 (CHITIN ELICITOR RECEPTOR KINASE 1); kinase/ receptor signaling protein/ transmembrane receptor protein kinase [Arabidopsis thaliana]	2e-50	7.54544	7.40805	7.37549	6.92148	7.3315	7.19327	6.389	8.19758	6.25838	7.65566	5.63816	7.93676	6.58923	7.64675	6.2074	7.9408	6.29706	8.48175	P	P	P	P	P	P	P	P	P	P	P	P	P	P	P	P	P	P	0.294241	0.419765	0.874348	0.0120392
Les.1297.2.A1_at	Les.1297.2	SGN-U316562	256	3e-68	gb:BG630653 /DB_XREF=gi:13682126 /DB_XREF=cC-esflcLEL39F01a1 /CLONE=cC-esflcLEL39F01a1 /TID=Les.1297.2 /CNT=1 /FEA=EST /TIER=ConsEnd /STK=1 /UG=Les.1297 /UG_TITLE=Transcribed locus, moderately similar to NP_566689.2 Arabidopsis thaliana At3g21630 gene /RE	BG630653 // /DB_XREF=cC-esflcLEL39F01a1 /CLONE=cC-esflcLEL39F01a1 // gb // --- // ---		no hits found		8.35085	8.18681	8.57434	7.55903	7.88076	7.805	6.73731	8.7182	6.7846	8.25137	6.32991	8.35978	7.20581	8.30828	7.46897	8.58573	7.52176	9.03504	P	P	P	P	P	P	P	P	P	P	P	P	P	P	P	P	P	P	0.622405	0.0308602	0.894753	0.00354858
Les.1298.1.S1_at	Les.1298.1	SGN-U313802	997	0	gb:BG628584 /DB_XREF=gi:13680057 /DB_XREF=cC-esflcLEL22M14d1 /CLONE=cC-esflcLEL22M14d1 /TID=Les.1298.1 /CNT=48 /FEA=mRNA /TIER=ConsEnd /STK=2 /UG=Les.1298 /UG_TITLE=Auxin-regulated IAA4 (IAA4) /REP_ORG=L. esculentum	AJ937282 // Lycopersicon esculentum partial mRNA for Aux/IAA protein (iaa9 gene). // gb // 11 // --- /// AK320139 // Solanum lycopersicum cDNA, clone: LEFL1005CB03, HTC in leaf. // gb_htc // 11 // --- /// AK320431 // Solanum lycopersicum cDNA, clone: LEFL	AAZ20313	AUX/IAA protein [Lycopersicon esculentum]	1e-199	12.0205	12.2071	12.0005	11.9044	12.1386	12.0729	13.5314	12.0646	13.4235	12.0905	13.3087	11.7801	13.3962	12.2429	13.0199	11.8553	12.9494	12.0692	P	P	P	P	P	P	P	P	P	P	P	P	P	P	P	P	P	P	0.037356	0.905218	0.0171543	0.960604
Les.13.1.S1_at	Les.13.1	SGN-U318909	890	0	gb:AJ271093.1 /DB_XREF=gi:7581988 /GEN=aos /TID=Les.13.1 /CNT=4 /FEA=mRNA /TIER=ConsEnd /STK=0 /UG=Les.13 /DEF=Lycopersicon esculentum mRNA for allene oxide synthase (aos gene). /PROD=allene oxide synthase /REP_ORG=L. esculentum	AJ271093 // Lycopersicon esculentum mRNA for allene oxide synthase (aos gene). // gb // 11 // ---	CAB88032	allene oxide synthase [Solanum lycopersicum]	2e-270	6.97754	6.48829	7.39986	3.78596	5.40972	4.79491	4.30781	8.09393	3.95662	8.33005	5.37524	9.10134	3.90933	6.4059	4.93595	8.23651	6.12141	8.29714	P	P	P	A	P	M	P	P	A	P	P	P	A	P	A	P	P	P	2.2917	0.0151072	2.98299	0.00277225
Les.130.1.S1_at	Les.130.1	SGN-U313724	880	0	gb:AF176641.1 /DB_XREF=gi:5901746 /TID=Les.130.1 /CNT=52 /FEA=FLmRNA /TIER=FL /STK=1 /UG=Les.130 /DEF=Lycopersicon esculentum bZIP DNA-binding protein mRNA, complete cds. /PROD=bZIP DNA-binding protein /FL=gb:AF176641.1 /REP_ORG=L. esculentum	AF176641 // Lycopersicon esculentum bZIP DNA-binding protein mRNA, complete cds. // gb // 11 // --- /// AK326827 // Solanum lycopersicum cDNA, clone: LEFL2014I06, HTC in fruit. // gb_htc // 11 // --- /// AK328881 // Solanum lycopersicum cDNA, clone: LEFL3	AAD55394	bZIP DNA-binding protein [Lycopersicon esculentum]	3e-64	10.4401	10.3609	11.0959	10.4148	10.2365	10.14	10.3903	10.9056	10.327	10.6587	10.8975	10.9588	11.0149	9.87535	11.3207	9.39769	11.4656	9.76248	P	P	P	P	P	P	P	P	P	P	P	P	P	P	P	P	P	P	0.368557	0.248394	-0.585242	0.0595247
Les.1302.1.A1_at	Les.1302.1	SGN-U346048	246	2e-65	gb:BG630689 /DB_XREF=gi:13682162 /DB_XREF=cC-esflcLEL39P23a1 /CLONE=cC-esflcLEL39P23a1 /TID=Les.1302.1 /CNT=1 /FEA=EST /TIER=ConsEnd /STK=1 /UG=Les.1302 /UG_TITLE=Transcribed locus /REP_ORG=L. esculentum	BG630689 // /DB_XREF=cC-esflcLEL39P23a1 /CLONE=cC-esflcLEL39P23a1 // gb // --- // ---		no hits found		9.32454	9.56563	9.24877	8.8966	8.92254	9.09252	9.73977	8.72679	9.78449	8.74557	9.34202	8.3177	8.63435	9.08233	10.1364	9.19664	9.71136	7.7358	P	P	P	P	P	P	P	P	P	P	P	P	P	P	P	P	P	P	0.409092	0.496767	-0.298965	0.642609
Les.1304.1.A1_at	Les.1304.1	SGN-U313454	297	9e-81	gb:BG629689 /DB_XREF=gi:13681162 /DB_XREF=cC-esflcLEL29K05a1 /CLONE=cC-esflcLEL29K05a1 /TID=Les.1304.1 /CNT=2 /FEA=EST /TIER=ConsEnd /STK=1 /UG=Les.1304 /UG_TITLE=Transcribed locus, weakly similar to NP_565279.1 Arabidopsis thaliana At2g01930 gene /REP_OR	AK324997 // Solanum lycopersicum cDNA, clone: LEFL1089DD08, HTC in leaf. // gb_htc // 11 // ---		no hits found		10.6555	10.4531	10.4148	10.3678	10.4276	10.3868	10.7677	10.4522	10.9328	10.5076	10.7568	10.3972	10.8032	10.4893	11.0509	10.3483	10.9817	10.3702	P	P	P	P	P	P	P	P	P	P	P	P	P	P	P	P	P	P	0.113713	0.497297	0.0085013	0.972971
Les.1304.2.S1_at	Les.1304.2	SGN-U313454	466	e-131	gb:AW217687 /DB_XREF=gi:6528561 /DB_XREF=EST296401 /CLONE=cTOC1O21 /TID=Les.1304.2 /CNT=9 /FEA=EST /TIER=ConsEnd /STK=0 /UG=Les.1304 /UG_TITLE=Transcribed locus, weakly similar to NP_565279.1 Arabidopsis thaliana At2g01930 gene /REP_ORG=L. esculentum	AK324997 // Solanum lycopersicum cDNA, clone: LEFL1089DD08, HTC in leaf. // gb_htc // 10 // ---	ABV53916	GAGA-motif binding transcriptional activator [Populus trichocarpa]	6e-22	8.85914	8.72381	8.69563	8.51345	8.89891	9.00156	9.82527	8.94128	9.55601	9.12717	9.5022	8.70508	9.4695	9.16191	9.09632	9.01244	9.00576	8.90844	P	P	P	P	P	P	P	P	P	P	P	P	P	P	P	P	P	P	-0.0451075	0.896989	0.222964	0.385121
Les.1307.1.A1_at	Les.1307.1	SGN-U329949	208	4e-54	gb:BG630716 /DB_XREF=gi:13682189 /DB_XREF=cC-esflcLEL4C19d1 /CLONE=cC-esflcLEL4C19d1 /TID=Les.1307.1 /CNT=1 /FEA=EST /TIER=ConsEnd /STK=1 /UG=Les.1307 /UG_TITLE=Transcribed locus /REP_ORG=L. esculentum	AK327325 // Solanum lycopersicum cDNA, clone: LEFL2027A06, HTC in fruit. // gb_htc // 10 // ---		no hits found		9.93781	9.9198	9.62589	9.91009	10.0695	9.81828	9.57773	9.64946	10.2528	9.16963	9.56415	9.03177	10.0589	9.47973	10.2102	9.10688	10.0282	9.51072	P	P	P	P	P	P	P	P	P	P	P	P	P	P	P	P	P	P	-0.104787	0.78202	-0.566843	0.051825
Les.1308.1.A1_at	Les.1308.1	SGN-U321051	254	1e-67	gb:BG630720 /DB_XREF=gi:13682193 /DB_XREF=cC-esflcLEL4D06a1 /CLONE=cC-esflcLEL4D06a1 /TID=Les.1308.1 /CNT=1 /FEA=EST /TIER=ConsEnd /STK=1 /UG=Les.1308 /UG_TITLE=Transcribed locus, moderately similar to NP_850797.1 Arabidopsis thaliana At5g09230 gene /REP_	BG630720 // /DB_XREF=cC-esflcLEL4D06a1 /CLONE=cC-esflcLEL4D06a1 // gb // --- // ---		no hits found		8.02735	8.12742	7.82044	8.42541	8.46996	8.6953	7.3171	7.57782	7.7733	7.29831	6.66507	6.71907	7.06519	7.61983	8.32499	7.64315	7.81583	7.08695	P	P	P	P	P	P	P	P	P	P	P	P	P	P	P	P	P	P	-0.538483	0.281697	-1.08025	0.0268956
Les.131.1.S1_at	Les.131.1	SGN-U339389	1148	0	gb:AY007558.1 /DB_XREF=gi:10567803 /TID=Les.131.1 /CNT=1 /FEA=FLmRNA /TIER=FL /STK=1 /UG=Les.131 /DEF=Lycopersicon esculentum putative glutathione S-transferase T1 mRNA, complete cds. /PROD=putative glutathione S-transferase T1 /FL=gb:AY007558.1 /REP_ORG=	AY007558 // Lycopersicon esculentum putative glutathione S-transferase T1 mRNA, complete cds. // gb // 11 // ---	AAG16756	putative glutathione S-transferase T1 [Lycopersicon esculentum]	1e-126	6.58694	7.95379	6.08511	3.98603	6.11456	3.60025	4.41472	6.34611	3.78611	4.88665	4.09744	6.04347	4.71944	6.7738	4.30795	7.27041	3.65355	7.84613	P	P	P	A	P	A	A	P	A	P	A	P	P	P	A	P	A	P	2.30833	0.0130205	2.72983	0.00452406
Les.1310.1.S1_at	Les.1310.1	SGN-U315816	704	0	gb:BT013430.1 /DB_XREF=gi:47104845 /TID=Les.1310.1 /CNT=9 /FEA=mRNA /TIER=ConsEnd /STK=0 /UG=Les.1310 /UG_TITLE=Transcribed locus, moderately similar to NP_174566.1 Arabidopsis thaliana At1g32900 gene /DEF=Lycopersicon esculentum clone 132070F, mRNA seque	AK320216 // Solanum lycopersicum cDNA, clone: LEFL1006CB04, HTC in leaf. // gb_htc // 11 // --- /// BT013430 // Lycopersicon esculentum clone 132070F, mRNA sequence. // gb // 11 // ---	Q00775	RecName: Full=Granule-bound starch synthase 1, chloroplastic/amyloplastic; AltName: Full=Granule-bound starch synthase I; Short=GBSS-I; Flags: Precursor	0	11.9232	11.8152	12.1129	12.4011	12.1996	12.2346	12.0687	11.1551	11.8689	11.1711	11.6281	11.0184	11.484	11.0424	11.199	10.8547	11.0612	10.5388	P	P	P	P	P	P	P	P	P	P	P	P	P	P	P	P	P	P	-0.32797	0.154135	-1.46643	8.61e-06
Les.1311.1.A1_at	Les.1311.1	SGN-U319719	226	2e-59	gb:BG630745 /DB_XREF=gi:13682218 /DB_XREF=cC-esflcLEL4G01d1 /CLONE=cC-esflcLEL4G01d1 /TID=Les.1311.1 /CNT=1 /FEA=EST /TIER=ConsEnd /STK=1 /UG=Les.1311 /UG_TITLE=Transcribed locus /REP_ORG=L. esculentum	BG630745 // /DB_XREF=cC-esflcLEL4G01d1 /CLONE=cC-esflcLEL4G01d1 // gb // --- // ---		no hits found		7.49222	7.41368	7.17564	5.9505	6.13372	5.89219	6.3174	7.44877	6.72169	6.92067	6.16877	6.99799	6.19126	7.38998	7.52498	6.73416	7.06923	6.34564	P	P	P	P	P	P	P	P	P	P	P	P	P	P	P	P	P	P	1.36838	0.00548685	0.831129	0.0743293
Les.1314.1.S1_at	Les.1314.1	SGN-U319987	307	9e-84	gb:BG630759 /DB_XREF=gi:13682232 /DB_XREF=cC-esflcLEL4H21d1 /CLONE=cC-esflcLEL4H21d1 /TID=Les.1314.1 /CNT=4 /FEA=EST /TIER=ConsEnd /STK=0 /UG=Les.1314 /UG_TITLE=Transcribed locus /REP_ORG=L. esculentum	AK247503 // Solanum lycopersicum cDNA, clone: LEFL1037AF07, HTC in leaf. // gb_htc // 11 // --- /// AK322974 // Solanum lycopersicum cDNA, clone: LEFL1046CE04, HTC in leaf. // gb_htc // 10 // ---		no hits found		9.6734	8.85293	9.73514	10.5125	9.84965	9.76868	7.40889	8.60802	8.96679	9.2253	8.07137	8.71516	8.30929	8.27498	9.49218	8.40983	8.31092	7.88572	P	P	P	P	P	P	P	P	P	P	P	P	P	P	P	P	P	P	-0.623119	0.308295	-1.85344	0.00329699
Les.1315.1.S1_at	Les.1315.1	SGN-U319967	1039	0	gb:BG630769 /DB_XREF=gi:13682242 /DB_XREF=cC-esflcLEL4J04a1 /CLONE=cC-esflcLEL4J04a1 /TID=Les.1315.1 /CNT=3 /FEA=mRNA /TIER=ConsEnd /STK=1 /UG=Les.1315 /UG_TITLE=Transcribed locus, weakly similar to NP_173291.1 Arabidopsis thaliana At1g18560 gene /REP_ORG	AK319242 // Solanum lycopersicum cDNA, clone: LEFL1021CH10, HTC in leaf. // gb_htc // 11 // --- /// BT014568 // Lycopersicon esculentum clone 134022R, mRNA sequence. // gb // 11 // ---	ABA18094	hAT-like transposase [Olimarabidopsis pumila]	2e-192	8.33047	8.3275	7.69299	7.6345	7.68806	7.5634	9.67022	8.72045	9.46161	8.30586	9.36509	8.19184	9.36916	8.59753	8.43129	7.60624	8.46543	8.23566	P	P	P	P	P	P	P	P	P	P	P	P	P	P	P	P	P	P	0.488333	0.242848	0.517828	0.212146
Les.1316.1.A1_at	Les.1316.1	SGN-U336187	212	3e-55	gb:BG630772 /DB_XREF=gi:13682245 /DB_XREF=cC-esflcLEL4J07d1 /CLONE=cC-esflcLEL4J07d1 /TID=Les.1316.1 /CNT=1 /FEA=EST /TIER=ConsEnd /STK=0 /UG=Les.1316 /UG_TITLE=Transcribed locus /REP_ORG=L. esculentum	BG630772 // /DB_XREF=cC-esflcLEL4J07d1 /CLONE=cC-esflcLEL4J07d1 // gb // --- // ---		no hits found		6.70031	6.68414	6.3506	6.69265	6.60131	6.42884	6.98212	7.40175	6.63955	6.70835	6.25028	6.49658	6.60413	6.85072	6.53834	6.97672	6.20543	7.01068	P	P	P	P	P	P	P	P	P	P	A	P	P	P	P	P	P	P	0.00408471	0.993961	0.371778	0.267334
Les.132.1.S1_at	Les.132.1	SGN-U314591	615	e-176	gb:X58885.1 /DB_XREF=gi:19203 /TID=Les.132.1 /CNT=10 /FEA=mRNA /TIER=ConsEnd /STK=0 /UG=Les.132 /DEF=L.esculentum mRNA for ethylene-forming enzyme (EFE). /PROD=ethylene-forming enzyme /REP_ORG=L. esculentum	AK324411 // Solanum lycopersicum cDNA, clone: LEFL1077CD09, HTC in leaf. // gb_htc // 11 // --- /// X58885 // L.esculentum mRNA for ethylene-forming enzyme (EFE). // gb // 10 // ---	P24157	RecName: Full=1-aminocyclopropane-1-carboxylate oxidase 4; Short=ACC oxidase 4; AltName: Full=Ethylene-forming enzyme; Short=EFE; AltName: Full=Protein pHTOM5	4e-155	6.5105	6.48579	5.40705	5.15115	6.06677	5.90325	8.00246	6.85016	8.76734	7.40102	7.78497	6.11239	8.0361	7.72832	7.86963	6.84457	8.32019	6.96374	P	P	P	P	P	P	P	P	P	P	P	P	P	P	P	P	P	P	0.427396	0.519038	1.47182	0.015121
Les.1320.1.A1_at	Les.1320.1	SGN-U331472	188	3e-48	gb:BG630795 /DB_XREF=gi:13682268 /DB_XREF=cC-esflcLEL4L23d1 /CLONE=cC-esflcLEL4L23d1 /TID=Les.1320.1 /CNT=1 /FEA=EST /TIER=ConsEnd /STK=1 /UG=Les.1320 /UG_TITLE=Transcribed locus /REP_ORG=L. esculentum	BG630795 // /DB_XREF=cC-esflcLEL4L23d1 /CLONE=cC-esflcLEL4L23d1 // gb // --- // ---		no hits found		6.9606	6.23548	6.97354	7.28091	7.73608	7.37601	5.19828	5.67935	4.78111	6.11528	3.79881	6.6949	3.12595	5.88328	5.42161	7.01356	4.19305	5.14505	P	P	P	P	P	P	P	P	P	P	M	P	A	P	P	P	M	P	-0.741129	0.404087	-1.45037	0.0787073
Les.1321.1.S1_at	Les.1321.1	SGN-U318743	1009	0	gb:BT013437.1 /DB_XREF=gi:47104852 /TID=Les.1321.1 /CNT=9 /FEA=mRNA /TIER=ConsEnd /STK=0 /UG=Les.1321 /UG_TITLE=Transcribed locus, weakly similar to NP_973618.1 Arabidopsis thaliana At2g37150 gene /DEF=Lycopersicon esculentum clone 132078F, mRNA sequence.	AK326969 // Solanum lycopersicum cDNA, clone: LEFL2018D03, HTC in fruit. // gb_htc // 10 // --- /// BT013437 // Lycopersicon esculentum clone 132078F, mRNA sequence. // gb // 11 // ---	CAA85321	protein containing C-terminal RING-finger [Lotus japonicus]	6e-83	9.39508	9.31048	9.18704	9.27531	8.97657	8.75406	8.57441	9.58698	9.20115	9.10206	8.87057	9.30615	9.6806	9.21497	9.14599	8.96953	9.10115	9.66474	P	P	P	P	P	P	P	P	P	P	P	P	P	P	P	P	P	P	0.295553	0.397175	0.281099	0.425284
Les.1323.1.S1_at	Les.1323.1	SGN-U317022	460	e-129	gb:AI775581 /DB_XREF=gi:5273622 /DB_XREF=EST256681 /CLONE=cLER15P8 /TID=Les.1323.1 /CNT=12 /FEA=EST /TIER=ConsEnd /STK=0 /UG=Les.1323 /UG_TITLE=Transcribed locus, weakly similar to NP_201325.1 Arabidopsis thaliana At5g65220 gene /REP_ORG=L. esculentum	AI773662 // /DB_XREF=EST254762 /CLONE=cLER7D24 // gb // --- // --- /// AI775581 // /DB_XREF=EST256681 /CLONE=cLER15P8 // gb // --- // --- /// AI776835 // /DB_XREF=EST257935 /CLONE=cLER19P8 // gb // --- // --- /// AI777260 // /DB_XREF=EST258225 /CLONE=cLER	NP_201325	ribosomal protein L29 family protein [Arabidopsis thaliana]	1e-11	10.1429	10.0538	10.1915	11.069	10.7384	10.8816	9.36035	9.77459	8.78892	9.8709	8.97073	9.94741	8.42141	10.0376	8.53583	9.76347	8.88275	8.815	P	P	P	P	P	P	P	P	P	P	P	P	P	P	P	P	P	P	-0.766952	0.0369106	-1.35767	0.00100336
Les.1323.2.A1_at	Les.1323.2	SGN-U317022	137	2e-32	gb:BG630824 /DB_XREF=gi:13682297 /DB_XREF=cC-esflcLEL4P01d1 /CLONE=cC-esflcLEL4P01d1 /TID=Les.1323.2 /CNT=1 /FEA=EST /TIER=ConsEnd /STK=1 /UG=Les.1323 /UG_TITLE=Transcribed locus, weakly similar to NP_201325.1 Arabidopsis thaliana At5g65220 gene /REP_ORG=	BG630824 // /DB_XREF=cC-esflcLEL4P01d1 /CLONE=cC-esflcLEL4P01d1 // gb // --- // ---		no hits found		11.8976	11.763	11.7743	12.1013	12.0911	12.303	10.7504	11.576	10.7958	11.5413	10.3815	11.3404	10.0845	11.5414	10.7621	11.4006	10.7006	10.4811	P	P	P	P	P	P	P	P	P	P	P	P	P	P	P	P	P	P	-0.353517	0.338668	-1.02409	0.00566983
Les.1324.1.S1_at	Les.1324.1	SGN-U316710	983	0	gb:BG630835 /DB_XREF=gi:13682308 /DB_XREF=cC-esflcLEL5A05d1 /CLONE=cC-esflcLEL5A05d1 /TID=Les.1324.1 /CNT=10 /FEA=mRNA /TIER=ConsEnd /STK=1 /UG=Les.1324 /UG_TITLE=Transcribed locus, moderately similar to NP_176001.2 Arabidopsis thaliana At1g56050 gene /RE	AK321171 // Solanum lycopersicum cDNA, clone: LEFL1020BG09, HTC in leaf. // gb_htc // 10 // --- /// BT012773 // Lycopersicon esculentum clone 113752F, mRNA sequence. // gb // 10 // ---	XP_002513417	GTP-binding protein, putative [Ricinus communis]	2e-87	10.1309	9.89395	10.0949	10.5168	10.5843	10.8204	9.76337	9.86238	9.61656	9.64969	9.22491	9.97865	8.6606	9.51482	9.69919	10.388	9.31345	8.8522	P	P	P	P	P	P	P	P	P	P	P	P	P	P	P	P	P	P	-0.600582	0.206249	-1.05547	0.0254585
Les.1325.1.A1_at	Les.1325.1	SGN-U321352	246	2e-65	gb:BG630836 /DB_XREF=gi:13682309 /DB_XREF=cC-esflcLEL5A07a1 /CLONE=cC-esflcLEL5A07a1 /TID=Les.1325.1 /CNT=1 /FEA=EST /TIER=ConsEnd /STK=1 /UG=Les.1325 /UG_TITLE=Transcribed locus /REP_ORG=L. esculentum	AK320316 // Solanum lycopersicum cDNA, clone: LEFL1007DA12, HTC in leaf. // gb_htc // 11 // ---		no hits found		10.1227	10.0634	9.66388	9.85296	10.1188	9.93529	9.56229	9.74824	9.61814	9.75944	8.76179	9.22639	9.04506	9.93658	9.92973	9.80551	9.26146	9.65114	P	P	P	P	P	P	P	P	P	P	P	P	P	P	P	P	P	P	-0.019015	0.975655	-0.171255	0.710081
Les.1328.1.A1_at	Les.1328.1	SGN-U326226	254	1e-67	gb:BG630848 /DB_XREF=gi:13682321 /DB_XREF=cC-esflcLEL5B08d1 /CLONE=cC-esflcLEL5B08d1 /TID=Les.1328.1 /CNT=1 /FEA=EST /TIER=ConsEnd /STK=1 /UG=Les.1328 /UG_TITLE=Transcribed locus, weakly similar to NP_197270.1 Arabidopsis thaliana At5g17680 gene /REP_ORG=	BG630848 // /DB_XREF=cC-esflcLEL5B08d1 /CLONE=cC-esflcLEL5B08d1 // gb // --- // ---	Q7XA39	RecName: Full=Putative disease resistance protein RGA4; AltName: Full=RGA4-blb	6e-14	6.61096	6.37244	6.30752	6.47399	6.50672	6.52668	5.58447	6.27698	6.0011	5.6036	4.63659	5.59887	5.31597	6.13554	6.20149	6.28782	5.63048	6.28165	P	P	P	P	P	P	P	P	P	P	P	P	P	P	P	P	P	P	-0.0721591	0.909865	-0.267459	0.592722
Les.1330.1.S1_at	Les.1330.1	SGN-U312667	561	e-159	gb:AW219945 /DB_XREF=gi:6530819 /DB_XREF=EST302428 /CLONE=cLEX6M1 /TID=Les.1330.1 /CNT=95 /FEA=mRNA /TIER=ConsEnd /STK=1 /UG=Les.1330 /UG_TITLE=Elongation factor 2 /REP_ORG=L. esculentum	AK327801 // Solanum lycopersicum cDNA, clone: LEFL2038G11, HTC in fruit. // gb_htc // 11 // --- /// BT012802 // Lycopersicon esculentum clone 113818R, mRNA sequence. // gb // 11 // ---	XP_002266780	PREDICTED: similar to elongation factor 2 [Vitis vinifera]	0	13.1196	13.1323	12.9457	12.9564	12.9604	12.9127	13.4197	13.2463	13.3308	13.2285	13.4466	13.3617	13.2274	13.2983	13.3368	13.3108	13.467	13.1844	P	P	P	P	P	P	P	P	P	P	P	P	P	P	P	P	P	P	0.122704	0.421405	0.321316	0.0245788
Les.1331.1.A1_at	Les.1331.1	SGN-U318779	222	3e-58	gb:BG630887 /DB_XREF=gi:13682360 /DB_XREF=cC-esflcLEL5F08d1 /CLONE=cC-esflcLEL5F08d1 /TID=Les.1331.1 /CNT=1 /FEA=EST /TIER=ConsEnd /STK=1 /UG=Les.1331 /UG_TITLE=Transcribed locus /REP_ORG=L. esculentum	BG630887 // /DB_XREF=cC-esflcLEL5F08d1 /CLONE=cC-esflcLEL5F08d1 // gb // --- // ---		no hits found		6.77153	6.41169	6.46433	7.2732	7.11989	7.06858	9.11149	7.84583	9.28337	7.33317	9.0393	7.9878	8.89903	6.10854	10.59	7.55502	10.3065	6.82834	P	P	P	P	P	P	P	P	P	P	P	P	P	P	P	P	P	P	-0.604703	0.336138	-0.323256	0.650727
Les.1333.1.A1_at	Les.1333.1	SGN-U337220	161	6e-40	gb:BG628443 /DB_XREF=gi:13679929 /DB_XREF=cC-esflcLEL22E19d1 /CLONE=cC-esflcLEL22E19d1 /TID=Les.1333.1 /CNT=2 /FEA=EST /TIER=ConsEnd /STK=1 /UG=Les.1333 /UG_TITLE=Transcribed locus /REP_ORG=L. esculentum	BG628443 // /DB_XREF=cC-esflcLEL22E19d1 /CLONE=cC-esflcLEL22E19d1 // gb // --- // --- /// BG630900 // /DB_XREF=cC-esflcLEL5G17d1 /CLONE=cC-esflcLEL5G17d1 // gb // --- // ---		no hits found		10.2617	10.0403	10.4392	10.4685	10.1224	10.3058	9.30253	9.47283	9.58608	10.0367	9.03068	9.55585	9.45731	9.9233	9.95567	10.3965	9.48944	9.67549	P	P	P	P	P	P	P	P	P	P	P	P	P	P	P	P	P	P	-0.0518411	0.91431	-0.300487	0.387182
Les.1334.1.A1_at	Les.1334.1	SGN-U322375	252	4e-67	gb:BG630902 /DB_XREF=gi:13682375 /DB_XREF=cC-esflcLEL5H03a1 /CLONE=cC-esflcLEL5H03a1 /TID=Les.1334.1 /CNT=1 /FEA=EST /TIER=ConsEnd /STK=0 /UG=Les.1334 /UG_TITLE=Transcribed locus /REP_ORG=L. esculentum	AK247054 // Solanum lycopersicum cDNA, clone: LEFL1023CE10, HTC in leaf. // gb_htc // 11 // ---		no hits found		10.3674	10.2713	10.4623	9.39771	10.2562	9.13408	3.44242	10.2164	4.4596	10.4931	2.9389	9.43888	4.82218	10.9872	3.8059	10.0732	3.32929	11.7062	P	P	P	P	P	P	P	P	P	P	P	P	P	P	A	P	P	P	0.77098	0.302475	1.32622	0.0644062
Les.1338.1.A1_at	Les.1338.1	SGN-U319179	252	4e-67	gb:BG630924 /DB_XREF=gi:13682397 /DB_XREF=cC-esflcLEL5J16d1 /CLONE=cC-esflcLEL5J16d1 /TID=Les.1338.1 /CNT=1 /FEA=EST /TIER=ConsEnd /STK=1 /UG=Les.1338 /UG_TITLE=Transcribed locus /REP_ORG=L. esculentum	BG630924 // /DB_XREF=cC-esflcLEL5J16d1 /CLONE=cC-esflcLEL5J16d1 // gb // --- // ---		no hits found		9.61867	9.52181	9.51974	8.93914	9.16617	9.07295	8.36283	9.06488	8.77075	8.98283	7.95926	8.46441	8.53774	8.94678	9.23517	8.67456	8.65628	8.40731	P	P	P	P	P	P	P	P	P	P	P	P	P	P	P	P	P	P	0.493988	0.140034	-0.383202	0.265158
Les.1339.1.A1_at	Les.1339.1	SGN-U325842	733	0	gb:BT012738.1 /DB_XREF=gi:47104153 /TID=Les.1339.1 /CNT=2 /FEA=mRNA /TIER=ConsEnd /STK=0 /UG=Les.1339 /UG_TITLE=Transcribed locus, weakly similar to NP_568676.1 Arabidopsis thaliana At5g47090 gene /DEF=Lycopersicon esculentum clone 113676R, mRNA sequence.	BT012738 // Lycopersicon esculentum clone 113676R, mRNA sequence. // gb // 11 // ---	ABD65045	hypothetical protein 26.t00106 [Brassica oleracea]	2e-85	8.89173	9.19997	8.83826	8.75415	8.8054	8.86578	8.76723	8.97353	9.40716	8.95235	8.76363	8.50839	9.08655	9.18496	9.25415	8.89488	9.05229	8.91718	P	P	P	P	P	P	P	P	P	P	P	P	P	P	P	P	P	P	0.168208	0.580811	0.19056	0.520685
Les.1343.1.A1_at	Les.1343.1	SGN-U325054	232	3e-61	gb:BG630965 /DB_XREF=gi:13682438 /DB_XREF=cC-esflcLEL5P23a1 /CLONE=cC-esflcLEL5P23a1 /TID=Les.1343.1 /CNT=2 /FEA=EST /TIER=ConsEnd /STK=0 /UG=Les.1343 /UG_TITLE=Transcribed locus /REP_ORG=L. esculentum	BG628496 // /DB_XREF=cC-esflcLEL22G23d1 /CLONE=cC-esflcLEL22G23d1 // gb // --- // --- /// BG630965 // /DB_XREF=cC-esflcLEL5P23a1 /CLONE=cC-esflcLEL5P23a1 // gb // --- // ---		no hits found		8.14179	8.22733	7.99627	7.51864	7.70653	7.78098	8.49586	8.09949	8.18719	8.04937	8.35591	7.8913	8.25839	7.9661	8.79166	8.12225	8.61499	7.73755	P	P	P	P	P	P	P	P	P	P	P	P	P	P	P	P	P	P	0.453081	0.0448665	0.273247	0.236912
Les.1344.1.A1_at	Les.1344.1	SGN-U332391	250	1e-66	gb:BG630974 /DB_XREF=gi:13682447 /DB_XREF=cC-esflcLEL6A15a1 /CLONE=cC-esflcLEL6A15a1 /TID=Les.1344.1 /CNT=1 /FEA=EST /TIER=ConsEnd /STK=1 /UG=Les.1344 /UG_TITLE=Transcribed locus /REP_ORG=L. esculentum	BG630974 // /DB_XREF=cC-esflcLEL6A15a1 /CLONE=cC-esflcLEL6A15a1 // gb // --- // ---		no hits found		6.553	6.85507	7.1243	6.92921	6.98756	6.90833	3.50215	7.20974	4.12633	7.35447	3.73462	7.71219	3.32336	6.89452	4.06895	7.46313	4.33087	7.09035	P	P	P	P	P	P	P	P	P	P	P	P	P	P	P	P	P	P	-0.0975816	0.845903	0.207631	0.630561
Les.1346.1.A1_at	Les.1346.1	SGN-U329403	174	5e-44	gb:BG629862 /DB_XREF=gi:13681335 /DB_XREF=cC-esflcLEL30E03d1 /CLONE=cC-esflcLEL30E03d1 /TID=Les.1346.1 /CNT=2 /FEA=EST /TIER=ConsEnd /STK=2 /UG=Les.1346 /UG_TITLE=Transcribed locus /REP_ORG=L. esculentum	AK328458 // Solanum lycopersicum cDNA, clone: LEFL2055D15, HTC in fruit. // gb_htc // 11 // ---		no hits found		10.1121	9.94439	9.91448	10.0154	10.1059	9.95945	9.57087	9.90991	9.59571	9.98561	9.0923	9.53485	9.47594	9.98769	9.68878	10.0694	9.08892	9.90313	P	P	P	P	P	P	P	P	P	P	P	P	P	P	P	P	P	P	-0.0365803	0.922903	-0.0401831	0.914207
Les.1348.1.A1_at	Les.1348.1	SGN-U318105	141	5e-34	gb:BG631005 /DB_XREF=gi:13682478 /DB_XREF=cC-esflcLEL6C06a1 /CLONE=cC-esflcLEL6C06a1 /TID=Les.1348.1 /CNT=1 /FEA=EST /TIER=ConsEnd /STK=1 /UG=Les.1348 /UG_TITLE=Transcribed locus, weakly similar to NP_199517.1 Arabidopsis thaliana At5g47060 gene /REP_ORG=	BG631005 // /DB_XREF=cC-esflcLEL6C06a1 /CLONE=cC-esflcLEL6C06a1 // gb // --- // ---	NP_567534	senescence-associated protein-related [Arabidopsis thaliana]	4e-17	9.54584	9.74755	9.32621	9.81525	10.1845	9.90346	9.34644	9.56099	9.81532	9.55479	9.36698	9.21991	10.5986	10.071	9.90979	9.80484	10.4402	10.483	P	P	P	P	P	P	P	P	P	P	P	P	P	P	P	P	P	P	-0.427856	0.193982	0.151905	0.704061
Les.1349.1.A1_at	Les.1349.1	SGN-U325560	228	6e-60	gb:BG631015 /DB_XREF=gi:13682488 /DB_XREF=cC-esflcLEL6C18a1 /CLONE=cC-esflcLEL6C18a1 /TID=Les.1349.1 /CNT=1 /FEA=EST /TIER=ConsEnd /STK=1 /UG=Les.1349 /UG_TITLE=Transcribed locus, moderately similar to NP_850541.1 Arabidopsis thaliana At3g08580 gene /REP_	BG631015 // /DB_XREF=cC-esflcLEL6C18a1 /CLONE=cC-esflcLEL6C18a1 // gb // --- // ---		no hits found		7.06042	7.11025	7.28954	5.74569	6.0033	5.51742	6.15278	7.72643	6.54992	6.89531	5.76024	6.86341	6.24104	6.90987	6.11953	6.97962	6.55941	8.21168	P	P	P	P	P	P	P	P	P	P	P	P	P	P	P	P	P	P	1.39793	0.00547017	1.61159	0.00203123
Les.135.1.S1_at	Les.135.1	SGN-U313491	724	0	gb:U62329.1 /DB_XREF=gi:1915973 /GEN=FK /TID=Les.135.1 /CNT=47 /FEA=FLmRNA /TIER=FL /STK=2 /UG=Les.135 /DEF=Lycopersicon esculentum fructokinase (FK) mRNA, complete cds. /PROD=fructokinase /FL=gb:U62329.1 gb:U64818.1 /REP_ORG=L. esculentum	AK326357 // Solanum lycopersicum cDNA, clone: LEFL2005H20, HTC in fruit. // gb_htc // 11 // --- /// U62329 // Lycopersicon esculentum fructokinase (FK) mRNA, complete cds. // gb // 11 // --- /// U64818 // Lycopersicon esculentum fructokinase (Frk2) mRNA,	Q42896	RecName: Full=Fructokinase-2	2e-183	11.5276	11.3594	11.4452	10.501	10.5846	10.4734	12.6526	12.0502	12.6829	11.7615	13.0026	12.0241	12.2967	11.5675	12.8841	11.5276	12.7737	11.3144	P	P	P	P	P	P	P	P	P	P	P	P	P	P	P	P	P	P	0.924385	0.000538754	0.950204	0.000431777
Les.1350.1.A1_at	Les.1350.1	SGN-U317774	76	5e-14	gb:BG631017 /DB_XREF=gi:13682490 /DB_XREF=cC-esflcLEL6C20a1 /CLONE=cC-esflcLEL6C20a1 /TID=Les.1350.1 /CNT=1 /FEA=EST /TIER=ConsEnd /STK=1 /UG=Les.1350 /UG_TITLE=Transcribed locus /REP_ORG=L. esculentum	BG631017 // /DB_XREF=cC-esflcLEL6C20a1 /CLONE=cC-esflcLEL6C20a1 // gb // --- // ---		no hits found		4.68022	4.76782	4.84417	4.30365	4.38065	4.51706	4.28203	5.00491	4.6391	5.16922	3.98432	4.85636	4.72991	4.97499	4.86185	4.45438	4.5862	4.24819	P	P	P	P	P	P	P	P	P	P	A	P	P	P	M	M	P	P	0.363621	0.209824	0.158733	0.638519
Les.1351.1.A1_at	Les.1351.1	SGN-U329411	323	2e-88	gb:BG631019 /DB_XREF=gi:13682492 /DB_XREF=cC-esflcLEL6C23a1 /CLONE=cC-esflcLEL6C23a1 /TID=Les.1351.1 /CNT=2 /FEA=EST /TIER=ConsEnd /STK=1 /UG=Les.1351 /UG_TITLE=Transcribed locus /REP_ORG=L. esculentum	AI777211 // /DB_XREF=EST258176 /CLONE=cLER20N5 // gb // --- // --- /// BG631019 // /DB_XREF=cC-esflcLEL6C23a1 /CLONE=cC-esflcLEL6C23a1 // gb // --- // ---	XP_002516704	spike-1, putative [Ricinus communis]	6e-15	10.0931	9.9769	9.83659	9.86654	9.79651	9.78854	10.175	9.78325	10.4739	9.65306	10.1638	9.37999	9.96165	9.61937	10.323	9.38701	10.2374	9.37352	P	P	P	P	P	P	P	P	P	P	P	P	P	P	P	P	P	P	0.151671	0.50362	-0.357234	0.0786381
Les.1352.1.A1_at	Les.1352.1	SGN-U316431	244	9e-65	gb:BG631031 /DB_XREF=gi:13682504 /DB_XREF=cC-esflcLEL6D16a1 /CLONE=cC-esflcLEL6D16a1 /TID=Les.1352.1 /CNT=1 /FEA=EST /TIER=ConsEnd /STK=1 /UG=Les.1352 /UG_TITLE=Transcribed locus /REP_ORG=L. esculentum	BG631031 // /DB_XREF=cC-esflcLEL6D16a1 /CLONE=cC-esflcLEL6D16a1 // gb // --- // ---		no hits found		9.71384	9.64432	9.30104	9.08773	9.04528	8.76961	8.96501	9.32051	9.30629	9.13511	9.0914	8.9826	9.2331	9.3665	9.56934	9.00537	9.67881	9.42627	P	P	P	P	P	P	P	P	P	P	P	P	P	P	P	P	P	P	0.585527	0.0194788	0.298507	0.23665
Les.1353.1.A1_at	Les.1353.1	SGN-U335816	135	3e-32	gb:BG631039 /DB_XREF=gi:13682512 /DB_XREF=cC-esflcLEL6D24a1 /CLONE=cC-esflcLEL6D24a1 /TID=Les.1353.1 /CNT=1 /FEA=EST /TIER=ConsEnd /STK=1 /UG=Les.1353 /UG_TITLE=Transcribed locus /REP_ORG=L. esculentum	BG631039 // /DB_XREF=cC-esflcLEL6D24a1 /CLONE=cC-esflcLEL6D24a1 // gb // --- // ---		no hits found		6.92711	6.95751	6.64964	7.03355	6.65927	6.50118	6.71534	6.90691	6.51239	6.59588	6.85447	6.65908	6.94838	7.14577	7.93874	6.73276	7.37636	6.6575	P	P	P	P	P	P	P	P	P	P	P	P	P	P	P	P	P	P	0.113425	0.791818	0.114016	0.790716
Les.1354.1.S1_at	Les.1354.1	SGN-U319798	729	0	gb:CN385719 /DB_XREF=gi:51701033 /DB_XREF=LE2TR04F21 /CLONE=LE2TR04F21 /TID=Les.1354.1 /CNT=8 /FEA=EST /TIER=ConsEnd /STK=1 /UG=Les.1354 /UG_TITLE=Transcribed locus, weakly similar to NP_568088.1 Arabidopsis thaliana At5g01350 gene /REP_ORG=L. esculentum	AK328719 // Solanum lycopersicum cDNA, clone: LEFL3034H10, HTC in root. // gb_htc // 11 // ---	ACU13975	unknown [Glycine max]	3e-23	12.2317	12.0762	12.137	11.8848	11.7814	11.7269	12.0518	12.0141	12.4545	11.9315	12.2279	12.1125	12.5011	11.9544	12.2163	11.7179	12.387	11.9739	P	P	P	P	P	P	P	P	P	P	P	P	P	P	P	P	P	P	0.350605	0.0628382	0.0843779	0.719293
Les.1355.1.A1_s_at	Les.1355.1	SGN-U334808	74	4e-14	gb:BG631044 /DB_XREF=gi:13682517 /DB_XREF=cC-esflcLEL6E07a1 /CLONE=cC-esflcLEL6E07a1 /TID=Les.1355.1 /CNT=1 /FEA=EST /TIER=ConsEnd /STK=1 /UG=Les.1355 /UG_TITLE=Transcribed locus /REP_ORG=L. esculentum	AK323828 // Solanum lycopersicum cDNA, clone: LEFL1065DC04, HTC in leaf. // gb_htc // 11 // --- /// BT014404 // Lycopersicon esculentum clone 133709R, mRNA sequence. // gb // 11 // ---		no hits found		12.8289	12.9125	12.804	13.0338	13.0022	12.939	12.8917	12.643	12.8512	12.5067	12.7304	12.4773	12.73	12.5883	12.6798	12.5404	12.7255	12.57	P	P	P	P	P	P	P	P	P	P	P	P	P	P	P	P	P	P	-0.143243	0.279171	-0.425456	0.00229188
Les.1356.1.A1_at	Les.1356.1	SGN-U327091	264	1e-70	gb:BG631053 /DB_XREF=gi:13682526 /DB_XREF=cC-esflcLEL6E22a1 /CLONE=cC-esflcLEL6E22a1 /TID=Les.1356.1 /CNT=1 /FEA=EST /TIER=ConsEnd /STK=1 /UG=Les.1356 /UG_TITLE=Transcribed locus, moderately similar to NP_566150.1 Arabidopsis thaliana At3g01740 gene /REP_	BG631053 // /DB_XREF=cC-esflcLEL6E22a1 /CLONE=cC-esflcLEL6E22a1 // gb // --- // ---		no hits found		9.32236	9.38579	9.00609	8.68983	8.75445	8.85278	9.09131	9.08973	9.29467	9.07096	8.84325	8.78251	9.15545	9.35771	9.70794	9.25632	9.2202	8.92397	P	P	P	P	P	P	P	P	P	P	P	P	P	P	P	P	P	P	0.472392	0.0654871	0.413646	0.107239
Les.1358.1.A1_at	Les.1358.1	SGN-U333134	226	2e-59	gb:BG631066 /DB_XREF=gi:13682539 /DB_XREF=cC-esflcLEL6F16d1 /CLONE=cC-esflcLEL6F16d1 /TID=Les.1358.1 /CNT=1 /FEA=EST /TIER=ConsEnd /STK=1 /UG=Les.1358 /UG_TITLE=Transcribed locus /REP_ORG=L. esculentum	BG631066 // /DB_XREF=cC-esflcLEL6F16d1 /CLONE=cC-esflcLEL6F16d1 // gb // --- // ---		no hits found		2.99196	3.12193	3.45744	2.94143	2.87877	3.03807	2.86341	2.91973	2.82618	2.87753	2.74886	2.76748	2.78772	2.95365	2.91025	2.80662	2.64939	2.76397	A	A	P	A	A	A	A	A	A	A	A	A	A	A	A	A	A	A	0.237684	0.205059	-0.111347	0.604346
Les.136.1.S1_at	Les.136.1	SGN-U317320	892	0	gb:X74943.1 /DB_XREF=gi:456754 /TID=Les.136.1 /CNT=9 /FEA=mRNA /TIER=ConsEnd /STK=0 /UG=Les.136 /UG_TITLE=GBF9 mRNA for G-box binding protein /DEF=L.esculentum GBF9 mRNA for G-box binding protein. /REP_ORG=L. esculentum	AK322662 // Solanum lycopersicum cDNA, clone: LEFL1040CD10, HTC in leaf. // gb_htc // 11 // --- /// BT013980 // Lycopersicon esculentum clone 133025R, mRNA sequence. // gb // 11 // --- /// X74943 // L.esculentum GBF9 mRNA for G-box binding protein. // gb	CAA52897	G-box binding protein [Solanum lycopersicum]	4e-136	9.20625	9.0945	8.74897	8.43388	8.77196	8.44747	9.15513	9.18617	9.15055	8.91475	8.79548	8.91292	9.14683	9.30577	8.87217	9.0215	8.5198	9.03201	P	P	P	P	P	P	P	P	P	P	P	P	P	P	P	P	P	P	0.465469	0.077278	0.568655	0.0324692
Les.1360.1.S1_at	Les.1360.1	SGN-U318218	904	0	gb:AI489794 /DB_XREF=gi:4385165 /DB_XREF=EST248133 /CLONE=cLED17K23 /TID=Les.1360.1 /CNT=7 /FEA=EST /TIER=ConsEnd /STK=0 /UG=Les.1360 /UG_TITLE=Transcribed locus, moderately similar to NP_177612.2 Arabidopsis thaliana At1g74740 gene /REP_ORG=L. esculentum	AK323680 // Solanum lycopersicum cDNA, clone: LEFL1062BC10, HTC in leaf. // gb_htc // 11 // ---	ABY28389	calcium-dependent protein kinase 1 [Datura metel]	4e-95	7.91584	7.87127	7.67378	5.94579	6.71922	6.06072	6.41096	8.7368	6.91178	8.32517	6.47768	8.05524	7.65313	8.61775	6.92244	8.3076	6.96798	8.64979	P	P	P	P	P	P	P	P	P	P	P	P	P	P	P	P	P	P	1.57839	0.000259776	2.28314	9.16e-06
Les.1360.2.A1_at	Les.1360.2	SGN-U318218	208	4e-54	gb:BG631080 /DB_XREF=gi:13682553 /DB_XREF=cC-esflcLEL6G13d1 /CLONE=cC-esflcLEL6G13d1 /TID=Les.1360.2 /CNT=1 /FEA=EST /TIER=ConsEnd /STK=0 /UG=Les.1360 /UG_TITLE=Transcribed locus, moderately similar to NP_177612.2 Arabidopsis thaliana At1g74740 gene /REP_	AK323680 // Solanum lycopersicum cDNA, clone: LEFL1062BC10, HTC in leaf. // gb_htc // 11 // ---	ABY28389	calcium-dependent protein kinase 1 [Datura metel]	3e-17	10.1652	10.0759	9.79717	8.31371	8.91573	8.28677	8.26159	10.887	9.0773	10.2963	9.0503	10.5018	9.86072	10.6107	9.48332	10.2992	9.54069	10.8751	P	P	P	P	P	P	P	P	P	P	P	P	P	P	P	P	P	P	1.50735	0.000396478	2.08958	2.26e-05
Les.1362.1.S1_at	Les.1362.1	SGN-U322155	369	e-102	gb:AI772741 /DB_XREF=gi:5270782 /DB_XREF=EST253841 /CLONE=cLER3P7 /TID=Les.1362.1 /CNT=4 /FEA=EST /TIER=ConsEnd /STK=0 /UG=Les.1362 /UG_TITLE=Transcribed locus, weakly similar to NP_565821.1 Arabidopsis thaliana At2g35736 gene /REP_ORG=L. esculentum	AK330043 // Solanum lycopersicum cDNA, clone: LEFL3164O09, HTC in root. // gb_htc // 11 // ---	ACU13311	unknown [Glycine max]	8e-15	7.02415	7.45398	7.27726	6.96686	7.17955	7.18801	7.18525	7.3661	7.28957	7.27642	7.03866	6.80896	7.33235	7.80973	7.38224	7.54537	7.06565	7.40771	P	P	P	P	P	P	P	P	P	P	P	P	P	P	P	P	P	P	0.140322	0.625855	0.476126	0.0513429
Les.1362.2.A1_at	Les.1362.2	SGN-U322155	238	5e-63	gb:BG631093 /DB_XREF=gi:13682566 /DB_XREF=cC-esflcLEL6H04a1 /CLONE=cC-esflcLEL6H04a1 /TID=Les.1362.2 /CNT=1 /FEA=EST /TIER=ConsEnd /STK=1 /UG=Les.1362 /UG_TITLE=Transcribed locus, weakly similar to NP_565821.1 Arabidopsis thaliana At2g35736 gene /REP_ORG=	AK330043 // Solanum lycopersicum cDNA, clone: LEFL3164O09, HTC in root. // gb_htc // 11 // ---		no hits found		8.97214	9.27143	8.77058	8.62056	8.68334	8.46083	8.64206	8.9688	8.89436	8.7379	8.77737	8.707	8.77812	9.00027	9.21462	8.70403	9.32059	8.63515	P	P	P	P	P	P	P	P	P	P	P	P	P	P	P	P	P	P	0.416472	0.08478	0.191569	0.472384
Les.1363.1.A1_at	Les.1363.1	SGN-U333297	194	6e-50	gb:BG631094 /DB_XREF=gi:13682567 /DB_XREF=cC-esflcLEL6H05a1 /CLONE=cC-esflcLEL6H05a1 /TID=Les.1363.1 /CNT=1 /FEA=EST /TIER=ConsEnd /STK=0 /UG=Les.1363 /UG_TITLE=Transcribed locus /REP_ORG=L. esculentum	BG631094 // /DB_XREF=cC-esflcLEL6H05a1 /CLONE=cC-esflcLEL6H05a1 // gb // --- // ---		no hits found		3.18977	2.8773	3.10496	2.98457	2.82797	3.00477	3.15465	3.18977	2.98575	2.83325	2.94125	3.23203	3.00023	3.11257	3.24198	3.00389	3.14958	2.76083	A	A	A	A	A	A	P	A	A	A	A	M	A	A	A	A	A	A	0.118237	0.618299	0.0199916	0.949689
Les.1364.1.A1_at	Les.1364.1	SGN-U331597	252	4e-67	gb:BG631096 /DB_XREF=gi:13682569 /DB_XREF=cC-esflcLEL6H07d1 /CLONE=cC-esflcLEL6H07d1 /TID=Les.1364.1 /CNT=1 /FEA=EST /TIER=ConsEnd /STK=1 /UG=Les.1364 /UG_TITLE=Transcribed locus, weakly similar to NP_568687.1 Arabidopsis thaliana At5g47650 gene /REP_ORG=	BG631096 // /DB_XREF=cC-esflcLEL6H07d1 /CLONE=cC-esflcLEL6H07d1 // gb // --- // ---		no hits found		7.00658	6.66729	7.15733	7.33202	7.31765	7.68562	6.65829	6.6168	6.987	6.6443	5.9973	5.97263	5.5551	6.57639	7.22747	6.9672	6.99126	6.97701	P	P	P	P	P	P	P	P	P	P	P	P	P	P	P	P	P	P	-0.501359	0.384402	-0.604893	0.278982
Les.1369.1.A1_at	Les.1369.1	SGN-U331548	262	4e-70	gb:BG631144 /DB_XREF=gi:13682617 /DB_XREF=cC-esflcLEL6K15a1 /CLONE=cC-esflcLEL6K15a1 /TID=Les.1369.1 /CNT=1 /FEA=EST /TIER=ConsEnd /STK=1 /UG=Les.1369 /UG_TITLE=Transcribed locus, weakly similar to NP_195863.1 Arabidopsis thaliana At5g02430 gene /REP_ORG=	BG631144 // /DB_XREF=cC-esflcLEL6K15a1 /CLONE=cC-esflcLEL6K15a1 // gb // --- // ---	NP_195863	WD-40 repeat family protein [Arabidopsis thaliana]	2e-08	5.02243	5.05253	5.38244	5.44551	5.0476	5.29736	3.16594	3.18859	3.60099	3.92668	3.1938	3.46809	2.95882	3.45744	3.00882	3.82679	3.42875	3.66745	P	P	P	P	P	P	A	A	A	M	A	A	A	P	A	M	A	P	-0.111021	0.803345	-1.61293	0.000130517
Les.137.1.S1_at	Les.137.1	SGN-U322090	934	0	gb:L47356.1 /DB_XREF=gi:5732017 /TID=Les.137.1 /CNT=8 /FEA=FLmRNA /TIER=FL /STK=1 /UG=Les.137 /DEF=Lycopersicon esculentum chorismate mutase mRNA, complete cds. /PROD=chorimate mutase /FL=gb:L47356.1 /REP_ORG=L. esculentum	L47356 // Lycopersicon esculentum chorismate mutase mRNA, complete cds. // gb // 10 // ---	AAD48923	chorimate mutase [Lycopersicon esculentum]	5e-127	9.21358	9.77034	9.58457	9.94628	9.91638	9.94032	8.94672	9.38026	8.79086	9.50463	8.02819	9.66476	9.86781	9.98648	8.55662	10.2135	8.60755	10.3777	P	P	P	P	P	P	P	P	P	P	P	P	P	P	P	P	P	P	-0.411496	0.390216	0.258245	0.624332
Les.1371.1.A1_at	Les.1371.1	SGN-U328210	254	1e-67	gb:BG631147 /DB_XREF=gi:13682620 /DB_XREF=cC-esflcLEL6K19a1 /CLONE=cC-esflcLEL6K19a1 /TID=Les.1371.1 /CNT=1 /FEA=EST /TIER=ConsEnd /STK=1 /UG=Les.1371 /UG_TITLE=Transcribed locus, moderately similar to NP_201548.1 Arabidopsis thaliana At5g67470 gene /REP_	BG631147 // /DB_XREF=cC-esflcLEL6K19a1 /CLONE=cC-esflcLEL6K19a1 // gb // --- // ---	NP_201548	formin homology 2 domain-containing protein / FH2 domain-containing protein [Arabidopsis thaliana]	1e-10	6.82597	6.84158	6.18748	7.24015	7.40582	7.15327	6.28962	6.96665	6.44082	6.63867	6.00068	6.41976	5.84873	6.48652	7.61006	6.77078	7.37723	6.63826	P	P	P	P	P	P	P	P	P	P	P	P	P	P	P	P	P	P	-0.648068	0.215046	-0.63456	0.226035
Les.1373.1.S1_at	Les.1373.1	SGN-U325003	993	0	gb:BG631159 /DB_XREF=gi:13682632 /DB_XREF=cC-esflcLEL6L20d1 /CLONE=cC-esflcLEL6L20d1 /TID=Les.1373.1 /CNT=3 /FEA=mRNA /TIER=ConsEnd /STK=1 /UG=Les.1373 /UG_TITLE=Transcribed locus, weakly similar to NP_564369.1 Arabidopsis thaliana At1g30970 gene /REP_ORG	BT014250 // Lycopersicon esculentum clone 133452R, mRNA sequence. // gb // 10 // ---	AAM62833	putative zinc finger protein [Arabidopsis thaliana]	5e-102	8.06036	8.15516	7.77599	8.06859	7.99526	7.62188	7.50344	8.1101	7.21853	7.74619	7.75004	8.44863	7.55094	8.02336	7.07904	8.11185	7.15324	7.9523	P	P	P	P	P	P	P	P	P	P	P	P	P	P	A	P	A	P	0.10193	0.787804	0.133931	0.70893
Les.1374.1.A1_at	Les.1374.1	SGN-U330674	230	1e-60	gb:BG631174 /DB_XREF=gi:13682647 /DB_XREF=cC-esflcLEL6M07d1 /CLONE=cC-esflcLEL6M07d1 /TID=Les.1374.1 /CNT=1 /FEA=EST /TIER=ConsEnd /STK=0 /UG=Les.1374 /UG_TITLE=Transcribed locus /REP_ORG=L. esculentum	AK324062 // Solanum lycopersicum cDNA, clone: LEFL1070DD09, HTC in leaf. // gb_htc // 11 // ---		no hits found		10.7768	11.0136	10.688	10.7173	10.8493	10.792	9.99675	10.9304	10.5302	10.6669	10.1631	10.193	10.9501	11.0177	11.0358	10.7597	11.0793	11.0319	P	P	P	P	P	P	P	P	P	P	P	P	P	P	P	P	P	P	0.0399382	0.918563	0.150191	0.625584
Les.1375.1.A1_at	Les.1375.1	SGN-U323366	240	1e-63	gb:AI483042 /DB_XREF=gi:4386966 /DB_XREF=EST242365 /CLONE=cLEB3N12 /TID=Les.1375.1 /CNT=2 /FEA=EST /TIER=ConsEnd /STK=0 /UG=Les.1375 /UG_TITLE=Transcribed locus /REP_ORG=L. esculentum	AI483042 // /DB_XREF=EST242365 /CLONE=cLEB3N12 // gb // --- // --- /// BG631182 // /DB_XREF=cC-esflcLEL6M16a1 /CLONE=cC-esflcLEL6M16a1 // gb // --- // ---		no hits found		7.41117	7.53839	7.28465	7.22431	7.2417	7.37311	6.52508	7.25117	7.23858	6.89313	6.66763	7.03161	7.078	7.19498	7.65179	7.04289	7.72643	6.98216	P	P	P	P	P	P	P	P	P	P	P	P	P	P	P	P	P	P	0.1317	0.702917	-0.206361	0.510253
Les.1376.1.A1_at	Les.1376.1	SGN-U320896	188	3e-48	gb:BG631198 /DB_XREF=gi:13682671 /DB_XREF=cC-esflcLEL6N12a1 /CLONE=cC-esflcLEL6N12a1 /TID=Les.1376.1 /CNT=1 /FEA=EST /TIER=ConsEnd /STK=1 /UG=Les.1376 /UG_TITLE=Transcribed locus, weakly similar to NP_680372.1 Arabidopsis thaliana At5g41315 gene /REP_ORG=	AK320756 // Solanum lycopersicum cDNA, clone: LEFL1012DG08, HTC in leaf. // gb_htc // 10 // ---		no hits found		9.28119	9.45897	9.12497	9.07329	9.24263	9.3202	9.01637	9.25446	9.0659	9.05432	8.25355	8.59441	8.62306	9.26327	9.24042	9.16665	8.85503	8.65697	P	P	P	P	P	P	P	P	P	P	P	P	P	P	P	P	P	P	0.0763372	0.879525	-0.183073	0.667474
Les.1376.2.A1_at	Les.1376.2	SGN-U320896	246	2e-65	gb:BG629093 /DB_XREF=gi:13680566 /DB_XREF=cC-esflcLEL25O15d1 /CLONE=cC-esflcLEL25O15d1 /TID=Les.1376.2 /CNT=1 /FEA=EST /TIER=ConsEnd /STK=1 /UG=Les.1376 /UG_TITLE=Transcribed locus, weakly similar to NP_680372.1 Arabidopsis thaliana At5g41315 gene /REP_OR	BG629093 // /DB_XREF=cC-esflcLEL25O15d1 /CLONE=cC-esflcLEL25O15d1 // gb // --- // ---		no hits found		8.45784	8.62837	8.17212	8.19624	8.38561	8.27286	7.9075	8.27075	8.05527	8.05893	7.39887	7.47531	7.73384	8.17007	8.39715	7.88628	8.31779	7.4712	P	P	P	P	P	P	P	P	P	P	P	P	P	P	P	P	P	P	0.134543	0.775068	-0.442385	0.236031
Les.1379.1.A1_at	Les.1379.1	SGN-U327544	204	6e-53	gb:BG631211 /DB_XREF=gi:13682684 /DB_XREF=cC-esflcLEL6O08a1 /CLONE=cC-esflcLEL6O08a1 /TID=Les.1379.1 /CNT=1 /FEA=EST /TIER=ConsEnd /STK=1 /UG=Les.1379 /UG_TITLE=Transcribed locus, weakly similar to NP_197908.1 Arabidopsis thaliana At5g25260 gene /REP_ORG=	AK321958 // Solanum lycopersicum cDNA, clone: LEFL1031CF06, HTC in leaf. // gb_htc // 11 // ---		no hits found		9.30874	9.29841	9.0954	10.153	11.0488	11.2464	9.06338	6.40981	9.031	9.08277	8.05898	7.6061	5.35054	8.2259	12.008	8.03432	11.9453	8.12833	P	P	P	P	P	P	P	P	P	P	P	P	P	P	P	P	P	P	-1.58188	0.429912	-2.68655	0.148167
Les.1380.1.A1_at	Les.1380.1	SGN-U328144	224	9e-59	gb:BG631212 /DB_XREF=gi:13682685 /DB_XREF=cC-esflcLEL6O09a1 /CLONE=cC-esflcLEL6O09a1 /TID=Les.1380.1 /CNT=1 /FEA=EST /TIER=ConsEnd /STK=1 /UG=Les.1380 /UG_TITLE=Transcribed locus /REP_ORG=L. esculentum	BG631212 // /DB_XREF=cC-esflcLEL6O09a1 /CLONE=cC-esflcLEL6O09a1 // gb // --- // ---		no hits found		4.92598	5.29312	5.29775	5.7298	4.92753	5.76151	3.03213	5.38391	3.27684	5.52726	3.47001	5.14314	3.67316	5.27315	4.06283	6.06558	4.02042	4.85398	P	P	P	P	P	P	A	P	P	P	A	P	P	P	A	P	A	P	-0.300662	0.511148	-0.075379	0.899124
Les.1381.1.A1_at	Les.1381.1	SGN-U318277	192	2e-49	gb:BG631221 /DB_XREF=gi:13682694 /DB_XREF=cC-esflcLEL6P01a1 /CLONE=cC-esflcLEL6P01a1 /TID=Les.1381.1 /CNT=1 /FEA=EST /TIER=ConsEnd /STK=0 /UG=Les.1381 /UG_TITLE=Transcribed locus, weakly similar to NP_193839.3 Arabidopsis thaliana At4g21070 gene /REP_ORG=	AK325803 // Solanum lycopersicum cDNA, clone: LEFL2033F04, HTC in fruit. // gb_htc // 11 // --- /// AK327782 // Solanum lycopersicum cDNA, clone: LEFL2037M21, HTC in fruit. // gb_htc // 11 // ---		no hits found		8.91228	9.30578	8.97119	9.30176	9.14374	9.14515	8.34775	8.59302	8.76555	8.39491	7.89702	8.4443	8.73825	8.90595	8.59092	8.93901	8.46978	8.86372	P	P	P	P	P	P	P	P	P	P	P	P	P	P	P	P	P	P	-0.133799	0.666282	-0.293992	0.269153
Les.1382.1.A1_at	Les.1382.1	SGN-U333078	210	1e-54	gb:BG631226 /DB_XREF=gi:13682699 /DB_XREF=cC-esflcLEL6P11a1 /CLONE=cC-esflcLEL6P11a1 /TID=Les.1382.1 /CNT=1 /FEA=EST /TIER=ConsEnd /STK=1 /UG=Les.1382 /UG_TITLE=Transcribed locus /REP_ORG=L. esculentum	AK323609 // Solanum lycopersicum cDNA, clone: LEFL1060CH06, HTC in leaf. // gb_htc // 11 // ---		no hits found		7.64682	7.93677	7.76386	8.37844	8.31245	8.53645	7.42208	7.2433	7.47313	7.30512	7.5318	6.8761	6.9882	7.42393	7.98424	7.49758	8.10424	6.6352	P	P	P	P	P	P	P	P	P	P	P	P	P	P	P	P	P	P	-0.626628	0.1115	-1.22354	0.00371702
Les.1384.1.A1_at	Les.1384.1	SGN-U332789	230	1e-60	gb:BG631237 /DB_XREF=gi:13682710 /DB_XREF=cC-esflcLEL7A01a1 /CLONE=cC-esflcLEL7A01a1 /TID=Les.1384.1 /CNT=1 /FEA=EST /TIER=ConsEnd /STK=0 /UG=Les.1384 /UG_TITLE=Transcribed locus /REP_ORG=L. esculentum	AK327992 // Solanum lycopersicum cDNA, clone: LEFL2043H14, HTC in fruit. // gb_htc // 10 // ---		no hits found		8.47721	8.5265	8.37078	9.26162	8.88145	8.91764	7.0225	8.22637	7.56949	7.77032	7.49496	8.21843	7.56492	7.69237	7.76208	7.95341	8.14651	7.79397	P	P	P	P	P	P	P	P	P	P	P	P	P	P	P	P	P	P	-0.562068	0.0394769	-1.20698	0.000242391
Les.1386.1.S1_at	Les.1386.1	SGN-U313359	470	e-132	gb:BE354147 /DB_XREF=gi:9292123 /DB_XREF=EST355490 /CLONE=cTOD9G16 /TID=Les.1386.1 /CNT=11 /FEA=EST /TIER=ConsEnd /STK=0 /UG=Les.1386 /UG_TITLE=Transcribed locus, weakly similar to NP_191103.1 Arabidopsis thaliana At3g55430 gene /REP_ORG=L. esculentum	AW738689 // /DB_XREF=EST340116 /CLONE=cTOD8A12 // gb // --- // --- /// BE353734 // /DB_XREF=EST355077 /CLONE=cTOD5H20 // gb // --- // --- /// BE354147 // /DB_XREF=EST355490 /CLONE=cTOD9G16 // gb // --- // --- /// BI933333 // /DB_XREF=EST553222 /CLONE=cTOD	ACH56716	beta-glucosidase 08 [Solanum lycopersicum]	9e-21	2.96813	3.0328	2.87088	3.10922	2.70622	3.00327	2.8531	2.86832	2.85745	2.85276	2.92061	2.65845	2.79864	2.85848	2.90893	2.69338	3.17488	2.80451	A	M	A	A	A	P	A	A	A	A	A	A	A	A	A	A	A	A	0.017701	0.951573	-0.154118	0.444369
Les.1386.2.A1_at	Les.1386.2	No hits found	No hits found	No hits found	gb:BG631247 /DB_XREF=gi:13682720 /DB_XREF=cC-esflcLEL7A14d1 /CLONE=cC-esflcLEL7A14d1 /TID=Les.1386.2 /CNT=1 /FEA=EST /TIER=ConsEnd /STK=1 /UG=Les.1386 /UG_TITLE=Transcribed locus, weakly similar to NP_191103.1 Arabidopsis thaliana At3g55430 gene /REP_ORG=	BG631247 // /DB_XREF=cC-esflcLEL7A14d1 /CLONE=cC-esflcLEL7A14d1 // gb // --- // ---		no hits found		2.77728	2.84807	2.88051	3.58703	3.04329	2.97492	2.84135	3.03334	3.02552	3.05003	3.15818	3.40572	3.23036	2.99748	3.01941	3.12008	2.98083	2.79829	A	A	A	A	A	P	A	A	P	P	A	A	A	P	A	P	A	A	-0.366459	0.127582	-0.229796	0.366741
Les.1389.1.S1_at	Les.1389.1	SGN-U315060	698	0	gb:U81996.1 /DB_XREF=gi:1816534 /GEN=le16 /TID=Les.1389.1 /CNT=11 /FEA=FLmRNA /TIER=FL /STK=2 /UG=Les.1389 /DEF=Lycopersicon esculentum non specific lipid transfer protein (le16) mRNA, complete cds. /PROD=non specific lipid transfer protein /FL=gb:U81996.	AK246907 // Solanum lycopersicum cDNA, clone: FC15DD02, HTC in fruit. // gb_htc // 11 // --- /// U81996 // Lycopersicon esculentum non specific lipid transfer protein (le16) mRNA, complete cds. // gb // 11 // ---	P93224	RecName: Full=Non-specific lipid-transfer protein 2; Short=LTP 2; Flags: Precursor	5e-38	9.72964	9.6402	9.69445	8.91492	11.3936	8.38197	13.6923	11.3573	13.6366	11.1981	14.1247	11.0513	8.15574	10.383	12.8288	11.3387	13.34	13.6962	P	P	P	P	P	P	P	P	P	P	P	P	P	P	P	P	P	P	0.124593	0.963119	2.24246	0.181925
Les.1392.1.A1_at	Les.1392.1	SGN-U324494	620	e-177	gb:BG631304 /DB_XREF=gi:13682777 /DB_XREF=cC-esflcLEL7D19a1 /CLONE=cC-esflcLEL7D19a1 /TID=Les.1392.1 /CNT=5 /FEA=EST /TIER=ConsEnd /STK=1 /UG=Les.1392 /UG_TITLE=Transcribed locus /REP_ORG=L. esculentum	AA824908 // /DB_XREF=CT195.SK /CLONE=CT195 // gb // --- // --- /// AI488296 // /DB_XREF=EST246618 /CLONE=cLED22I5 // gb // --- // --- /// AI488517 // /DB_XREF=EST246856 /CLONE=cLED23J18 // gb // --- // --- /// AI898781 // /DB_XREF=EST268224 /CLONE=cLED35J		no hits found		11.9971	12.1423	11.7641	11.6675	11.7684	11.5275	11.4169	12.0196	11.4868	11.731	11.1704	11.4667	11.6474	12.1545	11.6338	11.9271	11.6185	11.8983	P	P	P	P	P	P	P	P	P	P	P	P	P	P	P	P	P	P	0.313337	0.155642	0.338819	0.122789
Les.1393.1.S1_at	Les.1393.1	SGN-U321499	507	e-144	gb:BG643676 /DB_XREF=gi:13778901 /DB_XREF=EST511870 /CLONE=cTOF32A14 /TID=Les.1393.1 /CNT=4 /FEA=EST /TIER=ConsEnd /STK=0 /UG=Les.1393 /UG_TITLE=Transcribed locus, moderately similar to NP_568813.1 Arabidopsis thaliana At5g54855 gene /REP_ORG=L. esculentu	AK324542 // Solanum lycopersicum cDNA, clone: LEFL1079AD11, HTC in leaf. // gb_htc // 11 // ---	NP_568813	pollen Ole e 1 allergen and extensin family protein [Arabidopsis thaliana]	6e-48	9.98755	10.0365	9.84674	9.8274	9.74576	9.71853	10.0879	9.92535	11.1052	10.0837	10.8959	9.97597	11.0242	9.88058	11.6727	9.34899	11.9108	9.61979	P	P	P	P	P	P	P	P	P	P	P	P	P	P	P	P	P	P	0.193016	0.663222	-0.147442	0.753147
Les.1393.2.A1_at	Les.1393.2	SGN-U321499	220	1e-57	gb:BG630786 /DB_XREF=gi:13682259 /DB_XREF=cC-esflcLEL4K19d1 /CLONE=cC-esflcLEL4K19d1 /TID=Les.1393.2 /CNT=2 /FEA=EST /TIER=ConsEnd /STK=1 /UG=Les.1393 /UG_TITLE=Transcribed locus, moderately similar to NP_568813.1 Arabidopsis thaliana At5g54855 gene /REP_	AK324542 // Solanum lycopersicum cDNA, clone: LEFL1079AD11, HTC in leaf. // gb_htc // 11 // ---		no hits found		11.1704	11.5142	11.3233	11.3351	11.0825	11.0897	11.3801	11.4325	12.1258	11.4902	11.7164	11.1891	12.1434	11.4399	12.586	10.9794	12.5235	11.2112	P	P	P	P	P	P	P	P	P	P	P	P	P	P	P	P	P	P	0.16684	0.612175	0.0410617	0.922435
Les.1394.1.A1_at	Les.1394.1	SGN-U321134	287	9e-78	gb:BG631315 /DB_XREF=gi:13682788 /DB_XREF=cC-esflcLEL7E13a1 /CLONE=cC-esflcLEL7E13a1 /TID=Les.1394.1 /CNT=2 /FEA=EST /TIER=ConsEnd /STK=1 /UG=Les.1394 /UG_TITLE=Transcribed locus, highly similar to NP_051039.1 Arabidopsis thaliana psbA gene /REP_ORG=L. es	AK325302 // Solanum lycopersicum cDNA, clone: LEFL1094DH01, HTC in leaf. // gb_htc // 10 // ---	Q41495	RecName: Full=STS14 protein; Flags: Precursor	2e-14	9.28362	9.31328	8.96444	9.67362	9.52693	9.55027	11.5107	11.0047	11.0017	10.5285	11.4257	10.39	10.0252	9.73527	11.4181	11.1251	11.5591	9.6276	P	P	P	P	P	P	P	P	P	P	P	P	P	P	P	P	P	P	-0.396494	0.548541	0.579064	0.345739
Les.1395.1.A1_at	Les.1395.1	SGN-U332241	264	1e-70	gb:BG631317 /DB_XREF=gi:13682790 /DB_XREF=cC-esflcLEL7E17a1 /CLONE=cC-esflcLEL7E17a1 /TID=Les.1395.1 /CNT=1 /FEA=EST /TIER=ConsEnd /STK=0 /UG=Les.1395 /UG_TITLE=Transcribed locus /REP_ORG=L. esculentum	BG631317 // /DB_XREF=cC-esflcLEL7E17a1 /CLONE=cC-esflcLEL7E17a1 // gb // --- // ---		no hits found		3.87101	3.54988	3.16856	3.75424	4.01575	3.99344	3.83398	3.89225	3.94042	3.5553	3.03762	3.04899	3.56129	3.63197	4.05125	3.42498	3.28622	3.68066	A	P	A	A	P	P	P	P	P	M	A	A	P	P	P	P	A	P	-0.391331	0.352613	-0.341942	0.428406
Les.1396.2.A1_at	Les.1396.2	SGN-U317761	224	8e-59	gb:BG631139 /DB_XREF=gi:13682612 /DB_XREF=cC-esflcLEL6K06a1 /CLONE=cC-esflcLEL6K06a1 /TID=Les.1396.2 /CNT=1 /FEA=EST /TIER=ConsEnd /STK=1 /UG=Les.1396 /UG_TITLE=Transcribed locus, moderately similar to NP_568424.1 Arabidopsis thaliana At5g22830 gene /REP_	BG631139 // /DB_XREF=cC-esflcLEL6K06a1 /CLONE=cC-esflcLEL6K06a1 // gb // --- // ---		no hits found		3.84036	4.02159	3.53075	4.14701	3.8035	3.71838	3.3605	3.88291	3.70819	3.76591	3.75832	4.03908	3.77743	3.79731	4.07966	3.78756	4.28115	3.85958	A	P	A	A	M	A	A	A	P	A	P	P	A	P	P	P	M	M	-0.0920608	0.772054	-0.0748116	0.821426
Les.1397.1.A1_at	Les.1397.1	SGN-U323857	220	1e-57	gb:BG631327 /DB_XREF=gi:13682800 /DB_XREF=cC-esflcLEL7F13a1 /CLONE=cC-esflcLEL7F13a1 /TID=Les.1397.1 /CNT=1 /FEA=EST /TIER=ConsEnd /STK=1 /UG=Les.1397 /UG_TITLE=Transcribed locus, weakly similar to NP_197918.1 Arabidopsis thaliana At5g25360 gene /REP_ORG=	BG631327 // /DB_XREF=cC-esflcLEL7F13a1 /CLONE=cC-esflcLEL7F13a1 // gb // --- // ---		no hits found		6.79465	7.29327	6.25284	8.2407	8.52425	8.62016	12.1158	7.18129	12.5434	7.31067	12.5055	7.50663	11.7374	6.95052	12.5971	7.39489	12.8572	7.81319	P	P	P	P	P	P	P	P	P	P	P	P	P	P	P	P	P	P	-1.68145	0.00091069	-1.0755	0.0183291
Les.1399.1.A1_at	Les.1399.1	SGN-U319877	278	7e-75	gb:BG631331 /DB_XREF=gi:13682805 /DB_XREF=cC-esflcLEL7F20d1 /CLONE=cC-esflcLEL7F20d1 /TID=Les.1399.1 /CNT=2 /FEA=EST /TIER=ConsEnd /STK=1 /UG=Les.1399 /UG_TITLE=Transcribed locus, weakly similar to NP_198582.2 Arabidopsis thaliana At5g37660 gene /REP_ORG=	AK329157 // Solanum lycopersicum cDNA, clone: LEFL3106G21, HTC in root. // gb_htc // 11 // ---		no hits found		9.18869	8.77307	8.9536	9.75097	9.70396	9.64216	9.4753	7.57157	10.6504	8.44089	9.88699	7.77748	10.8453	8.14416	10.5301	8.26051	10.911	7.87256	P	P	P	P	P	P	P	P	P	P	P	P	P	P	P	P	P	P	-0.727246	0.0702855	-1.60662	0.000575126
Les.1399.2.S1_at	Les.1399.2	SGN-U319878	256	2e-68	gb:BF097075 /DB_XREF=gi:10902785 /DB_XREF=EST400533 /CLONE=cLEW19E8 /TID=Les.1399.2 /CNT=2 /FEA=EST /TIER=ConsEnd /STK=0 /UG=Les.1399 /UG_TITLE=Transcribed locus, weakly similar to NP_198582.2 Arabidopsis thaliana At5g37660 gene /REP_ORG=L. esculentum	AK329157 // Solanum lycopersicum cDNA, clone: LEFL3106G21, HTC in root. // gb_htc // 11 // ---		no hits found		7.41402	6.88372	7.70501	8.62182	8.57668	8.87451	9.44025	5.97172	9.85896	7.58351	9.24953	6.77463	9.97389	6.92667	9.01236	7.7241	9.14478	7.12405	P	P	P	P	P	P	P	P	P	P	P	P	P	P	P	P	P	P	-1.35675	0.0153617	-1.43273	0.0111655
Les.14.1.S1_at	Les.14.1	SGN-U324604	928	0	gb:X98930.1 /DB_XREF=gi:1771161 /GEN=SBT2 /TID=Les.14.1 /CNT=2 /FEA=mRNA /TIER=ConsEnd /STK=0 /UG=Les.14 /UG_TITLE=Serine protease, SBT2 /DEF=L.esculentum mRNA for serine protease, SBT2. /REP_ORG=L. esculentum	X98930 // L.esculentum mRNA for serine protease, SBT2. // gb // 11 // ---	CAA67430	SBT2 [Solanum lycopersicum]	0	7.62154	7.63826	6.94263	8.7458	9.02842	9.32871	10.4454	6.57886	9.57714	6.96183	9.59866	6.4813	6.16047	6.79365	9.0397	7.03603	9.20706	5.84955	P	P	P	P	P	P	P	P	P	P	P	P	P	P	P	P	P	P	-1.6335	0.0650917	-2.47456	0.00758604
Les.140.1.S1_at	Les.140.1	SGN-U318405	1072	0	gb:L08830.1 /DB_XREF=gi:170383 /GEN=BiPgrp78 /TID=Les.140.1 /CNT=13 /FEA=FLmRNA /TIER=FL /STK=1 /UG=Les.140 /DEF=Tomato BiP (binding protein)grp78 (glucose-regulated protein, 78 kD) (BiPgrp78) mRNA, complete cds. /PROD=glucose-regulated protein 78 /FL=gb:	L08830 // Tomato BiP (binding protein)/grp78 (glucose-regulated protein, 78 kD) (BiP/grp78) mRNA, complete cds. // gb // 11 // ---	P49118	RecName: Full=Luminal-binding protein; Short=BiP; AltName: Full=78 kDa glucose-regulated protein homolog; AltName: Full=GRP 78; Flags: Precursor	0	10.3291	10.0687	9.83999	9.11837	9.30789	9.38024	10.9024	10.442	9.94962	11.0082	11.0671	10.6098	10.4541	10.862	10.454	11.4779	9.65357	11.3131	P	P	P	P	P	P	P	P	P	P	P	P	P	P	P	P	P	P	0.810445	0.0680496	1.94884	0.00027132
Les.1401.1.S1_at	Les.1401.1	SGN-U313315	850	0	gb:BG631344 /DB_XREF=gi:13682818 /DB_XREF=cC-esflcLEL7G19a1 /CLONE=cC-esflcLEL7G19a1 /TID=Les.1401.1 /CNT=6 /FEA=EST /TIER=ConsEnd /STK=1 /UG=Les.1401 /UG_TITLE=Transcribed locus, weakly similar to NP_197368.1 Arabidopsis thaliana At5g18670 gene /REP_ORG=	AJ849377 // Lycopersicon esculentum mRNA for 1,4-alpha-glucan-maltohydrolase (bmy3 gene). // gb // 9 // --- /// AK320332 // Solanum lycopersicum cDNA, clone: LEFL1008AB10, HTC in leaf. // gb_htc // 9 // ---	CAH60892	1,4-alpha-glucan-maltohydrolase [Solanum lycopersicum]	3e-54	10.8325	10.9227	10.6539	10.752	10.3201	9.97475	10.6073	11.2044	11.9431	11.0764	11.3519	11.4827	11.8613	10.8251	12.1402	10.4945	12.0466	10.9164	P	P	P	P	P	P	P	P	P	P	P	P	P	P	P	P	P	P	0.454049	0.268763	0.396385	0.3448
Les.1401.2.S1_at	Les.1401.2	SGN-U313315	628	e-180	gb:AI485041 /DB_XREF=gi:4380412 /DB_XREF=EST243321 /CLONE=cLED2L4 /TID=Les.1401.2 /CNT=12 /FEA=EST /TIER=ConsEnd /STK=0 /UG=Les.1401 /UG_TITLE=Transcribed locus, weakly similar to NP_197368.1 Arabidopsis thaliana At5g18670 gene /REP_ORG=L. esculentum	AJ849377 // Lycopersicon esculentum mRNA for 1,4-alpha-glucan-maltohydrolase (bmy3 gene). // gb // 11 // --- /// AK320332 // Solanum lycopersicum cDNA, clone: LEFL1008AB10, HTC in leaf. // gb_htc // 11 // ---	CAH60892	1,4-alpha-glucan-maltohydrolase [Solanum lycopersicum]	3e-91	8.59448	8.32683	8.33764	8.56612	8.08738	7.87361	9.23594	8.96858	10.1334	9.1341	9.57503	9.38816	10.0853	8.75823	9.90436	8.66126	9.5821	9.09477	P	P	P	P	P	P	P	P	P	P	P	P	P	P	P	P	P	P	0.24395	0.529098	0.662385	0.0541473
Les.1401.3.S1_at	Les.1401.3	SGN-U313315	553	e-157	gb:AW931541 /DB_XREF=gi:8106942 /DB_XREF=EST357384 /CLONE=cLEF45D13 /TID=Les.1401.3 /CNT=4 /FEA=EST /TIER=ConsEnd /STK=0 /UG=Les.1401 /UG_TITLE=Transcribed locus, weakly similar to NP_197368.1 Arabidopsis thaliana At5g18670 gene /REP_ORG=L. esculentum	AJ849377 // Lycopersicon esculentum mRNA for 1,4-alpha-glucan-maltohydrolase (bmy3 gene). // gb // 9 // --- /// AK320332 // Solanum lycopersicum cDNA, clone: LEFL1008AB10, HTC in leaf. // gb_htc // 9 // ---	CAH60892	1,4-alpha-glucan-maltohydrolase [Solanum lycopersicum]	6e-32	6.078	5.8515	5.90376	5.67054	5.69877	5.46018	7.05284	6.66891	7.76521	6.60325	6.91137	6.5996	7.67663	6.59006	7.39237	6.34624	6.77793	6.93157	P	P	P	P	P	P	P	P	P	P	P	P	P	P	P	P	P	P	0.334592	0.382358	1.0128	0.00710533
Les.1406.1.A1_at	Les.1406.1	SGN-U331131	157	1e-38	gb:BG631395 /DB_XREF=gi:13682869 /DB_XREF=cC-esflcLEL7K03a1 /CLONE=cC-esflcLEL7K03a1 /TID=Les.1406.1 /CNT=1 /FEA=EST /TIER=ConsEnd /STK=0 /UG=Les.1406 /UG_TITLE=Transcribed locus /REP_ORG=L. esculentum	BG631395 // /DB_XREF=cC-esflcLEL7K03a1 /CLONE=cC-esflcLEL7K03a1 // gb // --- // ---		no hits found		9.9844	9.91173	9.75866	9.51259	9.80556	9.74203	8.9813	9.94902	8.97298	9.81628	8.23016	9.41917	7.78075	9.86446	9.26861	10.1647	8.72819	10.1379	P	P	P	P	P	P	P	P	P	P	P	P	P	P	P	P	P	P	0.198206	0.716277	0.36896	0.43999
Les.1408.1.S1_at	Les.1408.1	SGN-U317324	276	3e-74	gb:BF096814 /DB_XREF=gi:10902512 /DB_XREF=EST360829 /CLONE=cLEW17E16 /TID=Les.1408.1 /CNT=12 /FEA=EST /TIER=ConsEnd /STK=0 /UG=Les.1408 /UG_TITLE=Transcribed locus, moderately similar to NP_187151.1 Arabidopsis thaliana At3g05000 gene /REP_ORG=L. esculent	AK246157 // Solanum lycopersicum cDNA, clone: FC02AD06, HTC in fruit. // gb_htc // 11 // --- /// AK321089 // Solanum lycopersicum cDNA, clone: LEFL1019AC07, HTC in leaf. // gb_htc // 11 // ---	XP_002512289	trafficking protein particle complex subunit 6b, putative [Ricinus communis]	3e-24	10.0397	10.2078	10.2364	10.1435	10.1729	10.1052	10.6096	10.226	10.1378	10.4367	10.5849	10.6356	10.4505	10.4624	9.93832	10.6229	10.133	10.7222	P	P	P	P	P	P	P	P	P	P	P	P	P	P	P	P	P	P	0.0207783	0.955386	0.461982	0.0482908
Les.1408.2.A1_at	Les.1408.2	SGN-U317324	254	1e-67	gb:BG631433 /DB_XREF=gi:13682907 /DB_XREF=cC-esflcLEL7N02d1 /CLONE=cC-esflcLEL7N02d1 /TID=Les.1408.2 /CNT=1 /FEA=EST /TIER=ConsEnd /STK=1 /UG=Les.1408 /UG_TITLE=Transcribed locus, moderately similar to NP_187151.1 Arabidopsis thaliana At3g05000 gene /REP_	BG631433 // /DB_XREF=cC-esflcLEL7N02d1 /CLONE=cC-esflcLEL7N02d1 // gb // --- // ---		no hits found		10.616	10.745	10.5286	10.5853	10.5002	10.3696	10.4552	10.6966	10.4018	10.6025	10.6878	10.6918	10.7591	10.6449	10.6141	10.6798	10.9071	10.9124	P	P	P	P	P	P	P	P	P	P	P	P	P	P	P	P	P	P	0.144829	0.445828	0.260698	0.13572
Les.1409.1.A1_at	Les.1409.1	SGN-U314106	161	1e-39	gb:BG631434 /DB_XREF=gi:13682908 /DB_XREF=cC-esflcLEL7N03a1 /CLONE=cC-esflcLEL7N03a1 /TID=Les.1409.1 /CNT=2 /FEA=EST /TIER=ConsEnd /STK=0 /UG=Les.1409 /UG_TITLE=Transcribed locus, weakly similar to NP_564102.1 Arabidopsis thaliana At1g20100 gene /REP_ORG=	AW218750 // /DB_XREF=EST301230 /CLONE=cLEX1C23 // gb // --- // --- /// BG631434 // /DB_XREF=cC-esflcLEL7N03a1 /CLONE=cC-esflcLEL7N03a1 // gb // --- // ---		no hits found		11.6146	11.6589	11.707	10.9487	11.1045	10.9628	10.836	11.5701	10.7463	11.3659	10.67	10.9436	10.7635	11.4273	11.4176	11.0247	11.4813	11.1355	P	P	P	P	P	P	P	P	P	P	P	P	P	P	P	P	P	P	0.65481	0.0195636	0.190503	0.541389
Les.1409.2.S1_at	Les.1409.2	SGN-U314106	674	0	gb:AW218749 /DB_XREF=gi:6529623 /DB_XREF=EST301229 /CLONE=cLEX1C23 /TID=Les.1409.2 /CNT=18 /FEA=EST /TIER=ConsEnd /STK=0 /UG=Les.1409 /UG_TITLE=Transcribed locus, weakly similar to NP_564102.1 Arabidopsis thaliana At1g20100 gene /REP_ORG=L. esculentum	AI485327 // /DB_XREF=EST243631 /CLONE=cLED5E23 // gb // --- // --- /// AI486512 // /DB_XREF=EST244833 /CLONE=cLED6K8 // gb // --- // --- /// AI487609 // /DB_XREF=EST245931 /CLONE=cLED9B6 // gb // --- // --- /// AI488924 // /DB_XREF=EST247263 /CLONE=cLED18		no hits found		10.0121	9.89203	10.0545	9.7568	9.67293	9.49406	9.37844	9.99397	9.12654	9.68609	9.48073	9.71499	9.29046	9.79962	9.73097	9.29644	9.92708	9.53608	P	P	P	P	P	P	P	P	P	P	P	P	P	P	P	P	P	P	0.344926	0.175158	-0.097215	0.762515
Les.1409.3.S1_at	Les.1409.3	SGN-U314107	704	0	gb:BE461946 /DB_XREF=gi:9506344 /DB_XREF=EST413461 /CLONE=cLEG40P10 /TID=Les.1409.3 /CNT=6 /FEA=EST /TIER=ConsEnd /STK=0 /UG=Les.1409 /UG_TITLE=Transcribed locus, weakly similar to NP_564102.1 Arabidopsis thaliana At1g20100 gene /REP_ORG=L. esculentum	BE458940 // /DB_XREF=EST414232 /CLONE=cLEM5E15 // gb // --- // --- /// BE461293 // /DB_XREF=EST412712 /CLONE=cLEG38K7 // gb // --- // --- /// BE461946 // /DB_XREF=EST413461 /CLONE=cLEG40P10 // gb // --- // --- /// BI421766 // /DB_XREF=EST532432 /CLONE=cLE		no hits found		9.19353	9.23129	9.87532	8.91555	8.85046	8.66612	8.67635	9.0369	8.25542	9.60028	7.93281	9.09288	8.85733	9.43395	9.29646	8.81569	8.45477	9.46843	P	P	P	P	P	P	P	P	P	P	P	P	P	P	P	P	P	P	0.622668	0.113676	0.428643	0.294523
Les.141.1.S1_at	Les.141.1	SGN-U321399	630	e-180	gb:AF059488.1 /DB_XREF=gi:4138913 /GEN=EXPA4 /TID=Les.141.1 /CNT=5 /FEA=FLmRNA /TIER=FL /STK=2 /UG=Les.141 /DEF=Lycopersicon esculentum expansin precursor (EXPA4) mRNA, complete cds. /PROD=expansin precursor /FL=gb:AF059488.1 /REP_ORG=L. esculentum	AF059488 // Lycopersicon esculentum expansin precursor (EXPA4) mRNA, complete cds. // gb // 11 // --- /// BT014091 // Lycopersicon esculentum clone 133195F, mRNA sequence. // gb // 11 // ---	AAD13632	expansin precursor [Lycopersicon esculentum]	8e-158	8.49066	8.52269	8.87145	9.78174	10.1856	10.0784	9.9214	6.0145	10.4523	8.34133	10.0076	6.94439	7.65434	7.6543	10.9172	7.50746	11.0836	7.72509	P	P	P	P	P	P	P	P	P	P	P	P	P	P	P	P	P	P	-1.38698	0.185994	-2.38629	0.023025
Les.1410.1.A1_at	Les.1410.1	SGN-U318877	228	5e-60	gb:BG631442 /DB_XREF=gi:13682916 /DB_XREF=cC-esflcLEL7N12d1 /CLONE=cC-esflcLEL7N12d1 /TID=Les.1410.1 /CNT=1 /FEA=EST /TIER=ConsEnd /STK=1 /UG=Les.1410 /UG_TITLE=Transcribed locus, highly similar to NP_563677.1 Arabidopsis thaliana At1g03150 gene /REP_ORG=	AK321562 // Solanum lycopersicum cDNA, clone: LEFL1026AC08, HTC in leaf. // gb_htc // 11 // ---		no hits found		10.8201	11.0165	10.6791	10.6399	10.8518	10.6988	11.1678	10.922	11.0798	10.71	10.9389	10.5422	11.0969	10.9824	11.2823	11.0173	11.141	11.0776	P	P	P	P	P	P	P	P	P	P	P	P	P	P	P	P	P	P	0.108357	0.60474	0.295596	0.0995673
Les.1413.1.A1_at	Les.1413.1	SGN-U320831	208	4e-54	gb:BG631459 /DB_XREF=gi:13682933 /DB_XREF=cC-esflcLEL7O10d1 /CLONE=cC-esflcLEL7O10d1 /TID=Les.1413.1 /CNT=1 /FEA=EST /TIER=ConsEnd /STK=1 /UG=Les.1413 /UG_TITLE=Transcribed locus, weakly similar to NP_190336.1 Arabidopsis thaliana At3g47520 gene /REP_ORG=	AK246935 // Solanum lycopersicum cDNA, clone: FC26DG07, HTC in fruit. // gb_htc // 11 // --- /// AK329603 // Solanum lycopersicum cDNA, clone: LEFL3148E05, HTC in root. // gb_htc // 11 // ---		no hits found		11.0897	11.0844	10.9102	10.8413	10.957	11.0754	11.8243	10.9747	11.4029	11.151	11.3169	10.9472	11.1679	10.8908	11.4914	11.4438	11.0535	10.9633	P	P	P	P	P	P	P	P	P	P	P	P	P	P	P	P	P	P	0.0701777	0.837246	0.141389	0.63411
Les.1415.1.S1_at	Les.1415.1	SGN-U321153	305	4e-83	gb:AI896119 /DB_XREF=gi:5602021 /DB_XREF=EST265562 /CLONE=cLEC13L14 /TID=Les.1415.1 /CNT=2 /FEA=EST /TIER=ConsEnd /STK=0 /UG=Les.1415 /UG_TITLE=Transcribed locus, weakly similar to NP_178037.2 Arabidopsis thaliana At1g79160 gene /REP_ORG=L. esculentum	AI896119 // /DB_XREF=EST265562 /CLONE=cLEC13L14 // gb // --- // --- /// BG128365 // /DB_XREF=EST474011 /CLONE=cTOF20K10 // gb // --- // ---	ACU23151	unknown [Glycine max]	2e-09	8.06542	8.13761	7.99096	8.28601	8.44208	8.25054	7.37278	8.46449	6.91725	8.21541	7.09158	8.38363	7.65722	8.45848	6.31716	8.60928	7.02085	8.68704	P	P	P	P	P	P	P	P	P	P	M	P	P	P	A	P	A	P	-0.261544	0.501161	0.258726	0.506709
Les.1415.2.A1_at	Les.1415.2	SGN-U337306	244	9e-65	gb:BG631468 /DB_XREF=gi:13682942 /DB_XREF=cC-esflcLEL7O19a1 /CLONE=cC-esflcLEL7O19a1 /TID=Les.1415.2 /CNT=1 /FEA=EST /TIER=ConsEnd /STK=1 /UG=Les.1415 /UG_TITLE=Transcribed locus, weakly similar to NP_178037.2 Arabidopsis thaliana At1g79160 gene /REP_ORG=	BG631468 // /DB_XREF=cC-esflcLEL7O19a1 /CLONE=cC-esflcLEL7O19a1 // gb // --- // ---		no hits found		5.69558	5.56458	5.62748	6.08029	5.87738	5.56542	4.49425	5.74831	5.23447	5.15595	5.1473	5.6829	5.23358	5.50503	5.12086	5.62237	5.55314	5.51035	P	P	P	P	P	P	P	P	P	P	P	P	P	P	P	P	P	P	-0.211814	0.542148	-0.295113	0.364528
Les.1416.1.A1_at	Les.1416.1	SGN-U323948	174	6e-44	gb:BG631481 /DB_XREF=gi:13682955 /DB_XREF=cC-esflcLEL7P18d1 /CLONE=cC-esflcLEL7P18d1 /TID=Les.1416.1 /CNT=1 /FEA=EST /TIER=ConsEnd /STK=0 /UG=Les.1416 /UG_TITLE=Transcribed locus /REP_ORG=L. esculentum	BG631481 // /DB_XREF=cC-esflcLEL7P18d1 /CLONE=cC-esflcLEL7P18d1 // gb // --- // ---		no hits found		10.096	10.2391	9.9505	9.97067	9.79665	9.65705	9.15816	9.98383	9.84272	9.73725	9.60733	9.84226	9.95253	9.97796	9.95624	9.74799	10.1707	9.95141	P	P	P	P	P	P	P	P	P	P	P	P	P	P	P	P	P	P	0.287094	0.229949	0.0843287	0.781206
Les.1417.1.S1_at	Les.1417.1	SGN-U333591	482	e-136	gb:BG628861 /DB_XREF=gi:13680334 /DB_XREF=cC-esflcLEL23P16a1 /CLONE=cC-esflcLEL23P16a1 /TID=Les.1417.1 /CNT=78 /FEA=mRNA /TIER=ConsEnd /STK=1 /UG=Les.1417 /UG_TITLE=Transcribed locus, highly similar to NP_850975.1 Arabidopsis thaliana At1g70490 gene /REP_	BT012686 // Lycopersicon esculentum clone 113536F, mRNA sequence. // gb // 11 // ---	ACF06579	ADP-ribosylation factor [Elaeis guineensis]	3e-98	13.2302	13.3524	13.2227	13.0021	12.9067	12.8751	13.299	13.468	13.5357	13.3311	13.3288	13.2074	13.7362	13.4682	13.7413	13.2875	13.7653	13.2735	P	P	P	P	P	P	P	P	P	P	P	P	P	P	P	P	P	P	0.340501	0.0263306	0.415093	0.00857664
Les.1419.1.S1_at	Les.1419.1	SGN-U320681	309	2e-84	gb:BE450618 /DB_XREF=gi:9456121 /DB_XREF=EST401505 /CLONE=cLEY14I18 /TID=Les.1419.1 /CNT=4 /FEA=EST /TIER=ConsEnd /STK=0 /UG=Les.1419 /UG_TITLE=Transcribed locus, weakly similar to NP_172067.1 Arabidopsis thaliana At1g05760 gene /REP_ORG=L. esculentum	AK323871 // Solanum lycopersicum cDNA, clone: LEFL1066CC04, HTC in leaf. // gb_htc // 9 // ---	NP_181901	lectin-related [Arabidopsis thaliana]	4e-09	10.0862	10.1114	10.3027	9.54871	9.95741	9.62502	10.7278	10.4533	10.8243	10.751	10.3983	10.3856	10.3219	10.7984	10.8473	10.2698	10.7987	10.8655	P	P	P	P	P	P	P	P	P	P	P	P	P	P	P	P	P	P	0.456388	0.106072	0.934194	0.00238149
Les.1419.2.A1_at	Les.1419.2	SGN-U320681	260	2e-69	gb:BG631486 /DB_XREF=gi:13682960 /DB_XREF=cC-esflcLEL8A06a1 /CLONE=cC-esflcLEL8A06a1 /TID=Les.1419.2 /CNT=1 /FEA=EST /TIER=ConsEnd /STK=1 /UG=Les.1419 /UG_TITLE=Transcribed locus, weakly similar to NP_172067.1 Arabidopsis thaliana At1g05760 gene /REP_ORG=	BG631486 // /DB_XREF=cC-esflcLEL8A06a1 /CLONE=cC-esflcLEL8A06a1 // gb // --- // ---		no hits found		10.9217	10.8768	10.9385	10.4735	10.7327	10.3124	11.1919	10.8785	11.4802	11.2908	11.1169	11.2698	11.0097	11.3506	11.61	11.0846	11.673	11.609	P	P	P	P	P	P	P	P	P	P	P	P	P	P	P	P	P	P	0.406123	0.154626	0.841844	0.0050623
Les.1420.1.S1_at	Les.1420.1	SGN-U315702	394	e-110	gb:AW217149 /DB_XREF=gi:6528023 /DB_XREF=EST295863 /CLONE=cLEC88L14 /TID=Les.1420.1 /CNT=2 /FEA=EST /TIER=ConsEnd /STK=0 /UG=Les.1420 /UG_TITLE=Transcribed locus, moderately similar to NP_566953.1 Arabidopsis thaliana At3g51610 gene /REP_ORG=L. esculentum	AK319396 // Solanum lycopersicum cDNA, clone: LEFL1020BB06, HTC in leaf. // gb_htc // 11 // ---	ACJ86178	unknown [Medicago truncatula]	9e-43	9.85964	9.83927	9.58224	9.40116	9.58927	9.59446	9.91775	10.2616	9.99909	9.91206	9.85638	9.7831	9.73698	10.2835	10.0465	10.1658	9.87585	9.97637	P	P	P	P	P	P	P	P	P	P	P	P	P	P	P	P	P	P	0.23209	0.272363	0.613599	0.00476068
Les.1420.2.A1_at	Les.1420.2	SGN-U315702	190	9e-49	gb:BG631497 /DB_XREF=gi:13682971 /DB_XREF=cC-esflcLEL8B05d1 /CLONE=cC-esflcLEL8B05d1 /TID=Les.1420.2 /CNT=1 /FEA=EST /TIER=ConsEnd /STK=1 /UG=Les.1420 /UG_TITLE=Transcribed locus, moderately similar to NP_566953.1 Arabidopsis thaliana At3g51610 gene /REP_	BG631497 // /DB_XREF=cC-esflcLEL8B05d1 /CLONE=cC-esflcLEL8B05d1 // gb // --- // ---		no hits found		11.0566	11.1586	10.7034	10.4004	10.5975	10.4946	10.9421	11.2713	10.9735	10.9165	10.7998	10.7797	10.9304	11.2587	11.3332	11.1135	10.9181	11.0219	P	P	P	P	P	P	P	P	P	P	P	P	P	P	P	P	P	P	0.47535	0.0409336	0.633864	0.00862028
Les.1421.1.A1_at	Les.1421.1	SGN-U317351	216	2e-56	gb:BG631509 /DB_XREF=gi:13682983 /DB_XREF=cC-esflcLEL8C09d1 /CLONE=cC-esflcLEL8C09d1 /TID=Les.1421.1 /CNT=2 /FEA=EST /TIER=ConsEnd /STK=0 /UG=Les.1421 /UG_TITLE=Transcribed locus, weakly similar to NP_192974.1 Arabidopsis thaliana At4g12370 gene /REP_ORG=	AW649699 // /DB_XREF=EST328153 /CLONE=cLEI9A10 // gb // --- // --- /// BG631509 // /DB_XREF=cC-esflcLEL8C09d1 /CLONE=cC-esflcLEL8C09d1 // gb // --- // ---		no hits found		11.1582	11.1756	10.9357	10.5857	10.6594	10.665	10.5876	11.2191	10.8369	10.9612	10.5285	10.9703	11.411	11.0517	10.6385	10.9499	10.6468	11.3325	P	P	P	P	P	P	P	P	P	P	P	P	P	P	P	P	P	P	0.453111	0.0923698	0.474677	0.0776324
Les.1422.1.S1_at	Les.1422.1	SGN-U313086	1074	0	gb:AF172856.1 /DB_XREF=gi:5726640 /GEN=tdi-65 /TID=Les.1422.1 /CNT=65 /FEA=FLmRNA /TIER=FL /STK=5 /UG=Les.1422 /DEF=Lycopersicon esculentum cysteine protease TDI-65 (tdi-65) mRNA, complete cds. /PROD=cysteine protease TDI-65 /FL=gb:M21444.1 gb:AJ003137.1	AF172856 // Lycopersicon esculentum cysteine protease TDI-65 (tdi-65) mRNA, complete cds. // gb // 11 // --- /// AJ003137 // Lycopersicon esculentum mRNA for cysteine protease CYP1, complete CDS. // gb // 11 // --- /// AK324566 // Solanum lycopersicum cDN	AAD48496	cysteine protease TDI-65 [Lycopersicon esculentum]	1e-252	12.9453	12.8927	13.0759	13.3634	12.9803	13.0431	8.01099	13.1752	7.1031	12.7739	7.4768	13.5481	6.36042	13.0702	7.13475	12.8598	7.93333	13.46	P	P	P	P	P	P	P	P	P	P	P	P	P	P	P	P	P	P	-0.157616	0.80597	0.00106441	0.999066
Les.1424.1.S1_at	Les.1424.1	SGN-U312749	345	8e-95	gb:BG126223 /DB_XREF=gi:12626411 /DB_XREF=EST471869 /CLONE=cTOF11K22 /TID=Les.1424.1 /CNT=3 /FEA=EST /TIER=ConsEnd /STK=0 /UG=Les.1424 /UG_TITLE=Transcribed locus, weakly similar to NP_564667.1 Arabidopsis thaliana At1g54780 gene /REP_ORG=L. esculentum	AK246319 // Solanum lycopersicum cDNA, clone: FC06CG12, HTC in fruit. // gb_htc // 9 // --- /// AK321878 // Solanum lycopersicum cDNA, clone: LEFL1030DB04, HTC in leaf. // gb_htc // 9 // ---	CAN82036	hypothetical protein [Vitis vinifera]	3e-21	9.76344	9.25839	10.225	10.7428	10.4804	10.9178	9.17114	8.88894	8.80819	9.76116	8.99166	8.75313	8.3815	9.1867	8.08269	9.55565	8.0702	8.68459	P	P	P	P	P	P	P	P	P	P	P	P	P	P	P	P	P	P	-0.964734	0.0242273	-1.57137	0.000994604
Les.1424.2.S1_at	Les.1424.2	SGN-U312749	276	3e-74	gb:BG126153 /DB_XREF=gi:12626341 /DB_XREF=EST471799 /CLONE=cTOF11M15 /TID=Les.1424.2 /CNT=2 /FEA=EST /TIER=ConsEnd /STK=0 /UG=Les.1424 /UG_TITLE=Transcribed locus, weakly similar to NP_564667.1 Arabidopsis thaliana At1g54780 gene /REP_ORG=L. esculentum	AK246319 // Solanum lycopersicum cDNA, clone: FC06CG12, HTC in fruit. // gb_htc // 11 // --- /// AK321878 // Solanum lycopersicum cDNA, clone: LEFL1030DB04, HTC in leaf. // gb_htc // 11 // ---	NP_564667	thylakoid lumen 18.3 kDa protein [Arabidopsis thaliana]	2e-26	11.4203	11.0292	11.6038	12.389	12.0054	12.2333	10.1379	10.4768	10.0566	10.9353	10.3787	10.5877	9.91391	10.3871	9.72627	10.7388	9.91844	9.76123	P	P	P	P	P	P	P	P	P	P	P	P	P	P	P	P	P	P	-0.858146	0.0114068	-1.91353	2.15e-05
Les.1426.1.S1_at	Les.1426.1	SGN-U319968	311	6e-85	gb:BG125338 /DB_XREF=gi:12625526 /DB_XREF=EST470984 /CLONE=cTOF8G10 /TID=Les.1426.1 /CNT=2 /FEA=EST /TIER=ConsEnd /STK=0 /UG=Les.1426 /UG_TITLE=Transcribed locus, moderately similar to NP_172712.1 Arabidopsis thaliana At1g12500 gene /REP_ORG=L. esculentum	AW648707 // /DB_XREF=EST327077 /CLONE=cLEI5C14 // gb // --- // --- /// BG125338 // /DB_XREF=EST470984 /CLONE=cTOF8G10 // gb // --- // ---	XP_002509649	Triose phosphate/phosphate translocator, chloroplast precursor, putative [Ricinus communis]	7e-25	9.17755	9.11908	9.21063	9.92081	9.84149	9.90619	8.77276	9.1165	8.3717	9.36689	8.15608	8.50783	7.42006	8.96416	9.01943	9.75639	8.21971	8.49069	P	P	P	P	P	P	P	P	P	P	P	P	P	P	P	P	P	P	-0.72041	0.177648	-0.819083	0.121756
Les.1429.1.A1_at	Les.1429.1	SGN-U330536	200	1e-51	gb:BG631546 /DB_XREF=gi:13683020 /DB_XREF=cC-esflcLEL8F20a1 /CLONE=cC-esflcLEL8F20a1 /TID=Les.1429.1 /CNT=1 /FEA=EST /TIER=ConsEnd /STK=1 /UG=Les.1429 /UG_TITLE=Transcribed locus, weakly similar to NP_565120.1 Arabidopsis thaliana At1g75880 gene /REP_ORG=	BG631546 // /DB_XREF=cC-esflcLEL8F20a1 /CLONE=cC-esflcLEL8F20a1 // gb // --- // ---		no hits found		9.21683	9.30191	8.87838	8.60567	9.13997	8.35815	7.29981	8.86932	7.64465	8.97417	7.67172	8.48832	4.4516	7.94377	7.73709	8.60202	8.11139	7.83406	P	P	P	P	P	P	P	P	P	P	P	P	A	P	P	P	P	P	0.431111	0.717623	-0.574647	0.607991
Les.143.1.S1_at	Les.143.1	SGN-U313791	1094	0	gb:AF079450.1 /DB_XREF=gi:15637113 /TID=Les.143.1 /CNT=66 /FEA=FLmRNA /TIER=FL /STK=5 /UG=Les.143 /DEF=Lycopersicon esculentum clone SIG74 14-3-3 family protein mRNA, complete cds. /PROD=14-3-3 family protein /FL=gb:AF079450.1 /REP_ORG=L. esculentum	AF079450 // Lycopersicon esculentum clone SIG74 14-3-3 family protein mRNA, complete cds. // gb // 11 // --- /// AK321287 // Solanum lycopersicum cDNA, clone: LEFL1022CF10, HTC in leaf. // gb_htc // 11 // --- /// BT014108 // Lycopersicon esculentum clone	P93212	RecName: Full=14-3-3 protein 7	1e-134	11.6861	11.5236	11.6412	11.6136	11.6119	11.5515	12.1772	11.2519	11.9346	11.7046	12.5577	11.649	12.2086	11.7265	12.2161	11.4214	12.4093	11.7901	P	P	P	P	P	P	P	P	P	P	P	P	P	P	P	P	P	P	0.0246253	0.94669	0.0536169	0.872061
Les.1430.1.A1_at	Les.1430.1	SGN-U331339	242	3e-64	gb:BG631559 /DB_XREF=gi:13683033 /DB_XREF=cC-esflcLEL8H05d1 /CLONE=cC-esflcLEL8H05d1 /TID=Les.1430.1 /CNT=1 /FEA=EST /TIER=ConsEnd /STK=1 /UG=Les.1430 /UG_TITLE=Transcribed locus /REP_ORG=L. esculentum	BG631559 // /DB_XREF=cC-esflcLEL8H05d1 /CLONE=cC-esflcLEL8H05d1 // gb // --- // ---		no hits found		10.1632	10.1015	10.266	9.93792	9.88118	9.81517	9.90554	9.751	10.5062	9.59964	9.68225	9.64816	10.3483	9.66762	10.0812	9.54843	9.94827	9.7184	P	P	P	P	P	P	P	P	P	P	P	P	P	P	P	P	P	P	0.29882	0.23929	-0.233274	0.376361
Les.1431.1.A1_at	Les.1431.1	SGN-U336395	182	2e-46	gb:BG631562 /DB_XREF=gi:13683036 /DB_XREF=cC-esflcLEL8H18d1 /CLONE=cC-esflcLEL8H18d1 /TID=Les.1431.1 /CNT=1 /FEA=EST /TIER=ConsEnd /STK=1 /UG=Les.1431 /UG_TITLE=Transcribed locus, weakly similar to NP_178146.1 Arabidopsis thaliana At1g80300 gene /REP_ORG=	BG631562 // /DB_XREF=cC-esflcLEL8H18d1 /CLONE=cC-esflcLEL8H18d1 // gb // --- // ---		no hits found		10.6544	10.3572	10.6447	11.3905	11.2885	11.3389	9.09681	9.67595	8.70796	10.2242	8.80703	10.0889	9.39526	10.1793	8.41801	10.8859	8.03181	10.7973	P	P	P	P	P	P	P	P	P	P	P	P	P	P	P	P	P	P	-0.787179	0.0632931	-0.718459	0.0900454
Les.1432.1.A1_at	Les.1432.1	SGN-U320257	260	2e-69	gb:BG631574 /DB_XREF=gi:13683048 /DB_XREF=cC-esflcLEL8J04d1 /CLONE=cC-esflcLEL8J04d1 /TID=Les.1432.1 /CNT=2 /FEA=EST /TIER=ConsEnd /STK=0 /UG=Les.1432 /UG_TITLE=Transcribed locus, moderately similar to NP_181016.1 Arabidopsis thaliana At2g34690 gene /REP_	AK323660 // Solanum lycopersicum cDNA, clone: LEFL1062AA08, HTC in leaf. // gb_htc // 11 // ---		no hits found		9.34195	9.31352	9.2241	9.14561	9.23068	9.17977	8.75772	9.22069	9.39705	9.07934	8.68638	8.80493	9.31078	9.12762	9.04703	9.12148	9.13243	9.1375	P	P	P	P	P	P	P	P	P	P	P	P	P	P	P	P	P	P	0.107835	0.71465	-0.0564886	0.86498
Les.1432.2.S1_at	Les.1432.2	SGN-U320257	365	e-101	gb:AW222063 /DB_XREF=gi:6533747 /DB_XREF=EST298874 /CLONE=cLEN6D22 /TID=Les.1432.2 /CNT=3 /FEA=EST /TIER=ConsEnd /STK=0 /UG=Les.1432 /UG_TITLE=Transcribed locus, moderately similar to NP_181016.1 Arabidopsis thaliana At2g34690 gene /REP_ORG=L. esculentum	AK323660 // Solanum lycopersicum cDNA, clone: LEFL1062AA08, HTC in leaf. // gb_htc // 10 // ---	XP_002533030	conserved hypothetical protein [Ricinus communis]	4e-10	7.43646	7.32839	7.57642	7.59711	7.68716	7.61443	7.59711	7.57942	7.69682	7.57148	7.2838	7.82993	7.85623	7.63979	7.07641	7.58238	7.14161	7.75431	P	P	P	P	P	P	P	P	P	P	P	P	P	P	P	P	P	P	-0.185816	0.534686	0.0259261	0.950349
Les.1433.1.S1_at	Les.1433.1	SGN-U312511	402	e-112	gb:BE354796 /DB_XREF=gi:9292772 /DB_XREF=EST354886 /CLONE=cTOC14O15 /TID=Les.1433.1 /CNT=3 /FEA=EST /TIER=ConsEnd /STK=0 /UG=Les.1433 /UG_TITLE=Transcribed locus, weakly similar to NP_197460.1 Arabidopsis thaliana At5g19590 gene /REP_ORG=L. esculentum	AK246646 // Solanum lycopersicum cDNA, clone: FC18AB11, HTC in fruit. // gb_htc // 11 // --- /// AK327861 // Solanum lycopersicum cDNA, clone: LEFL2039O01, HTC in fruit. // gb_htc // 11 // ---	XP_002331738	predicted protein [Populus trichocarpa]	5e-32	10.2344	10.3993	10.2506	10.1106	10.3623	10.3565	10.0715	10.7012	10.6663	10.5238	10.2651	10.2936	10.9757	10.8618	10.4595	10.6276	10.0684	10.7429	P	P	P	P	P	P	P	P	P	P	P	P	P	P	P	P	P	P	0.0182866	0.970886	0.46765	0.121859
Les.1433.2.A1_at	Les.1433.2	SGN-U312511	238	5e-63	gb:BG631575 /DB_XREF=gi:13683049 /DB_XREF=cC-esflcLEL8J05d1 /CLONE=cC-esflcLEL8J05d1 /TID=Les.1433.2 /CNT=1 /FEA=EST /TIER=ConsEnd /STK=0 /UG=Les.1433 /UG_TITLE=Transcribed locus, weakly similar to NP_197460.1 Arabidopsis thaliana At5g19590 gene /REP_ORG=	AK246646 // Solanum lycopersicum cDNA, clone: FC18AB11, HTC in fruit. // gb_htc // 11 // --- /// AK327861 // Solanum lycopersicum cDNA, clone: LEFL2039O01, HTC in fruit. // gb_htc // 11 // ---		no hits found		11.4511	11.7228	11.3892	11.1123	11.1157	11.2021	10.5912	11.4921	11.2992	11.2048	11.1011	11.2603	11.9836	11.5117	11.3996	11.1477	11.3922	11.4185	P	P	P	P	P	P	P	P	P	P	P	P	P	P	P	P	P	P	0.377618	0.193783	0.215879	0.497599
Les.1434.1.S1_at	Les.1434.1	SGN-U322086	529	e-150	gb:AW624802 /DB_XREF=gi:7337829 /DB_XREF=EST313631 /CLONE=cLEZ8A12 /TID=Les.1434.1 /CNT=4 /FEA=EST /TIER=ConsEnd /STK=0 /UG=Les.1434 /UG_TITLE=Transcribed locus, moderately similar to NP_200072.1 Arabidopsis thaliana At5g52590 gene /REP_ORG=L. esculentum	AK320992 // Solanum lycopersicum cDNA, clone: LEFL1015DD05, HTC in leaf. // gb_htc // 11 // ---	NP_200071	RAB GTPase activator [Arabidopsis thaliana]	8e-46	7.4281	7.2062	7.39489	7.23427	7.24199	7.39309	7.35183	7.67819	7.98713	7.42124	7.0458	7.08901	8.15549	7.59265	7.66606	7.10507	7.18419	7.22923	P	P	P	P	P	P	P	P	P	P	P	P	P	P	P	P	P	P	0.0532815	0.924336	0.019197	0.975515
Les.1434.2.A1_at	Les.1434.2	SGN-U322086	200	9e-52	gb:BG631577 /DB_XREF=gi:13683051 /DB_XREF=cC-esflcLEL8J07d1 /CLONE=cC-esflcLEL8J07d1 /TID=Les.1434.2 /CNT=1 /FEA=EST /TIER=ConsEnd /STK=0 /UG=Les.1434 /UG_TITLE=Transcribed locus, moderately similar to NP_200072.1 Arabidopsis thaliana At5g52590 gene /REP_	AK320992 // Solanum lycopersicum cDNA, clone: LEFL1015DD05, HTC in leaf. // gb_htc // 11 // ---		no hits found		10.9205	10.7707	10.6327	10.649	10.3642	10.3181	10.3424	10.7606	11.0067	10.4155	11.0867	11.0525	11.4473	10.5538	11.0442	10.245	11.4233	10.3284	P	P	P	P	P	P	P	P	P	P	P	P	P	P	P	P	P	P	0.330874	0.291375	-0.0680528	0.873286
Les.1436.1.A1_at	Les.1436.1	SGN-U329321	198	5e-51	gb:BG631587 /DB_XREF=gi:13683061 /DB_XREF=cC-esflcLEL8K20a1 /CLONE=cC-esflcLEL8K20a1 /TID=Les.1436.1 /CNT=1 /FEA=EST /TIER=ConsEnd /STK=0 /UG=Les.1436 /UG_TITLE=Transcribed locus /REP_ORG=L. esculentum	AK327460 // Solanum lycopersicum cDNA, clone: LEFL2030B12, HTC in fruit. // gb_htc // 10 // ---		no hits found		10.1059	10.3144	9.89124	9.21844	9.48247	9.36368	10.1024	10.261	10.0274	9.94066	9.58256	9.78496	9.72406	10.2205	10.1485	10.265	10.0075	10.1674	P	P	P	P	P	P	P	P	P	P	P	P	P	P	P	P	P	P	0.748982	0.00455958	0.862736	0.00167097
Les.1437.1.A1_at	Les.1437.1	SGN-U326211	262	4e-70	gb:BG631590 /DB_XREF=gi:13683064 /DB_XREF=cC-esflcLEL8K24a1 /CLONE=cC-esflcLEL8K24a1 /TID=Les.1437.1 /CNT=1 /FEA=EST /TIER=ConsEnd /STK=1 /UG=Les.1437 /UG_TITLE=Transcribed locus /REP_ORG=L. esculentum	AK324041 // Solanum lycopersicum cDNA, clone: LEFL1070BE03, HTC in leaf. // gb_htc // 11 // ---		no hits found		10.8583	11.2513	11.1141	11.1928	11.358	11.274	10.8681	10.4873	10.8735	10.6336	10.3778	10.0749	10.6401	10.7292	11.0951	10.6182	10.9851	10.2547	P	P	P	P	P	P	P	P	P	P	P	P	P	P	P	P	P	P	-0.200367	0.529906	-0.740895	0.0112801
Les.1438.1.A1_at	Les.1438.1	SGN-U320945	254	1e-67	gb:BG631602 /DB_XREF=gi:13683076 /DB_XREF=cC-esflcLEL8L89d1 /CLONE=cC-esflcLEL8L89d1 /TID=Les.1438.1 /CNT=1 /FEA=EST /TIER=ConsEnd /STK=1 /UG=Les.1438 /UG_TITLE=Transcribed locus /REP_ORG=L. esculentum	BG631602 // /DB_XREF=cC-esflcLEL8L89d1 /CLONE=cC-esflcLEL8L89d1 // gb // --- // ---		no hits found		10.3732	10.3347	10.0663	10.0448	10.1135	10.0472	10.2973	10.1484	10.4012	9.87229	9.81358	9.56506	10.3198	10.1409	10.3879	9.88561	10.0672	9.96679	P	P	P	P	P	P	P	P	P	P	P	P	P	P	P	P	P	P	0.189569	0.502107	-0.0707488	0.837718
Les.1439.1.S1_at	Les.1439.1	SGN-U317431	168	3e-42	gb:AW219157 /DB_XREF=gi:6530031 /DB_XREF=EST301639 /CLONE=cLEX2N22 /TID=Les.1439.1 /CNT=2 /FEA=EST /TIER=ConsEnd /STK=0 /UG=Les.1439 /UG_TITLE=Transcribed locus, weakly similar to NP_567580.1 Arabidopsis thaliana At4g19185 gene /REP_ORG=L. esculentum	AW094180 // /DB_XREF=EST287360 /CLONE=cLET27F5 // gb // --- // --- /// AW219157 // /DB_XREF=EST301639 /CLONE=cLEX2N22 // gb // --- // ---	XP_002328855	mtn21-like protein [Populus trichocarpa]	1e-14	9.0937	8.77467	9.27863	9.21781	9.49141	9.60604	7.87736	8.27393	7.26278	8.88041	6.92619	8.2303	6.44978	8.97887	7.30486	9.08412	6.95611	8.68518	P	P	P	P	P	P	P	P	P	P	P	P	P	P	P	P	P	P	-0.389421	0.340584	-0.522363	0.183552
Les.1439.2.A1_at	Les.1439.2	SGN-U317431	242	3e-64	gb:BG631604 /DB_XREF=gi:13683078 /DB_XREF=cC-esflcLEL8M10a1 /CLONE=cC-esflcLEL8M10a1 /TID=Les.1439.2 /CNT=1 /FEA=EST /TIER=ConsEnd /STK=0 /UG=Les.1439 /UG_TITLE=Transcribed locus, weakly similar to NP_567580.1 Arabidopsis thaliana At4g19185 gene /REP_ORG=	BG631604 // /DB_XREF=cC-esflcLEL8M10a1 /CLONE=cC-esflcLEL8M10a1 // gb // --- // ---		no hits found		10.1092	9.71676	9.94304	10.2149	10.114	10.1201	8.06881	9.25179	8.41315	9.21973	8.0712	9.31418	7.17737	9.42531	8.57554	9.60636	8.63478	9.24024	P	P	P	P	P	P	P	P	P	P	P	P	P	P	P	P	P	P	-0.226638	0.650014	-0.725668	0.0823324
Les.144.1.S1_at	Les.144.1	SGN-U313710	981	0	gb:Z75519.1 /DB_XREF=gi:1418979 /TID=Les.144.1 /CNT=30 /FEA=mRNA /TIER=Stack /STK=7 /UG=Les.144 /UG_TITLE=Transcribed locus, weakly similar to NP_197082.1 Arabidopsis thaliana At5g15780 gene /DEF=L.esculentum partial mRNA (clone SEND32). /REP_ORG=L. escul	AK247058 // Solanum lycopersicum cDNA, clone: LEFL1024BF08, HTC in leaf. // gb_htc // 11 // --- /// Z75519 // L.esculentum partial mRNA (clone SEND32). // gb // 11 // ---	CAA99755	unknown [Solanum lycopersicum]	2e-15	10.9446	8.40759	11.5537	13.5312	13.2745	13.5878	6.54729	8.7411	5.3311	10.2479	5.39094	9.47819	3.53149	6.48987	4.68189	9.51497	5.6666	7.63923	P	P	P	P	P	P	P	P	P	P	M	P	A	P	A	P	A	P	-3.16254	0.0147691	-5.58314	0.000254504
Les.1440.1.S1_at	Les.1440.1	SGN-U338054	339	3e-93	gb:AW945057 /DB_XREF=gi:8122808 /DB_XREF=EST337108 /CLONE=cTOB16C12 /TID=Les.1440.1 /CNT=4 /FEA=EST /TIER=ConsEnd /STK=0 /UG=Les.1440 /UG_TITLE=Transcribed locus, weakly similar to NP_566261.1 Arabidopsis thaliana At3g05810 gene /REP_ORG=L. esculentum	AW624581 // /DB_XREF=EST322526 /CLONE=cTOB16C24 // gb // --- // --- /// AW945057 // /DB_XREF=EST337108 /CLONE=cTOB16C12 // gb // --- // --- /// BF050344 // /DB_XREF=EST435502 /CLONE=cLEM17O2 // gb // --- // --- /// CD002615 // /DB_XREF=EST0656 /CLONE=LePU	XP_002318944	predicted protein [Populus trichocarpa]	2e-11	9.00715	9.28633	9.02118	8.6805	8.90977	8.95126	9.487	9.34519	9.25967	9.25444	9.28478	9.17445	9.10911	9.52741	9.27579	9.4121	9.19212	9.00928	P	P	P	P	P	P	P	P	P	P	P	P	P	P	P	P	P	P	0.257713	0.222905	0.469091	0.0251085
Les.1440.2.A1_at	Les.1440.2	SGN-U324653	236	2e-62	gb:BG631640 /DB_XREF=gi:13683114 /DB_XREF=cC-esflcLEL8P13d1 /CLONE=cC-esflcLEL8P13d1 /TID=Les.1440.2 /CNT=1 /FEA=EST /TIER=ConsEnd /STK=1 /UG=Les.1440 /UG_TITLE=Transcribed locus, weakly similar to NP_566261.1 Arabidopsis thaliana At3g05810 gene /REP_ORG=	AK327492 // Solanum lycopersicum cDNA, clone: LEFL2031D06, HTC in fruit. // gb_htc // 10 // ---		no hits found		10.7808	11.1011	10.7065	10.4573	10.6653	10.608	10.7606	10.7554	10.8018	10.6713	10.9318	10.5805	10.9013	11.0125	10.9453	10.9473	11.0545	10.807	P	P	P	P	P	P	P	P	P	P	P	P	P	P	P	P	P	P	0.285935	0.0961488	0.34543	0.0450613
Les.1441.1.S1_at	Les.1441.1	SGN-U315207	1045	0	gb:BT014141.1 /DB_XREF=gi:47105556 /TID=Les.1441.1 /CNT=19 /FEA=mRNA /TIER=ConsEnd /STK=1 /UG=Les.1441 /UG_TITLE=Transcribed locus, moderately similar to NP_186840.1 Arabidopsis thaliana At3g01910 gene /DEF=Lycopersicon esculentum clone 133260F, mRNA sequ	AK327897 // Solanum lycopersicum cDNA, clone: LEFL2040L09, HTC in fruit. // gb_htc // 11 // --- /// BT014141 // Lycopersicon esculentum clone 133260F, mRNA sequence. // gb // 11 // --- /// DQ853413 // Solanum lycopersicum sulfite oxidase (SO) mRNA, comple	ABI53846	sulfite oxidase [Solanum lycopersicum]	8e-183	12.8906	12.9813	12.8918	12.8247	12.6035	12.721	12.3361	13.0117	12.7484	12.7263	12.5906	12.8162	12.7874	12.8666	12.5947	12.5749	12.8319	12.3702	P	P	P	P	P	P	P	P	P	P	P	P	P	P	P	P	P	P	0.204823	0.37514	-0.112509	0.666854
Les.1442.1.S1_at	Les.1442.1	SGN-U314114	426	e-119	gb:BE431504 /DB_XREF=gi:9429347 /DB_XREF=EST336318 /CLONE=cLEG6G19 /TID=Les.1442.1 /CNT=9 /FEA=EST /TIER=ConsEnd /STK=0 /UG=Les.1442 /UG_TITLE=Transcribed locus, weakly similar to NP_567663.1 Arabidopsis thaliana At4g22670 gene /REP_ORG=L. esculentum	AK323830 // Solanum lycopersicum cDNA, clone: LEFL1065DF06, HTC in leaf. // gb_htc // 11 // ---	AAL54858	tetratricoredoxin [Nicotiana tabacum]	3e-30	6.44788	6.24513	6.86648	6.47814	6.65315	6.99257	7.8476	6.34495	7.43907	6.73631	7.12672	6.45725	7.36371	6.83241	6.92139	7.00105	6.47122	7.41051	P	P	P	P	P	P	P	P	P	P	P	P	P	P	P	P	P	P	-0.188121	0.67589	0.37337	0.340825
Les.1442.2.S1_at	Les.1442.2	SGN-U334791	230	2e-60	gb:BE461667 /DB_XREF=gi:9505969 /DB_XREF=EST413086 /CLONE=cLEG39J5 /TID=Les.1442.2 /CNT=3 /FEA=EST /TIER=ConsEnd /STK=0 /UG=Les.1442 /UG_TITLE=Transcribed locus, weakly similar to NP_567663.1 Arabidopsis thaliana At4g22670 gene /REP_ORG=L. esculentum	BE461667 // /DB_XREF=EST413086 /CLONE=cLEG39J5 // gb // --- // --- /// BE461750 // /DB_XREF=EST413169 /CLONE=cLEG39J20 // gb // --- // --- /// BF112455 // /DB_XREF=EST440045 /CLONE=cLEG41K20 // gb // --- // ---		no hits found		6.59366	6.49106	5.98443	6.66607	6.03281	5.94967	5.70954	5.73892	5.79984	5.22689	6.29673	5.77677	6.51879	5.10154	6.07726	5.38256	6.91851	5.47604	P	P	P	P	P	P	P	P	P	P	P	P	P	P	P	P	P	P	0.140198	0.775857	-0.896139	0.0206031
Les.1443.1.A1_at	Les.1443.1	SGN-U346140	190	1e-48	gb:BG631653 /DB_XREF=gi:13683127 /DB_XREF=cC-esflcLEL9A08a1 /CLONE=cC-esflcLEL9A08a1 /TID=Les.1443.1 /CNT=1 /FEA=EST /TIER=ConsEnd /STK=1 /UG=Les.1443 /UG_TITLE=Transcribed locus /REP_ORG=L. esculentum	BG631653 // /DB_XREF=cC-esflcLEL9A08a1 /CLONE=cC-esflcLEL9A08a1 // gb // --- // ---		no hits found		8.15684	8.15438	8.06052	8.46493	8.37067	8.33986	10.4919	7.33935	10.46	8.04774	9.99912	8.15464	10.1033	7.30093	9.52846	7.56556	10.2424	6.24557	P	P	P	P	P	P	P	P	P	P	P	P	P	P	P	P	P	P	-0.267907	0.666508	-1.35447	0.0111312
Les.1444.1.S1_at	Les.1444.1	SGN-U319347	256	2e-68	gb:AI777910 /DB_XREF=gi:5275951 /DB_XREF=EST258789 /CLONE=cLES3I2 /TID=Les.1444.1 /CNT=2 /FEA=EST /TIER=ConsEnd /STK=0 /UG=Les.1444 /UG_TITLE=Transcribed locus, moderately similar to NP_171618.1 Arabidopsis thaliana At1g01100 gene /REP_ORG=L. esculentum	AK246926 // Solanum lycopersicum cDNA, clone: FC21AH08, HTC in fruit. // gb_htc // 11 // --- /// AK324930 // Solanum lycopersicum cDNA, clone: LEFL1088CH01, HTC in leaf. // gb_htc // 11 // ---	ABB29934	acidic ribosomal protein P1a-like [Solanum tuberosum]	3e-18	10.1577	10.2681	10.1322	9.42169	9.64978	9.72707	10.6803	10.589	10.2884	10.6833	10.7238	10.707	10.2618	10.9278	10.7636	10.9065	10.9464	10.6766	P	P	P	P	P	P	P	P	P	P	P	P	P	P	P	P	P	P	0.586506	0.0180776	1.23745	7.43e-05
Les.1444.2.A1_at	Les.1444.2	SGN-U319347	176	1e-44	gb:BG630937 /DB_XREF=gi:13682410 /DB_XREF=cC-esflcLEL5L54d1 /CLONE=cC-esflcLEL5L54d1 /TID=Les.1444.2 /CNT=2 /FEA=EST /TIER=ConsEnd /STK=2 /UG=Les.1444 /UG_TITLE=Transcribed locus, moderately similar to NP_171618.1 Arabidopsis thaliana At1g01100 gene /REP_	AK246926 // Solanum lycopersicum cDNA, clone: FC21AH08, HTC in fruit. // gb_htc // 11 // --- /// AK324930 // Solanum lycopersicum cDNA, clone: LEFL1088CH01, HTC in leaf. // gb_htc // 11 // ---		no hits found		11.7439	11.8711	11.7119	10.7605	11.2197	11.2271	11.7825	11.6708	11.5732	11.8493	11.2158	11.5463	11.3767	12.1393	12.0055	12.1091	11.4137	12.0565	P	P	P	P	P	P	P	P	P	P	P	P	P	P	P	P	P	P	0.706561	0.0118681	1.03255	0.000852849
Les.1445.1.A1_at	Les.1445.1	SGN-U335050	198	5e-51	gb:BG631666 /DB_XREF=gi:13683140 /DB_XREF=cC-esflcLEL9A23a1 /CLONE=cC-esflcLEL9A23a1 /TID=Les.1445.1 /CNT=1 /FEA=EST /TIER=ConsEnd /STK=1 /UG=Les.1445 /UG_TITLE=Transcribed locus /REP_ORG=L. esculentum	BG631666 // /DB_XREF=cC-esflcLEL9A23a1 /CLONE=cC-esflcLEL9A23a1 // gb // --- // ---		no hits found		3.36305	3.41078	3.45947	3.49823	3.29525	3.43578	3.49526	3.29193	3.4394	3.23328	3.29453	2.95797	3.17557	3.07434	3.73866	3.1186	3.28126	3.14553	A	A	A	P	A	P	P	A	P	A	A	A	A	A	A	A	A	A	0.00134577	0.996633	-0.296928	0.146558
Les.1446.1.A1_at	Les.1446.1	SGN-U318315	220	1e-57	gb:BG631669 /DB_XREF=gi:13683143 /DB_XREF=cC-esflcLEL9B05d1 /CLONE=cC-esflcLEL9B05d1 /TID=Les.1446.1 /CNT=2 /FEA=EST /TIER=ConsEnd /STK=0 /UG=Les.1446 /UG_TITLE=Transcribed locus, weakly similar to NP_568508.2 Arabidopsis thaliana At5g28770 gene /REP_ORG=	BE461375 // /DB_XREF=EST412794 /CLONE=cLEG38K22 // gb // --- // --- /// BG631669 // /DB_XREF=cC-esflcLEL9B05d1 /CLONE=cC-esflcLEL9B05d1 // gb // --- // ---		no hits found		8.85923	8.4307	8.40359	8.69345	8.55656	8.64327	8.81166	8.65467	9.08618	8.49365	8.82194	8.92753	8.56453	8.60185	9.07235	8.06816	9.15471	8.65606	P	P	P	P	P	P	P	P	P	P	P	P	P	P	P	P	P	P	-0.0665882	0.868066	-0.189071	0.562474
Les.1448.1.A1_at	Les.1448.1	SGN-U323103	206	2e-53	gb:BG631677 /DB_XREF=gi:13683151 /DB_XREF=cC-esflcLEL9B19d1 /CLONE=cC-esflcLEL9B19d1 /TID=Les.1448.1 /CNT=1 /FEA=EST /TIER=ConsEnd /STK=1 /UG=Les.1448 /UG_TITLE=Transcribed locus, moderately similar to NP_849784.1 Arabidopsis thaliana At1g48410 gene /REP_	BG631677 // /DB_XREF=cC-esflcLEL9B19d1 /CLONE=cC-esflcLEL9B19d1 // gb // --- // ---		no hits found		10.2261	10.0837	10.1369	9.97079	10.1684	10.2113	10.3558	9.76734	10.6899	9.95957	10.1807	9.39437	10.4379	9.98263	10.7453	9.99035	10.5547	10.3107	P	P	P	P	P	P	P	P	P	P	P	P	P	P	P	P	P	P	0.0320494	0.931562	-0.0222776	0.954467
Les.145.1.S1_at	Les.145.1	SGN-U316694	864	0	gb:AW220572 /DB_XREF=gi:6532172 /DB_XREF=EST296957 /CLONE=cLEF1D5 /TID=Les.145.1 /CNT=10 /FEA=mRNA /TIER=ConsEnd /STK=0 /UG=Les.145 /UG_TITLE=NPR1-interactor protein 1 /REP_ORG=L. esculentum	AK325768 // Solanum lycopersicum cDNA, clone: LEFL2025G23, HTC in fruit. // gb_htc // 11 // ---	O24160	RecName: Full=TGACG-sequence-specific DNA-binding protein TGA-2.1; Short=TGA2.1	1e-127	10.2265	10.3747	10.0244	9.81272	9.67235	9.41177	7.79494	10.5712	8.88387	9.84774	8.38771	10.7979	9.32352	10.4301	8.49571	10.0612	9.16203	10.4089	P	P	P	P	P	P	P	P	P	P	P	P	P	P	P	P	P	P	0.576231	0.186204	0.667745	0.121252
Les.1450.1.S1_at	Les.1450.1	SGN-U324940	1094	0	gb:BG631708 /DB_XREF=gi:13683182 /DB_XREF=cC-esflcLEL9D10a1 /CLONE=cC-esflcLEL9D10a1 /TID=Les.1450.1 /CNT=3 /FEA=mRNA /TIER=ConsEnd /STK=1 /UG=Les.1450 /UG_TITLE=Transcribed locus, moderately similar to NP_564150.1 Arabidopsis thaliana At1g21760 gene /REP	AK320999 // Solanum lycopersicum cDNA, clone: LEFL1016AB11, HTC in leaf. // gb_htc // 11 // --- /// BT014171 // Lycopersicon esculentum clone 133311F, mRNA sequence. // gb // 11 // ---	NP_564150	FBP7 (F-BOX PROTEIN 7) [Arabidopsis thaliana]	1e-139	10.0256	10.2244	9.95703	9.93485	9.6844	9.66304	9.51285	10.1365	10.0998	9.70967	9.94072	10.0843	10.6137	10.2736	10.2583	9.82281	10.5984	9.73929	P	P	P	P	P	P	P	P	P	P	P	P	P	P	P	P	P	P	0.308244	0.280964	0.184459	0.558304
Les.1451.1.A1_at	Les.1451.1	SGN-U319972	285	7e-77	gb:AB072491.1 /DB_XREF=gi:21623734 /TID=Les.1451.1 /CNT=2 /FEA=mRNA /TIER=ConsEnd /STK=0 /UG=Les.1451 /UG_TITLE=LecHT-A pseudogene for HT-A protein. /DEF=Lycopersicon esculentum LecHT-A pseudogene for HT-A protein. /REP_ORG=L. esculentum var. cerasiforme	AB072491 // Solanum lycopersicum var. cerasiforme LecHT-A pseudogene for HT-A protein. // gb // 11 // ---	BAC00943	HT-protein [Solanum neorickii]	6e-10	3.51148	3.20496	3.03531	3.53667	2.96314	3.30247	3.32679	3.10032	3.03856	3.03656	3.50903	3.18864	3.29638	3.06862	3.38851	3.29084	3.83863	3.08456	M	A	A	M	A	A	P	A	A	A	A	A	M	A	A	A	P	A	-0.0168464	0.970275	-0.119419	0.725973
Les.1453.1.A1_at	Les.1453.1	SGN-U331043	228	6e-60	gb:BG631731 /DB_XREF=gi:13683218 /DB_XREF=cC-esflcLEL9F15d1 /CLONE=cC-esflcLEL9F15d1 /TID=Les.1453.1 /CNT=1 /FEA=EST /TIER=ConsEnd /STK=1 /UG=Les.1453 /UG_TITLE=Transcribed locus /REP_ORG=L. esculentum	BG631731 // /DB_XREF=cC-esflcLEL9F15d1 /CLONE=cC-esflcLEL9F15d1 // gb // --- // ---		no hits found		8.9064	8.50756	8.84932	9.13781	9.35346	9.40601	7.10817	8.28168	7.61991	8.6248	6.56514	8.34956	7.12765	8.60849	7.66066	8.94597	7.56946	8.53503	P	P	P	P	P	P	P	P	P	P	P	P	P	P	P	P	P	P	-0.544669	0.105508	-0.602597	0.0728442
Les.1454.1.A1_at	Les.1454.1	SGN-U328250	256	2e-68	gb:BG631746 /DB_XREF=gi:13683207 /DB_XREF=cC-esflcLEL9E21a1 /CLONE=cC-esflcLEL9E21a1 /TID=Les.1454.1 /CNT=1 /FEA=EST /TIER=ConsEnd /STK=1 /UG=Les.1454 /UG_TITLE=Transcribed locus /REP_ORG=L. esculentum	BG631746 // /DB_XREF=cC-esflcLEL9E21a1 /CLONE=cC-esflcLEL9E21a1 // gb // --- // ---		no hits found		6.79986	6.75742	6.80923	6.33121	6.58564	6.67315	6.70938	6.49193	7.57603	6.0028	6.51166	6.10074	7.21431	6.56765	7.73894	6.3135	7.47792	6.84396	P	P	P	P	P	P	P	P	P	P	P	P	P	P	P	P	P	P	0.258837	0.508882	0.0450343	0.932871
Les.1455.1.S1_at	Les.1455.1	SGN-U322144	533	e-151	gb:BG631756 /DB_XREF=gi:13683230 /DB_XREF=cC-esflcLEL9G07d1 /CLONE=cC-esflcLEL9G07d1 /TID=Les.1455.1 /CNT=6 /FEA=mRNA /TIER=ConsEnd /STK=1 /UG=Les.1455 /UG_TITLE=Transcribed locus, weakly similar to NP_177867.1 Arabidopsis thaliana At1g77420 gene /REP_ORG	BT014279 // Lycopersicon esculentum clone 133512R, mRNA sequence. // gb // 11 // ---	XP_002533968	Monoglyceride lipase, putative [Ricinus communis]	9e-106	7.61347	7.71632	7.54558	8.17148	8.32261	8.07309	9.84145	8.03078	9.04242	8.52724	9.92519	8.84039	9.8205	7.77812	8.72555	8.56749	8.55772	8.78554	P	P	P	P	P	P	P	P	P	P	P	P	P	P	P	P	P	P	-0.563936	0.285365	0.187988	0.775144
Les.1456.1.A1_at	Les.1456.1	SGN-U321121	262	4e-70	gb:BG631758 /DB_XREF=gi:13683232 /DB_XREF=cC-esflcLEL9G09d1 /CLONE=cC-esflcLEL9G09d1 /TID=Les.1456.1 /CNT=1 /FEA=EST /TIER=ConsEnd /STK=1 /UG=Les.1456 /UG_TITLE=Transcribed locus /REP_ORG=L. esculentum	AK247650 // Solanum lycopersicum cDNA, clone: LEFL1079BE09, HTC in leaf. // gb_htc // 10 // ---		no hits found		10.7706	10.6296	10.5247	10.2679	10.1886	10.1832	9.01238	11.0082	10.1376	10.1644	9.07368	10.1138	9.81736	10.615	9.69278	10.354	9.18229	10.4108	P	P	P	P	P	P	P	P	P	P	P	P	P	P	P	P	P	P	0.428403	0.33421	0.246694	0.618803
Les.1459.1.A1_at	Les.1459.1	SGN-U339595	216	2e-56	gb:BG631773 /DB_XREF=gi:13683247 /DB_XREF=cC-esflcLEL9H07d1 /CLONE=cC-esflcLEL9H07d1 /TID=Les.1459.1 /CNT=1 /FEA=EST /TIER=ConsEnd /STK=1 /UG=Les.1459 /UG_TITLE=Transcribed locus /REP_ORG=L. esculentum	BG631773 // /DB_XREF=cC-esflcLEL9H07d1 /CLONE=cC-esflcLEL9H07d1 // gb // --- // ---		no hits found		6.8596	6.79508	6.82008	8.37681	8.52327	8.60633	7.49792	5.24582	7.07685	6.07979	5.88824	4.34879	6.666	4.99797	5.36626	5.78706	5.97572	5.63293	P	P	P	P	P	P	P	P	P	P	P	P	P	P	P	P	P	P	-1.67721	0.0156908	-3.02948	0.000229682
Les.146.1.S1_at	Les.146.1	SGN-U313659	1128	0	gb:AB022687.1 /DB_XREF=gi:4589835 /GEN=LeArcA2 /TID=Les.146.1 /CNT=53 /FEA=FLmRNA /TIER=FL /STK=1 /UG=Les.146 /DEF=Lycopersicon esculentum mRNA for LeArcA2 protein, complete cds. /PROD=LeArcA2 protein /FL=gb:AB022687.1 /REP_ORG=L. esculentum	AB022687 // Solanum lycopersicum mRNA for LeArcA2 protein, complete cds. // gb // 11 // --- /// AK246461 // Solanum lycopersicum cDNA, clone: FC11BH12, HTC in fruit. // gb_htc // 11 // --- /// AK324849 // Solanum lycopersicum cDNA, clone: LEFL1087BE06, HT	BAA76896	LeArcA2 protein [Solanum lycopersicum]	5e-186	11.7336	11.7004	11.5505	11.1454	11.2979	11.344	12.5673	11.6536	12.0281	11.797	12.2029	11.8617	11.8117	11.9238	11.8702	11.884	11.8699	11.519	P	P	P	P	P	P	P	P	P	P	P	P	P	P	P	P	P	P	0.399077	0.0565507	0.513125	0.0165342
Les.1460.1.A1_at	Les.1460.1	SGN-U327389	254	1e-67	gb:BG631783 /DB_XREF=gi:13683257 /DB_XREF=cC-esflcLEL9I03d1 /CLONE=cC-esflcLEL9I03d1 /TID=Les.1460.1 /CNT=1 /FEA=EST /TIER=ConsEnd /STK=1 /UG=Les.1460 /UG_TITLE=Transcribed locus /REP_ORG=L. esculentum	AK330022 // Solanum lycopersicum cDNA, clone: LEFL3164G05, HTC in root. // gb_htc // 11 // ---	CAO62042	unnamed protein product [Vitis vinifera]	3e-08	7.65835	7.78636	7.60303	7.8649	7.91669	7.97985	8.63946	7.69462	8.59717	7.25092	8.55371	7.76357	8.66667	7.82355	8.39616	7.26545	8.70944	7.16529	P	P	P	P	P	P	P	P	P	P	P	P	P	P	P	P	P	P	-0.237897	0.36944	-0.50238	0.0445009
Les.1462.1.A1_at	Les.1462.1	SGN-U324144	240	2e-63	gb:BG631798 /DB_XREF=gi:13683272 /DB_XREF=cC-esflcLEL9I23d1 /CLONE=cC-esflcLEL9I23d1 /TID=Les.1462.1 /CNT=1 /FEA=EST /TIER=ConsEnd /STK=1 /UG=Les.1462 /UG_TITLE=Transcribed locus /REP_ORG=L. esculentum	BG631798 // /DB_XREF=cC-esflcLEL9I23d1 /CLONE=cC-esflcLEL9I23d1 // gb // --- // ---		no hits found		10.643	10.6339	10.3436	10.6586	10.5311	10.4368	9.1067	10.5048	9.51439	10.2281	8.92969	10.0695	9.76797	10.4204	10.0696	10.3621	9.88052	10.5546	P	P	P	P	P	P	P	P	P	P	P	P	P	P	P	P	P	P	-0.00193633	0.995849	-0.0964104	0.742982
Les.1464.1.S1_at	Les.1464.1	SGN-U321043	196	5e-50	gb:AW092581 /DB_XREF=gi:6058176 /DB_XREF=EST285761 /CLONE=cLET20N2 /TID=Les.1464.1 /CNT=3 /FEA=EST /TIER=ConsEnd /STK=0 /UG=Les.1464 /UG_TITLE=Transcribed locus, weakly similar to NP_175929.2 Arabidopsis thaliana At1g55320 gene /REP_ORG=L. esculentum	AW092581 // /DB_XREF=EST285761 /CLONE=cLET20N2 // gb // --- // --- /// BG131846 // /DB_XREF=EST464738 /CLONE=cTOE5O12 // gb // --- // --- /// CK716337 // /DB_XREF=LERSR02M03 /CLONE=LERSR02M03 // gb // --- // ---	XP_002512007	acetyl-CoA synthetase, putative [Ricinus communis]	3e-34	7.04318	6.92796	7.13579	7.0859	6.95912	6.99945	6.77087	7.24654	7.08347	7.01809	6.58513	7.03559	7.20062	7.07478	7.07138	6.71907	7.06679	7.32362	P	P	P	P	P	P	P	P	P	P	P	P	P	P	P	P	P	P	0.0208229	0.953659	0.0243309	0.944659
Les.1464.2.A1_at	Les.1464.2	SGN-U321043	139	4e-33	gb:BG631821 /DB_XREF=gi:13683295 /DB_XREF=cC-esflcLEL9K19d1 /CLONE=cC-esflcLEL9K19d1 /TID=Les.1464.2 /CNT=1 /FEA=EST /TIER=ConsEnd /STK=1 /UG=Les.1464 /UG_TITLE=Transcribed locus, weakly similar to NP_175929.2 Arabidopsis thaliana At1g55320 gene /REP_ORG=	BG631821 // /DB_XREF=cC-esflcLEL9K19d1 /CLONE=cC-esflcLEL9K19d1 // gb // --- // ---	BAB09822	acetyl-CoA synthetase-like protein [Arabidopsis thaliana]	2e-11	8.43846	8.43782	8.43626	8.49503	8.39127	8.42899	8.15415	8.72967	8.21958	8.33754	8.0712	8.20542	8.54352	8.43508	8.41532	8.44467	8.21702	8.61039	P	P	P	P	P	P	P	P	P	P	P	P	P	P	P	P	P	P	-0.000917668	0.997592	0.0582799	0.817933
Les.1465.1.S1_at	Les.1465.1	SGN-U318334	1047	0	gb:BG631822 /DB_XREF=gi:13683296 /DB_XREF=cC-esflcLEL9K20d1 /CLONE=cC-esflcLEL9K20d1 /TID=Les.1465.1 /CNT=15 /FEA=mRNA /TIER=ConsEnd /STK=1 /UG=Les.1465 /UG_TITLE=Transcribed locus, weakly similar to NP_201249.1 Arabidopsis thaliana At5g64440 gene /REP_OR	AK321311 // Solanum lycopersicum cDNA, clone: LEFL1023AD06, HTC in leaf. // gb_htc // 11 // --- /// BT013470 // Lycopersicon esculentum clone 132131F, mRNA sequence. // gb // 11 // ---	XP_002518319	glutamyl-tRNA(gln) amidotransferase subunit A, putative [Ricinus communis]	2e-226	6.95943	6.69072	6.59488	7.77744	7.78169	7.57618	8.982	6.84984	9.54239	7.31887	9.6134	6.32287	7.34626	6.69575	10.7572	6.8788	10.7384	6.75333	P	P	P	P	P	P	P	P	P	P	P	P	P	P	P	P	P	P	-0.963426	0.32606	-0.935809	0.342668
Les.1467.1.A1_at	Les.1467.1	SGN-U317996	258	6e-69	gb:BG631838 /DB_XREF=gi:13683312 /DB_XREF=cC-esflcLEL9M08a1 /CLONE=cC-esflcLEL9M08a1 /TID=Les.1467.1 /CNT=1 /FEA=EST /TIER=ConsEnd /STK=0 /UG=Les.1467 /UG_TITLE=Transcribed locus, weakly similar to NP_568637.1 Arabidopsis thaliana At5g44650 gene /REP_ORG=	BG631838 // /DB_XREF=cC-esflcLEL9M08a1 /CLONE=cC-esflcLEL9M08a1 // gb // --- // ---		no hits found		11.622	11.5897	11.6373	11.906	11.9967	12.1421	10.9995	11.2768	11.3962	11.4841	11.0366	10.7845	11.2845	11.4377	11.329	11.5023	10.9145	11.3204	P	P	P	P	P	P	P	P	P	P	P	P	P	P	P	P	P	P	-0.39863	0.109966	-0.594828	0.0191882
Les.147.1.S1_at	Les.147.1	SGN-U312438	1031	0	gb:BG629070 /DB_XREF=gi:13680543 /DB_XREF=cC-esflcLEL25K13d1 /CLONE=cC-esflcLEL25K13d1 /TID=Les.147.1 /CNT=48 /FEA=mRNA /TIER=ConsEnd /STK=2 /UG=Les.147 /UG_TITLE=Cab-5 gene encoding chlorophyll ab-binding protein, 3 end. /REP_ORG=L. esculentum	AK246535 // Solanum lycopersicum cDNA, clone: FC14AF09, HTC in fruit. // gb_htc // 11 // --- /// M17559 // Tomato Cab-5 gene encoding chlorophyll a/b-binding protein, 3' end. // gb // 9 // ---	P14279	RecName: Full=Chlorophyll a-b binding protein 5, chloroplastic; AltName: Full=LHCII type I CAB-5; Short=LHCP; Flags: Precursor	3e-115	13.8914	13.5393	14.0073	13.7702	13.8354	13.8956	11.4952	12.4044	11.7365	13.4953	10.973	12.2613	10.9339	12.8463	10.4635	13.2773	9.71748	10.6916	P	P	P	P	P	P	P	P	P	P	P	P	P	P	P	P	P	P	-0.0210587	0.986906	-1.56199	0.0444625
Les.1470.1.A1_at	Les.1470.1	SGN-U320731	274	1e-73	gb:BG631861 /DB_XREF=gi:13683335 /DB_XREF=cC-esflcLEL9O01d1 /CLONE=cC-esflcLEL9O01d1 /TID=Les.1470.1 /CNT=2 /FEA=EST /TIER=ConsEnd /STK=1 /UG=Les.1470 /UG_TITLE=Transcribed locus, moderately similar to NP_174336.1 Arabidopsis thaliana At1g30480 gene /REP_	BF097925 // /DB_XREF=EST415998 /CLONE=cLEW24B19 // gb // --- // --- /// BG631861 // /DB_XREF=cC-esflcLEL9O01d1 /CLONE=cC-esflcLEL9O01d1 // gb // --- // ---		no hits found		7.39217	7.2145	7.21253	7.18357	7.2136	7.12876	7.32967	7.2641	7.55465	7.18497	7.47162	7.50241	7.53055	7.215	7.52553	7.03091	7.55674	7.10908	P	P	P	P	P	P	P	P	P	P	P	P	P	P	P	P	P	P	0.0977545	0.586903	-0.0569801	0.777547
Les.1470.2.S1_at	Les.1470.2	SGN-U320731	238	5e-63	gb:BG128899 /DB_XREF=gi:12629087 /DB_XREF=EST474545 /CLONE=cTOF22P5 /TID=Les.1470.2 /CNT=2 /FEA=EST /TIER=ConsEnd /STK=0 /UG=Les.1470 /UG_TITLE=Transcribed locus, moderately similar to NP_174336.1 Arabidopsis thaliana At1g30480 gene /REP_ORG=L. esculentum	BF176500 // /DB_XREF=EST341896 /CLONE=cLEZ20H16 // gb // --- // --- /// BG128899 // /DB_XREF=EST474545 /CLONE=cTOF22P5 // gb // --- // ---	NP_174336	DRT111; nucleic acid binding / nucleotide binding [Arabidopsis thaliana]	9e-15	6.84425	6.59472	6.71036	6.45069	6.51821	6.66336	7.20953	6.94332	7.23123	6.7617	6.5663	6.78129	7.36749	6.77573	6.86187	6.56729	6.77085	6.62432	P	P	P	P	P	P	P	P	P	P	P	P	P	P	P	P	P	P	0.172353	0.575578	0.11169	0.740747
Les.1472.1.S1_at	Les.1472.1	SGN-U312871	946	0	gb:AY568719.1 /DB_XREF=gi:51457943 /GEN=PsbQ /TID=Les.1472.1 /CNT=80 /FEA=FLmRNA /TIER=FL+Stack /STK=6 /UG=Les.1472 /DEF=Lycopersicon esculentum photosystem II oxygen-evolving complex protein 3 (PsbQ) mRNA, complete cds. /PROD=photosystem II oxygen-evolvi	AK246598 // Solanum lycopersicum cDNA, clone: FC16BG11, HTC in fruit. // gb_htc // 11 // --- /// AY568719 // Lycopersicon esculentum photosystem II oxygen-evolving complex protein 3 (PsbQ) mRNA, complete cds. // gb // 11 // ---	AAU03361	photosystem II oxygen-evolving complex protein 3 [Lycopersicon esculentum]	2e-96	13.8202	13.6436	13.9024	13.8525	13.9111	13.9263	13.1888	13.4031	13.204	13.692	13.1772	13.3944	13.118	13.4723	12.7947	13.6565	12.9956	13.2745	P	P	P	P	P	P	P	P	P	P	P	P	P	P	P	P	P	P	-0.107905	0.621694	-0.428896	0.0229577
Les.1475.1.S1_s_at	Les.1475.1	SGN-U315340	906	0	gb:BT013063.1 /DB_XREF=gi:47104478 /TID=Les.1475.1 /CNT=14 /FEA=mRNA /TIER=ConsEnd /STK=0 /UG=Les.1475 /UG_TITLE=Transcribed locus, weakly similar to NP_565841.1 Arabidopsis thaliana At2g36290 gene /DEF=Lycopersicon esculentum clone 114319F, mRNA sequence	AK322171 // Solanum lycopersicum cDNA, clone: LEFL1034BG03, HTC in leaf. // gb_htc // 11 // --- /// BT013063 // Lycopersicon esculentum clone 114319F, mRNA sequence. // gb // 11 // --- /// BT013134 // Lycopersicon esculentum clone 114436R, mRNA sequence.	XP_002528732	catalytic, putative [Ricinus communis]	4e-64	9.68775	9.94136	10.6961	10.3182	10.397	10.2768	9.71701	9.53789	9.72634	10.3187	10.0365	10.967	9.85059	9.95041	10.8933	10.3115	11.1213	11.5693	P	P	P	P	P	P	P	P	P	P	P	P	P	P	P	P	P	P	-0.222253	0.791239	0.279735	0.727835
Les.1478.1.S1_at	Les.1478.1	SGN-U314191	924	0	gb:BG631500 /DB_XREF=gi:13682974 /DB_XREF=cC-esflcLEL8B17d1 /CLONE=cC-esflcLEL8B17d1 /TID=Les.1478.1 /CNT=24 /FEA=mRNA /TIER=ConsEnd /STK=0 /UG=Les.1478 /UG_TITLE=Transcribed locus, moderately similar to NP_173786.1 Arabidopsis thaliana At1g23740 gene /RE	BT013014 // Lycopersicon esculentum clone 114252R, mRNA sequence. // gb // 10 // ---	XP_002525379	alcohol dehydrogenase, putative [Ricinus communis]	8e-96	11.395	11.1503	11.6985	12.7454	12.5717	12.7588	11.5296	10.1853	11.4158	10.6199	11.1705	10.4512	11.0517	10.7006	10.9513	10.9307	11.0035	10.8644	P	P	P	P	P	P	P	P	P	P	P	P	P	P	P	P	P	P	-1.27738	5.01e-05	-1.86008	1.31e-06
Les.1479.1.A1_at	Les.1479.1	SGN-U315035	242	4e-64	gb:BG625901 /DB_XREF=gi:13677374 /DB_XREF=cC-esflcLEL10C03d1 /CLONE=cC-esflcLEL10C03d1 /TID=Les.1479.1 /CNT=1 /FEA=EST /TIER=ConsEnd /STK=1 /UG=Les.1479 /UG_TITLE=Transcribed locus /REP_ORG=L. esculentum	BG625901 // /DB_XREF=cC-esflcLEL10C03d1 /CLONE=cC-esflcLEL10C03d1 // gb // --- // ---		no hits found		7.99514	8.6648	9.25511	7.5999	7.49703	7.19498	7.28872	8.59085	6.9597	8.73312	7.11722	8.57237	7.87179	8.34851	8.10853	8.22936	7.46553	8.42955	P	P	P	P	P	P	P	P	P	P	P	P	P	P	P	P	P	P	1.20772	0.00244304	0.905173	0.0157554
Les.1481.1.A1_at	Les.1481.1	SGN-U344664	242	3e-64	gb:BG625940 /DB_XREF=gi:13677413 /DB_XREF=cC-esflcLEL10E07d1 /CLONE=cC-esflcLEL10E07d1 /TID=Les.1481.1 /CNT=1 /FEA=EST /TIER=ConsEnd /STK=1 /UG=Les.1481 /UG_TITLE=Transcribed locus /REP_ORG=L. esculentum	AK321408 // Solanum lycopersicum cDNA, clone: LEFL1024BE01, HTC in leaf. // gb_htc // 9 // ---		no hits found		5.70682	5.27577	5.9043	7.14176	7.52365	7.74183	3.17929	5.06663	3.62047	5.96395	3.52761	4.68445	3.57358	5.41078	3.67776	6.2909	3.47871	6.30036	P	P	P	P	P	P	A	P	A	P	A	P	A	P	A	P	A	P	-1.84012	0.000553687	-1.4684	0.00301098
Les.1484.1.A1_at	Les.1484.1	SGN-U314153	200	1e-51	gb:BG625990 /DB_XREF=gi:13677463 /DB_XREF=cC-esflcLEL10G24a1 /CLONE=cC-esflcLEL10G24a1 /TID=Les.1484.1 /CNT=1 /FEA=EST /TIER=ConsEnd /STK=0 /UG=Les.1484 /UG_TITLE=Transcribed locus /REP_ORG=L. esculentum	BG625990 // /DB_XREF=cC-esflcLEL10G24a1 /CLONE=cC-esflcLEL10G24a1 // gb // --- // ---		no hits found		11.1347	11.3273	10.9386	10.3701	10.8855	10.7458	11.0971	11.3525	11.3097	11.0371	10.3255	10.1189	10.4184	11.226	11.4727	11.2319	10.4096	11.1483	P	P	P	P	P	P	P	P	P	P	P	P	P	P	P	P	P	P	0.466385	0.374552	0.534966	0.297522
Les.1485.1.S1_at	Les.1485.1	SGN-U317818	410	e-114	gb:AW038825 /DB_XREF=gi:5897579 /DB_XREF=EST280781 /CLONE=cLET5F21 /TID=Les.1485.1 /CNT=10 /FEA=EST /TIER=ConsEnd /STK=0 /UG=Les.1485 /UG_TITLE=Transcribed locus, weakly similar to NP_191250.1 Arabidopsis thaliana At3g56910 gene /REP_ORG=L. esculentum	AK320151 // Solanum lycopersicum cDNA, clone: LEFL1005CF01, HTC in leaf. // gb_htc // 9 // ---		no hits found		10.5091	10.116	10.6134	12.0333	11.6514	11.8925	10.2215	9.89038	9.95307	10.2331	10.4746	10.5161	9.64223	10.0103	9.51185	10.204	10.2359	9.43831	P	P	P	P	P	P	P	P	P	P	P	P	P	P	P	P	P	P	-1.44623	0.000540777	-1.97482	3.7e-05
Les.1485.2.A1_at	Les.1485.2	SGN-U317818	256	2e-68	gb:BG631771 /DB_XREF=gi:13683245 /DB_XREF=cC-esflcLEL9G24a1 /CLONE=cC-esflcLEL9G24a1 /TID=Les.1485.2 /CNT=2 /FEA=EST /TIER=ConsEnd /STK=2 /UG=Les.1485 /UG_TITLE=Transcribed locus, weakly similar to NP_191250.1 Arabidopsis thaliana At3g56910 gene /REP_ORG=	AK320151 // Solanum lycopersicum cDNA, clone: LEFL1005CF01, HTC in leaf. // gb_htc // 11 // ---		no hits found		12.0626	11.9789	12.1348	12.8928	12.69	12.8598	11.4563	11.3487	11.5727	11.6821	11.5112	11.5748	11.1246	11.5714	11.335	11.731	11.6375	10.9038	P	P	P	P	P	P	P	P	P	P	P	P	P	P	P	P	P	P	-0.755452	0.00894799	-1.41215	7.5e-05
Les.1487.1.A1_at	Les.1487.1	SGN-U321754	226	2e-59	gb:BG626033 /DB_XREF=gi:13677506 /DB_XREF=cC-esflcLEL10J20a1 /CLONE=cC-esflcLEL10J20a1 /TID=Les.1487.1 /CNT=1 /FEA=EST /TIER=ConsEnd /STK=1 /UG=Les.1487 /UG_TITLE=Transcribed locus, weakly similar to NP_197993.1 Arabidopsis thaliana At5g26210 gene /REP_OR	AK327530 // Solanum lycopersicum cDNA, clone: LEFL2032E02, HTC in fruit. // gb_htc // 9 // ---		no hits found		8.82072	9.02314	8.71368	8.50713	8.73281	8.65957	8.62612	9.2203	8.49207	8.54083	7.95388	8.70371	8.30375	8.93378	8.37013	8.95918	8.21022	8.89461	P	P	P	P	P	P	P	P	P	P	P	P	P	P	P	P	P	P	0.219344	0.452041	0.296019	0.284302
Les.1488.1.A1_at	Les.1488.1	SGN-U334255	129	3e-30	gb:BG626042 /DB_XREF=gi:13677515 /DB_XREF=cC-esflcLEL10K09d1 /CLONE=cC-esflcLEL10K09d1 /TID=Les.1488.1 /CNT=1 /FEA=EST /TIER=ConsEnd /STK=1 /UG=Les.1488 /UG_TITLE=Transcribed locus /REP_ORG=L. esculentum	BG626042 // /DB_XREF=cC-esflcLEL10K09d1 /CLONE=cC-esflcLEL10K09d1 // gb // --- // ---		no hits found		3.7597	4.01181	3.86001	3.61379	3.41446	3.43454	3.5525	3.78284	4.01587	3.52119	3.77432	3.6943	3.63309	3.62335	3.91536	3.70126	3.80404	3.50662	P	A	A	A	A	A	A	A	M	A	A	A	A	A	A	P	M	A	0.389581	0.049178	0.122816	0.591997
Les.149.1.S1_at	Les.149.1	SGN-U313514	1086	0	gb:L29150.1 /DB_XREF=gi:466335 /TID=Les.149.1 /CNT=42 /FEA=FLmRNA /TIER=FL /STK=1 /UG=Les.149 /DEF=Solanum lycopersicum (clone pBLT4) 14-3-3 protein homologue mRNA, complete cds. /PROD=14-3-3 protein homologue /FL=gb:L29150.1 /REP_ORG=L. esculentum	AJ504807 // Lycopersicon esculentum mRNA for 14-3-3 protein (tft4 gene). // gb // 11 // --- /// AK246396 // Solanum lycopersicum cDNA, clone: FC09DE10, HTC in fruit. // gb_htc // 10 // --- /// AK319897 // Solanum lycopersicum cDNA, clone: LEFL1003AG01, HT	CAD43308	14-3-3 protein [Solanum lycopersicum]	4e-137	12.6764	12.7249	12.4677	12.3039	12.4081	12.2468	12.7534	12.877	12.8786	12.756	12.7581	12.8276	12.9535	12.9218	12.8261	12.8261	12.913	12.9008	P	P	P	P	P	P	P	P	P	P	P	P	P	P	P	P	P	P	0.303422	0.0357044	0.563311	0.000660541
Les.1491.1.S1_at	Les.1491.1	SGN-U319690	258	6e-69	gb:BG642861 /DB_XREF=gi:13777852 /DB_XREF=EST511055 /CLONE=cTOF25L6 /TID=Les.1491.1 /CNT=5 /FEA=EST /TIER=ConsEnd /STK=0 /UG=Les.1491 /UG_TITLE=Transcribed locus, weakly similar to NP_198091.1 Arabidopsis thaliana At5g27390 gene /REP_ORG=L. esculentum	AK321377 // Solanum lycopersicum cDNA, clone: LEFL1024AB04, HTC in leaf. // gb_htc // 11 // ---		no hits found		8.13661	8.21858	8.76843	9.48206	9.39284	9.8847	7.97532	8.09018	7.65237	8.46667	8.18212	8.66494	7.57718	8.08493	7.04659	8.49485	7.99181	7.57763	P	P	P	P	P	P	P	P	P	P	P	P	P	P	P	P	P	P	-1.21199	0.00546134	-1.53406	0.000999872
Les.1492.1.S1_at	Les.1492.1	SGN-U335648	321	6e-88	gb:AW093440 /DB_XREF=gi:6059035 /DB_XREF=EST286620 /CLONE=cLET24J18 /TID=Les.1492.1 /CNT=6 /FEA=EST /TIER=ConsEnd /STK=0 /UG=Les.1492 /UG_TITLE=Transcribed locus, weakly similar to NP_173308.2 Arabidopsis thaliana At1g18730 gene /REP_ORG=L. esculentum	AW093440 // /DB_XREF=EST286620 /CLONE=cLET24J18 // gb // --- // --- /// AW093874 // /DB_XREF=EST287054 /CLONE=cLET26B3 // gb // --- // --- /// AW096708 // /DB_XREF=EST289888 /CLONE=cLET39L6 // gb // --- // --- /// AW651441 // /DB_XREF=EST329895 /CLONE=cLE		no hits found		10.3922	9.4816	10.7704	12.4651	12.0977	12.4331	8.32467	9.22502	8.10774	10.2853	8.25561	10.1629	7.50194	9.32912	6.72904	10.2118	7.75564	9.12983	P	P	P	P	P	P	P	P	P	P	P	P	P	P	P	P	P	P	-2.11723	0.000849568	-2.77503	9.1e-05
Les.1492.2.A1_at	Les.1492.2	SGN-U316400	232	5e-61	gb:BG626068 /DB_XREF=gi:13677541 /DB_XREF=cC-esflcLEL10M13d1 /CLONE=cC-esflcLEL10M13d1 /TID=Les.1492.2 /CNT=2 /FEA=EST /TIER=ConsEnd /STK=1 /UG=Les.1492 /UG_TITLE=Transcribed locus, weakly similar to NP_173308.2 Arabidopsis thaliana At1g18730 gene /REP_OR	AK321316 // Solanum lycopersicum cDNA, clone: LEFL1023AG05, HTC in leaf. // gb_htc // 9 // ---		no hits found		12.0316	11.4241	12.1787	13.0411	12.826	13.0743	9.19369	10.5713	9.45524	11.4779	8.72565	10.8564	8.51743	10.7024	8.54899	11.4502	9.09219	10.4232	P	P	P	P	P	P	P	P	P	P	P	P	P	P	P	P	P	P	-1.10235	0.0189282	-2.12188	0.000177853
Les.1493.1.S1_at	Les.1493.1	SGN-U319762	835	0	gb:BT012945.1 /DB_XREF=gi:47104360 /TID=Les.1493.1 /CNT=7 /FEA=mRNA /TIER=ConsEnd /STK=0 /UG=Les.1493 /UG_TITLE=Transcribed locus, moderately similar to NP_197622.1 Arabidopsis thaliana At5g22300 gene /DEF=Lycopersicon esculentum clone 114114R, mRNA seque	AK320792 // Solanum lycopersicum cDNA, clone: LEFL1013BB07, HTC in leaf. // gb_htc // 11 // --- /// BT012945 // Lycopersicon esculentum clone 114114R, mRNA sequence. // gb // 11 // ---	Q42966	RecName: Full=Bifunctional nitrilase/nitrile hydratase NIT4B; Short=TNIT4B; AltName: Full=Nitrilase 4B; AltName: Full=Cyanoalanine nitrilase B	3e-181	10.3589	10.5878	10.667	11.3136	10.9161	11.0967	9.86722	9.7451	10.3126	9.91356	10.1234	10.0093	10.3771	9.88922	9.8819	10.195	9.66003	9.61775	P	P	P	P	P	P	P	P	P	P	P	P	P	P	P	P	P	P	-0.570889	0.0469958	-1.20815	0.00037363
Les.1495.1.S1_at	Les.1495.1	SGN-U341307	555	e-158	gb:BG626098 /DB_XREF=gi:13677571 /DB_XREF=cC-esflcLEL10O10a1 /CLONE=cC-esflcLEL10O10a1 /TID=Les.1495.1 /CNT=2 /FEA=EST /TIER=ConsEnd /STK=1 /UG=Les.1495 /UG_TITLE=Transcribed locus /REP_ORG=L. esculentum	AK321947 // Solanum lycopersicum cDNA, clone: LEFL1031CB04, HTC in leaf. // gb_htc // 11 // --- /// EF175474 // Solanum lycopersicum GAMyb-like1 mRNA, complete cds. // gb // 11 // ---	ABM53273	GAMyb-like1 [Solanum lycopersicum]	1e-33	8.11038	8.15437	7.80853	7.86234	7.77018	7.47093	7.76217	7.9372	7.97098	6.97087	7.46965	7.10643	8.06659	7.31828	8.49769	7.19325	8.01103	7.15561	P	P	P	P	P	P	P	P	P	P	P	P	P	P	P	P	P	P	0.323283	0.357085	-0.478765	0.151323
Les.1498.1.S1_at	Les.1498.1	SGN-U318651	341	7e-94	gb:AW442192 /DB_XREF=gi:6977443 /DB_XREF=EST311588 /CLONE=cLEN21H4 /TID=Les.1498.1 /CNT=4 /FEA=EST /TIER=ConsEnd /STK=0 /UG=Les.1498 /UG_TITLE=Transcribed locus, weakly similar to NP_566108.1 Arabidopsis thaliana At2g47710 gene /REP_ORG=L. esculentum	AK326058 // Solanum lycopersicum cDNA, clone: LEFL2002AB03, HTC in fruit. // gb_htc // 11 // ---	AAR07598	fiber protein Fb19 [Gossypium barbadense]	7e-24	8.30418	8.4293	8.15399	7.17759	7.14875	7.19958	8.84939	8.65281	9.2057	8.22652	9.30849	8.6211	9.63568	8.18018	8.95588	7.78209	9.39249	8.07293	P	P	P	P	P	P	P	P	P	P	P	P	P	P	P	P	P	P	1.12052	0.000506888	0.836424	0.00444719
Les.1499.1.A1_at	Les.1499.1	SGN-U331613	254	1e-67	gb:BG626159 /DB_XREF=gi:13677632 /DB_XREF=cC-esflcLEL11C09a1 /CLONE=cC-esflcLEL11C09a1 /TID=Les.1499.1 /CNT=1 /FEA=EST /TIER=ConsEnd /STK=1 /UG=Les.1499 /UG_TITLE=Transcribed locus /REP_ORG=L. esculentum	BG626159 // /DB_XREF=cC-esflcLEL11C09a1 /CLONE=cC-esflcLEL11C09a1 // gb // --- // ---		no hits found		4.99445	4.3879	4.15908	4.26893	4.31176	4.77613	3.58384	4.08223	3.62785	4.70644	3.53359	4.26626	3.67991	4.44229	3.80886	4.05961	3.54367	3.79709	P	P	P	P	P	P	A	P	A	P	A	P	M	P	M	P	A	M	0.0615313	0.902442	-0.352614	0.328954
Les.15.1.S1_at	Les.15.1	SGN-U322005	848	0	gb:X98929.1 /DB_XREF=gi:1771159 /GEN=SBT1 /TID=Les.15.1 /CNT=6 /FEA=mRNA /TIER=ConsEnd /STK=0 /UG=Les.15 /UG_TITLE=Serine protease, SBT1 /DEF=L.esculentum mRNA for serine protease, SBT1. /REP_ORG=L. esculentum	X98929 // L.esculentum mRNA for serine protease, SBT1. // gb // 10 // ---	CAA67429	SBT1 [Solanum lycopersicum]	0	5.40231	4.70535	6.04781	6.81326	6.6671	6.28961	6.6671	5.6641	11.1903	6.169	8.41757	5.78458	9.99728	5.2722	5.45381	5.3664	7.54314	6.79436	P	P	P	P	P	P	P	P	P	P	P	P	P	P	P	P	P	P	-1.20483	0.474526	-0.779002	0.672757
Les.150.1.S1_at	Les.150.1	SGN-U315266	799	0	gb:BT013117.1 /DB_XREF=gi:47104532 /TID=Les.150.1 /CNT=5 /FEA=mRNA /TIER=ConsEnd /STK=0 /UG=Les.150 /UG_TITLE=Transcribed locus, moderately similar to NP_199811.1 Arabidopsis thaliana At5g50000 gene /DEF=Lycopersicon esculentum clone 114407R, mRNA sequenc	BT013117 // Lycopersicon esculentum clone 114407R, mRNA sequence. // gb // 11 // ---	NP_199811	protein kinase, putative [Arabidopsis thaliana]	6e-183	9.3294	9.0434	8.6562	8.7723	8.98034	8.98965	7.15015	8.70372	7.20153	8.66907	6.56659	8.44592	6.09918	8.71519	7.88722	8.42878	7.21264	8.89563	P	P	P	P	P	P	P	P	P	P	P	P	M	P	P	P	P	P	0.0955661	0.894039	-0.234231	0.701704
Les.1500.1.A1_at	Les.1500.1	SGN-U314512	256	3e-68	gb:BG626160 /DB_XREF=gi:13677633 /DB_XREF=cC-esflcLEL11C10d1 /CLONE=cC-esflcLEL11C10d1 /TID=Les.1500.1 /CNT=1 /FEA=EST /TIER=ConsEnd /STK=1 /UG=Les.1500 /UG_TITLE=Transcribed locus /REP_ORG=L. esculentum	BG626160 // /DB_XREF=cC-esflcLEL11C10d1 /CLONE=cC-esflcLEL11C10d1 // gb // --- // ---		no hits found		12.0754	12.0039	11.7807	11.4522	11.5091	11.4363	11.93	11.9902	12.1395	11.8172	11.8688	11.5211	11.9015	11.8888	12.2038	11.658	11.9853	11.6932	P	P	P	P	P	P	P	P	P	P	P	P	P	P	P	P	P	P	0.487453	0.0171572	0.280789	0.164374
Les.1501.1.A1_at	Les.1501.1	SGN-U315222	789	0	gb:BG626168 /DB_XREF=gi:13677641 /DB_XREF=cC-esflcLEL11D03d1 /CLONE=cC-esflcLEL11D03d1 /TID=Les.1501.1 /CNT=6 /FEA=EST /TIER=ConsEnd /STK=3 /UG=Les.1501 /UG_TITLE=Transcribed locus, weakly similar to NP_172635.1 Arabidopsis thaliana At1g11700 gene /REP_OR	AK326169 // Solanum lycopersicum cDNA, clone: LEFL2002DH01, HTC in fruit. // gb_htc // 11 // ---	XP_002316526	predicted protein [Populus trichocarpa]	1e-27	9.60626	10.1298	10.2134	10.8139	11.1387	10.7077	12.5722	8.31713	12.7945	10.1125	12.1802	9.52431	13.0195	9.46837	11.7249	9.95717	11.7111	10.6653	P	P	P	P	P	P	P	P	P	P	P	P	P	P	P	P	P	P	-0.903624	0.168924	-0.856492	0.194714
Les.1501.2.S1_at	Les.1501.2	SGN-U315222	628	e-180	gb:BM412826 /DB_XREF=gi:18264456 /DB_XREF=EST587153 /CLONE=cLEG61C18 /TID=Les.1501.2 /CNT=21 /FEA=EST /TIER=ConsEnd /STK=0 /UG=Les.1501 /UG_TITLE=Transcribed locus, weakly similar to NP_172635.1 Arabidopsis thaliana At1g11700 gene /REP_ORG=L. esculentum	AK326169 // Solanum lycopersicum cDNA, clone: LEFL2002DH01, HTC in fruit. // gb_htc // 11 // ---		no hits found		8.03553	8.52587	8.70027	9.18229	9.72211	9.30966	11.2971	6.51425	11.2473	8.6453	10.8652	8.04777	11.7499	7.94205	10.0912	8.36111	10.0078	9.23564	P	P	P	P	P	P	P	P	P	P	P	P	P	P	P	P	P	P	-0.984128	0.211186	-0.891756	0.263177
Les.1502.1.S1_at	Les.1502.1	SGN-U317228	977	0	gb:BT014445.1 /DB_XREF=gi:47105860 /TID=Les.1502.1 /CNT=11 /FEA=mRNA /TIER=ConsEnd /STK=0 /UG=Les.1502 /UG_TITLE=Transcribed locus, moderately similar to NP_188871.1 Arabidopsis thaliana At3g22320 gene /DEF=Lycopersicon esculentum clone 133771F, mRNA sequ	AK328858 // Solanum lycopersicum cDNA, clone: LEFL3063E19, HTC in root. // gb_htc // 11 // --- /// BT014445 // Lycopersicon esculentum clone 133771F, mRNA sequence. // gb // 11 // ---	NP_188871	NRPB5; DNA binding / DNA-directed RNA polymerase [Arabidopsis thaliana]	5e-90	10.2302	10.4516	10.1863	9.79296	9.89581	9.78666	10.844	10.4086	11.0601	10.2949	11.1137	10.4089	11.0026	10.5776	10.8953	10.2267	11.2242	10.114	P	P	P	P	P	P	P	P	P	P	P	P	P	P	P	P	P	P	0.4642	0.020987	0.480942	0.0173111
Les.1503.1.A1_at	Les.1503.1	SGN-U325397	208	5e-54	gb:BG626189 /DB_XREF=gi:13677662 /DB_XREF=cC-esflcLEL11E17a1 /CLONE=cC-esflcLEL11E17a1 /TID=Les.1503.1 /CNT=1 /FEA=EST /TIER=ConsEnd /STK=1 /UG=Les.1503 /UG_TITLE=Transcribed locus /REP_ORG=L. esculentum	BG626189 // /DB_XREF=cC-esflcLEL11E17a1 /CLONE=cC-esflcLEL11E17a1 // gb // --- // ---		no hits found		9.55223	9.82091	9.3533	9.33354	9.29617	9.40503	9.45546	9.67882	9.6824	9.23487	9.82224	9.44786	9.45004	9.72066	10.0849	9.70145	9.88779	9.16464	P	P	P	P	P	P	P	P	P	P	P	P	P	P	P	P	P	P	0.230563	0.459521	0.183998	0.572925
Les.1505.1.A1_at	Les.1505.1	SGN-U330829	202	3e-52	gb:BG626213 /DB_XREF=gi:13677686 /DB_XREF=cC-esflcLEL11G19a1 /CLONE=cC-esflcLEL11G19a1 /TID=Les.1505.1 /CNT=1 /FEA=EST /TIER=ConsEnd /STK=0 /UG=Les.1505 /UG_TITLE=Transcribed locus /REP_ORG=L. esculentum	AK322854 // Solanum lycopersicum cDNA, clone: LEFL1044BE01, HTC in leaf. // gb_htc // 10 // ---		no hits found		6.77199	6.44263	7.1239	7.57839	7.41028	8.11097	9.2272	5.15939	8.49425	5.99664	8.3978	5.26296	8.11105	5.07018	8.95486	6.31591	8.35381	5.76384	P	P	P	P	P	P	P	P	P	P	P	P	P	P	P	P	P	P	-0.920374	0.0699935	-1.98323	0.000692139
Les.1506.1.S1_at	Les.1506.1	SGN-U318972	1096	0	gb:CK575029 /DB_XREF=gi:40958697 /DB_XREF=WTL86 /CLONE=WTL86 /TID=Les.1506.1 /CNT=8 /FEA=EST /TIER=ConsEnd /STK=0 /UG=Les.1506 /UG_TITLE=Transcribed locus, weakly similar to NP_198080.1 Arabidopsis thaliana At5g27280 gene /REP_ORG=L. esculentum	AK324355 // Solanum lycopersicum cDNA, clone: LEFL1076DD04, HTC in leaf. // gb_htc // 10 // ---	NP_198080	zinc finger (DNL type) family protein [Arabidopsis thaliana]	4e-56	10.9435	10.5279	11.244	11.4611	11.1271	11.2621	9.50294	10.9511	9.79487	10.9794	9.53317	11.073	10.2486	10.8099	9.80484	11.0334	9.70626	11.6192	P	P	P	P	P	P	P	P	P	P	P	P	P	P	P	P	P	P	-0.378316	0.245126	-0.129297	0.74731
Les.1507.2.S1_s_at	Les.1507.2	SGN-U314067	307	9e-84	gb:BM412757 /DB_XREF=gi:18264387 /DB_XREF=EST587084 /CLONE=cLEG61E11 /TID=Les.1507.2 /CNT=3 /FEA=EST /TIER=ConsEnd /STK=0 /UG=Les.1507 /UG_TITLE=Transcribed locus, moderately similar to NP_187845.1 Arabidopsis thaliana At3g12390 gene /REP_ORG=L. esculentu	AK327908 // Solanum lycopersicum cDNA, clone: LEFL2041A12, HTC in fruit. // gb_htc // 11 // --- /// AK329334 // Solanum lycopersicum cDNA, clone: LEFL3132L03, HTC in root. // gb_htc // 11 // --- /// BT012765 // Lycopersicon esculentum clone 113714F, mRNA	ACB32231	nascent polypeptide associated complex alpha [Solanum chacoense]	8e-21	10.6736	10.8271	10.5887	10.3484	10.4873	10.5208	10.9697	11.0336	10.9149	10.9416	11.0995	11.0361	11.0543	11.1861	10.7679	10.9209	11.0804	10.793	P	P	P	P	P	P	P	P	P	P	P	P	P	P	P	P	P	P	0.244314	0.202936	0.514514	0.00880801
Les.1508.1.A1_at	Les.1508.1	SGN-U313354	230	2e-60	gb:BG631183 /DB_XREF=gi:13682656 /DB_XREF=cC-esflcLEL6M17a1 /CLONE=cC-esflcLEL6M17a1 /TID=Les.1508.1 /CNT=2 /FEA=EST /TIER=ConsEnd /STK=1 /UG=Les.1508 /UG_TITLE=Transcribed locus, moderately similar to NP_200732.2 Arabidopsis thaliana At5g59240 gene /REP_	AK323826 // Solanum lycopersicum cDNA, clone: LEFL1065CG07, HTC in leaf. // gb_htc // 9 // ---		no hits found		10.6008	10.7459	10.4572	10.2461	10.2508	10.3264	10.9722	10.5996	10.9693	10.6904	10.8853	10.4569	11.1129	10.9352	11.1024	10.9726	11.1287	10.8236	P	P	P	P	P	P	P	P	P	P	P	P	P	P	P	P	P	P	0.326852	0.0281722	0.636024	0.00030896
Les.1508.2.S1_at	Les.1508.2	SGN-U313353	848	0	gb:AW622224 /DB_XREF=gi:7333871 /DB_XREF=EST313022 /CLONE=cLEX14J1 /TID=Les.1508.2 /CNT=12 /FEA=EST /TIER=ConsEnd /STK=0 /UG=Les.1508 /UG_TITLE=Transcribed locus, moderately similar to NP_200732.2 Arabidopsis thaliana At5g59240 gene /REP_ORG=L. esculentum	AK323826 // Solanum lycopersicum cDNA, clone: LEFL1065CG07, HTC in leaf. // gb_htc // 11 // ---	XP_002529032	40S ribosomal protein S8, putative [Ricinus communis]	5e-65	8.96675	9.07082	8.96096	8.52836	8.77504	8.94592	9.99478	9.18923	9.67451	9.32812	10.0232	9.4885	9.86462	9.6034	9.51817	9.64464	9.7764	9.45271	P	P	P	P	P	P	P	P	P	P	P	P	P	P	P	P	P	P	0.249734	0.235026	0.817142	0.000588945
Les.1509.1.S1_at	Les.1509.1	SGN-U313534	468	e-132	gb:CK715282 /DB_XREF=gi:50879111 /DB_XREF=LERCD04D19 /CLONE=LERCD04D19 /TID=Les.1509.1 /CNT=3 /FEA=EST /TIER=ConsEnd /STK=0 /UG=Les.1509 /UG_TITLE=Transcribed locus, highly similar to NP_566720.1 Arabidopsis thaliana At3g22960 gene /REP_ORG=L. esculentum	AI898475 // /DB_XREF=EST267918 /CLONE=cLED34I9 // gb // --- // --- /// AW625105 // /DB_XREF=EST313922 /CLONE=cLEZ10G1 // gb // --- // --- /// CK715282 // /DB_XREF=LERCD04D19 /CLONE=LERCD04D19 // gb // --- // ---	Q40545	RecName: Full=Pyruvate kinase isozyme A, chloroplastic; Flags: Precursor	9e-26	10.5745	10.6716	10.3398	10.3191	10.2407	10.2321	10.8291	10.5596	11.3883	10.3371	11.0739	10.5892	11.0884	10.6737	11.1734	10.086	11.1035	10.0027	P	P	P	P	P	P	P	P	P	P	P	P	P	P	P	P	P	P	0.264666	0.354813	-0.00979394	0.982646
Les.1510.1.S1_at	Les.1510.1	SGN-U320249	280	3e-75	gb:AW030786 /DB_XREF=gi:5889542 /DB_XREF=EST274041 /CLONE=cLEC22I12 /TID=Les.1510.1 /CNT=2 /FEA=EST /TIER=ConsEnd /STK=0 /UG=Les.1510 /UG_TITLE=Transcribed locus, moderately similar to NP_174119.1 Arabidopsis thaliana At1g27980 gene /REP_ORG=L. esculentum	AK324628 // Solanum lycopersicum cDNA, clone: LEFL1080BC02, HTC in leaf. // gb_htc // 10 // ---	AAX89367	sphingosine-1-phosphate lyase [Oryza sativa (japonica cultivar-group)]	6e-45	6.31814	6.5339	6.34612	6.12439	6.27114	5.85845	7.38341	6.9734	7.52626	6.71844	7.36721	6.59649	7.39725	7.13087	7.38199	6.7395	7.08183	7.1353	P	P	P	P	P	P	P	P	P	P	P	P	P	P	P	P	P	P	0.314731	0.158755	0.917235	0.000432282
Les.1510.2.A1_at	Les.1510.2	SGN-U320250	240	1e-63	gb:BG626266 /DB_XREF=gi:13677739 /DB_XREF=cC-esflcLEL11K02d1 /CLONE=cC-esflcLEL11K02d1 /TID=Les.1510.2 /CNT=2 /FEA=EST /TIER=ConsEnd /STK=2 /UG=Les.1510 /UG_TITLE=Transcribed locus, moderately similar to NP_174119.1 Arabidopsis thaliana At1g27980 gene /RE	AK324628 // Solanum lycopersicum cDNA, clone: LEFL1080BC02, HTC in leaf. // gb_htc // 11 // ---		no hits found		9.12247	9.17124	8.88267	8.47771	8.70482	8.37996	9.44765	9.19936	9.84855	8.93646	9.52089	8.59679	9.85085	9.36483	9.98617	8.84431	9.75427	9.49091	P	P	P	P	P	P	P	P	P	P	P	P	P	P	P	P	P	P	0.537967	0.0509132	0.712524	0.0121288
Les.1511.1.A1_at	Les.1511.1	SGN-U317477	333	3e-91	gb:BG627100 /DB_XREF=gi:13678573 /DB_XREF=cC-esflcLEL16C17d1 /CLONE=cC-esflcLEL16C17d1 /TID=Les.1511.1 /CNT=4 /FEA=EST /TIER=ConsEnd /STK=1 /UG=Les.1511 /UG_TITLE=Transcribed locus, weakly similar to NP_006016.1 26 serine protease (Homo sapiens) /REP_ORG=	BE434865 // /DB_XREF=EST405943 /CLONE=cLEG24C9 // gb // --- // --- /// BF112892 // /DB_XREF=EST440482 /CLONE=cLEG42P19 // gb // --- // --- /// BG626276 // /DB_XREF=cC-esflcLEL11K17a1 /CLONE=cC-esflcLEL11K17a1 // gb // --- // --- /// BG627100 // /DB_XREF=c		no hits found		11.1074	11.5812	11.1853	11.6021	11.5783	11.4835	9.72123	11.5612	9.73468	11.6214	9.50548	11.8112	9.97204	11.2072	10.456	12.2589	9.73273	11.6042	P	P	P	P	P	P	P	P	P	P	P	P	P	P	P	P	P	P	-0.263316	0.484166	0.135496	0.754052
Les.1511.2.S1_at	Les.1511.2	SGN-U336147	264	1e-70	gb:AI777336 /DB_XREF=gi:5275377 /DB_XREF=EST263744 /CLONE=cLEE10C11 /TID=Les.1511.2 /CNT=2 /FEA=EST /TIER=ConsEnd /STK=0 /UG=Les.1511 /UG_TITLE=Transcribed locus, weakly similar to NP_006016.1 26 serine protease (Homo sapiens) /REP_ORG=L. esculentum	AK247156 // Solanum lycopersicum cDNA, clone: LEFL1045DC11, HTC in leaf. // gb_htc // 11 // ---	XP_002517514	Placental protein 11 precursor, putative [Ricinus communis]	2e-26	10.5908	10.7603	10.6368	11.0649	10.9488	10.8818	9.00508	11.0559	8.80157	11.0963	9.06608	11.6115	9.20362	10.6334	9.52287	11.8856	9.07328	11.1685	P	P	P	P	P	P	P	P	P	P	P	P	P	P	P	P	P	P	-0.302522	0.435057	0.263968	0.507058
Les.1512.1.S1_at	Les.1512.1	SGN-U324111	959	0	gb:BT014566.1 /DB_XREF=gi:47105981 /TID=Les.1512.1 /CNT=3 /FEA=mRNA /TIER=ConsEnd /STK=0 /UG=Les.1512 /UG_TITLE=Transcribed locus, moderately similar to NP_191524.1 Arabidopsis thaliana At3g59650 gene /DEF=Lycopersicon esculentum clone 134020R, mRNA seque	AK246425 // Solanum lycopersicum cDNA, clone: FC10CH08, HTC in fruit. // gb_htc // 10 // --- /// AK329413 // Solanum lycopersicum cDNA, clone: LEFL3142A13, HTC in root. // gb_htc // 11 // --- /// BT014566 // Lycopersicon esculentum clone 134020R, mRNA seq	NP_191524	mitochondrial ribosomal protein L51/S25/CI-B8 family protein [Arabidopsis thaliana]	1e-52	11.7046	11.7257	11.3769	11.1926	11.1035	11.2019	11.8694	11.7604	12.4544	11.4939	11.9718	11.2884	12.3439	11.8309	12.2973	11.0081	12.3493	10.4479	P	P	P	P	P	P	P	P	P	P	P	P	P	P	P	P	P	P	0.436398	0.284619	-0.0703584	0.902473
Les.1514.1.S1_at	Les.1514.1	SGN-U316479	720	0	gb:BG626292 /DB_XREF=gi:13677765 /DB_XREF=cC-esflcLEL11L23d1 /CLONE=cC-esflcLEL11L23d1 /TID=Les.1514.1 /CNT=26 /FEA=mRNA /TIER=ConsEnd /STK=1 /UG=Les.1514 /UG_TITLE=Transcribed locus, weakly similar to NP_181092.1 Arabidopsis thaliana At2g35490 gene /REP_	AK319663 // Solanum lycopersicum cDNA, clone: LEFL1096AF01, HTC in leaf. // gb_htc // 11 // --- /// BT014468 // Lycopersicon esculentum clone 133815F, mRNA sequence. // gb // 11 // ---	XP_002518975	Plastid lipid-associated protein 3, chloroplast precursor, putative [Ricinus communis]	5e-99	10.7258	10.4581	10.8892	11.9648	11.7476	11.859	10.6161	9.86473	10.9293	10.192	11.1105	10.3518	11.1995	9.90098	10.5255	10.2542	10.7582	9.85564	P	P	P	P	P	P	P	P	P	P	P	P	P	P	P	P	P	P	-1.16606	0.000526262	-1.85349	8.54e-06
Les.1516.1.A1_at	Les.1516.1	SGN-U313208	226	2e-59	gb:L24003.1 /DB_XREF=gi:399606 /TID=Les.1516.1 /CNT=1 /FEA=mRNA /TIER=ConsEnd /STK=0 /UG=Les.1516 /UG_TITLE=(DB113) meloidogyne-induced giant cell protein mRNA, 3 end. /DEF=Lycopersicon esculentum (DB113) meloidogyne-induced giant cell protein mRNA, 3 end	L24003 // /DEF=Lycopersicon esculentum (DB113) meloidogyne-induced giant cell protein mRNA, 3 end. // gb // --- // ---	CAA76077	hypothetical protein [Solanum lycopersicum]	5e-09	9.89848	10.315	10.039	10.784	9.50953	9.41954	8.89573	9.75428	9.54748	9.39894	11.7065	11.5007	11.5978	9.40014	9.95877	9.22147	11.9978	9.12565	P	P	P	P	P	P	P	P	P	P	P	P	P	P	P	P	P	P	0.179823	0.904879	-0.655278	0.579583
Les.1516.1.S1_s_at	Les.1516.1	SGN-U313208	210	1e-54	gb:L24003.1 /DB_XREF=gi:399606 /TID=Les.1516.1 /CNT=1 /FEA=mRNA /TIER=ConsEnd /STK=0 /UG=Les.1516 /UG_TITLE=(DB113) meloidogyne-induced giant cell protein mRNA, 3 end. /DEF=Lycopersicon esculentum (DB113) meloidogyne-induced giant cell protein mRNA, 3 end	AK224652 // Solanum lycopersicum cDNA, clone: FC04DA08, HTC in fruit. // gb_htc // 11 // --- /// AK319338 // Solanum lycopersicum cDNA, clone: LEFL1080DH08, HTC in leaf. // gb_htc // 11 // --- /// AK322024 // Solanum lycopersicum cDNA, clone: LEFL1032CD02	CAA76077	hypothetical protein [Solanum lycopersicum]	5e-09	13.5615	13.6751	13.5462	13.179	13.2395	13.1488	13.6415	13.6863	13.7141	13.6578	13.7804	13.6684	13.7157	13.7633	13.9589	13.5965	13.9921	13.5293	P	P	P	P	P	P	P	P	P	P	P	P	P	P	P	P	P	P	0.405187	0.00862533	0.440557	0.00502179
Les.1517.1.S1_at	Les.1517.1	SGN-U320236	402	e-112	gb:AW932451 /DB_XREF=gi:8107852 /DB_XREF=EST358294 /CLONE=cLEF48K6 /TID=Les.1517.1 /CNT=4 /FEA=EST /TIER=ConsEnd /STK=0 /UG=Les.1517 /UG_TITLE=Transcribed locus, weakly similar to NP_196140.1 Arabidopsis thaliana At5g05210 gene /REP_ORG=L. esculentum	AK321181 // Solanum lycopersicum cDNA, clone: LEFL1020CG05, HTC in leaf. // gb_htc // 11 // ---	XP_002513804	Caldesmon, putative [Ricinus communis]	2e-13	8.46571	8.33933	8.15202	8.5214	8.33075	8.40122	9.05793	9.26933	8.85877	8.89558	9.21596	9.28158	8.80077	9.3129	8.65665	8.92403	9.14687	8.55274	P	P	P	P	P	P	P	P	P	P	P	P	P	P	P	P	P	P	-0.0987737	0.787229	0.512096	0.0673434
Les.1518.1.S1_at	Les.1518.1	SGN-U315777	383	e-106	gb:AW932524 /DB_XREF=gi:8107925 /DB_XREF=EST358367 /CLONE=cLEF49I1 /TID=Les.1518.1 /CNT=3 /FEA=EST /TIER=ConsEnd /STK=0 /UG=Les.1518 /UG_TITLE=Transcribed locus, moderately similar to NP_190853.1 Arabidopsis thaliana At3g52850 gene /REP_ORG=L. esculentum	AW932524 // /DB_XREF=EST358367 /CLONE=cLEF49I1 // gb // --- // --- /// BE354528 // /DB_XREF=EST355871 /CLONE=cTOD10P20 // gb // --- // --- /// BE431960 // /DB_XREF=EST398489 /CLONE=cLEG4H17 // gb // --- // ---		no hits found		6.78312	7.23162	6.69221	7.06532	6.66091	6.60167	5.90383	6.5694	6.50719	5.7031	6.44422	6.50106	7.06669	6.52985	6.71734	6.37585	7.38703	6.83879	P	P	P	P	P	P	P	P	P	P	P	P	P	P	P	P	P	P	0.126349	0.800532	-0.19447	0.671777
Les.1518.2.A1_at	Les.1518.2	SGN-U315777	206	2e-53	gb:BG626342 /DB_XREF=gi:13677815 /DB_XREF=cC-esflcLEL11P17d1 /CLONE=cC-esflcLEL11P17d1 /TID=Les.1518.2 /CNT=3 /FEA=EST /TIER=ConsEnd /STK=1 /UG=Les.1518 /UG_TITLE=Transcribed locus, moderately similar to NP_190853.1 Arabidopsis thaliana At3g52850 gene /RE	BG626342 // /DB_XREF=cC-esflcLEL11P17d1 /CLONE=cC-esflcLEL11P17d1 // gb // --- // --- /// BG626343 // /DB_XREF=cC-esflcLEL11P18a1 /CLONE=cC-esflcLEL11P18a1 // gb // --- // --- /// BG734542 // /DB_XREF=cC-esflcLEL10J18d1 // gb // --- // ---		no hits found		10.4089	10.6994	10.3039	10.2612	10.4999	10.4361	10.2973	10.5881	10.4146	9.97439	10.4596	10.0429	10.3844	10.5036	10.5356	10.3512	10.888	10.9408	P	P	P	P	P	P	P	P	P	P	P	P	P	P	P	P	P	P	0.071669	0.853714	0.199501	0.529286
Les.1519.1.A1_at	Les.1519.1	SGN-U325202	224	8e-59	gb:BG626356 /DB_XREF=gi:13677829 /DB_XREF=cC-esflcLEL12B13a1 /CLONE=cC-esflcLEL12B13a1 /TID=Les.1519.1 /CNT=1 /FEA=EST /TIER=ConsEnd /STK=1 /UG=Les.1519 /UG_TITLE=Transcribed locus /REP_ORG=L. esculentum	AK321624 // Solanum lycopersicum cDNA, clone: LEFL1026DF08, HTC in leaf. // gb_htc // 11 // ---		no hits found		8.83482	8.68492	8.68843	8.72241	8.68688	8.64004	8.65991	8.4767	8.92207	8.23061	8.69955	8.08701	9.03347	8.29049	9.10631	7.93104	9.07994	8.62338	P	P	P	P	P	P	P	P	P	P	P	P	P	P	P	P	P	P	0.0529488	0.867461	-0.401474	0.0753168
Les.1523.1.S1_at	Les.1523.1	SGN-U312399	864	0	gb:BT013745.1 /DB_XREF=gi:47105160 /TID=Les.1523.1 /CNT=172 /FEA=FLmRNA /TIER=Stack /STK=6 /UG=Les.1523 /UG_TITLE=ADPATP translocator /DEF=Lycopersicon esculentum clone 132608R, mRNA sequence. /FL=gb:U89839.1 /REP_ORG=L. esculentum	AK324910 // Solanum lycopersicum cDNA, clone: LEFL1088BE08, HTC in leaf. // gb_htc // 11 // --- /// AK328229 // Solanum lycopersicum cDNA, clone: LEFL2050A20, HTC in fruit. // gb_htc // 10 // --- /// BT013745 // Lycopersicon esculentum clone 132608R, mRNA	ABB29945	ADP/ATP translocator-like [Solanum tuberosum]	1e-196	13.6556	13.6105	13.6008	13.2317	13.3413	13.2889	13.8434	13.8052	13.8354	13.7515	13.7197	13.7517	13.8722	13.6816	13.8634	13.6115	13.6618	13.613	P	P	P	P	P	P	P	P	P	P	P	P	P	P	P	P	P	P	0.335012	0.0132092	0.348054	0.0105209
Les.1524.1.A1_at	Les.1524.1	SGN-U339615	186	2e-47	gb:BG626458 /DB_XREF=gi:13677931 /DB_XREF=cC-esflcLEL12L23a1 /CLONE=cC-esflcLEL12L23a1 /TID=Les.1524.1 /CNT=1 /FEA=EST /TIER=ConsEnd /STK=1 /UG=Les.1524 /UG_TITLE=Transcribed locus /REP_ORG=L. esculentum	BG626458 // /DB_XREF=cC-esflcLEL12L23a1 /CLONE=cC-esflcLEL12L23a1 // gb // --- // ---		no hits found		5.41765	5.72706	5.06895	4.47389	4.95119	4.79968	5.8395	5.89293	5.89058	5.42515	6.18295	6.612	5.92179	4.99118	6.30372	6.66314	6.64013	6.60202	P	P	P	P	P	P	P	P	P	P	P	P	P	P	P	P	P	P	0.662967	0.273454	1.34386	0.0236009
Les.1525.1.A1_at	Les.1525.1	SGN-U329578	198	4e-51	gb:BG626459 /DB_XREF=gi:13677932 /DB_XREF=cC-esflcLEL12L24d1 /CLONE=cC-esflcLEL12L24d1 /TID=Les.1525.1 /CNT=1 /FEA=EST /TIER=ConsEnd /STK=1 /UG=Les.1525 /UG_TITLE=Transcribed locus /REP_ORG=L. esculentum	BG626459 // /DB_XREF=cC-esflcLEL12L24d1 /CLONE=cC-esflcLEL12L24d1 // gb // --- // ---		no hits found		6.08505	6.37615	6.35053	6.34357	6.13357	6.25792	4.88868	5.98517	5.56066	5.44141	4.7858	5.83433	5.05419	5.84452	4.56958	5.24987	4.92145	5.0986	P	P	P	P	P	P	P	P	P	P	P	P	P	P	P	P	P	P	0.0255539	0.963435	-0.847358	0.0157727
Les.1528.1.A1_s_at	Les.1528.1	SGN-U312333	100	1e-21	gb:BG626756 /DB_XREF=gi:13678229 /DB_XREF=cC-esflcLEL14B05d1 /CLONE=cC-esflcLEL14B05d1 /TID=Les.1528.1 /CNT=2 /FEA=EST /TIER=ConsEnd /STK=1 /UG=Les.1528 /UG_TITLE=Transcribed locus, weakly similar to NP_176632.1 Arabidopsis thaliana At1g64510 gene /REP_OR	AK319533 // Solanum lycopersicum cDNA, clone: LEFL1035CH10, HTC in leaf. // gb_htc // 11 // ---		no hits found		11.7353	11.4615	11.8081	12.5362	12.4234	12.5826	11.3741	10.85	11.0753	11.1427	11.0616	10.8868	10.5446	10.8927	10.9073	11.0214	11.051	10.4391	P	P	P	P	P	P	P	P	P	P	P	P	P	P	P	P	P	P	-0.845785	0.00255285	-1.72969	5.72e-06
Les.1528.2.S1_at	Les.1528.2	SGN-U312333	343	3e-94	gb:AW443548 /DB_XREF=gi:6985730 /DB_XREF=EST308478 /CLONE=cLET44H1 /TID=Les.1528.2 /CNT=6 /FEA=EST /TIER=ConsEnd /STK=0 /UG=Les.1528 /UG_TITLE=Transcribed locus, weakly similar to NP_176632.1 Arabidopsis thaliana At1g64510 gene /REP_ORG=L. esculentum	AK319533 // Solanum lycopersicum cDNA, clone: LEFL1035CH10, HTC in leaf. // gb_htc // 11 // ---		no hits found		8.69384	8.31613	8.97901	10.1899	9.61939	10.1367	9.14784	8.26973	8.60041	8.62484	9.11308	8.76915	8.10819	8.23623	8.13978	8.42573	8.58347	7.79328	P	P	P	P	P	P	P	P	P	P	P	P	P	P	P	P	P	P	-1.31901	0.000956318	-1.83025	6.24e-05
Les.1529.1.A1_at	Les.1529.1	SGN-U346827	252	4e-67	gb:BG626512 /DB_XREF=gi:13677985 /DB_XREF=cC-esflcLEL13B07d1 /CLONE=cC-esflcLEL13B07d1 /TID=Les.1529.1 /CNT=1 /FEA=EST /TIER=ConsEnd /STK=1 /UG=Les.1529 /UG_TITLE=Transcribed locus, moderately similar to NP_171887.1 Arabidopsis thaliana At1g03910 gene /RE	AK320539 // Solanum lycopersicum cDNA, clone: LEFL1010CA03, HTC in leaf. // gb_htc // 11 // ---		no hits found		10.076	9.80123	9.8619	9.7819	9.81704	9.72352	9.75345	9.63166	10.0428	9.48381	9.62712	9.54982	9.82076	9.81473	10.2079	9.45593	10.0094	9.65651	P	P	P	P	P	P	P	P	P	P	P	P	P	P	P	P	P	P	0.138906	0.546585	-0.13176	0.571667
Les.153.1.A1_at	Les.153.1	SGN-U318298	236	2e-62	gb:AW154915 /DB_XREF=gi:6223784 /DB_XREF=EST290280 /CLONE=cLEW1O1 /TID=Les.153.1 /CNT=1 /FEA=EST /TIER=ConsEnd /STK=1 /UG=Les.153 /UG_TITLE=Transcribed locus, weakly similar to NP_566473.2 Arabidopsis thaliana At3g14067 gene /REP_ORG=L. esculentum	AW154915 // /DB_XREF=EST290280 /CLONE=cLEW1O1 // gb // --- // ---		no hits found		6.87712	6.80866	7.05352	6.61108	6.79079	6.39226	5.53436	6.59341	5.79784	6.51172	4.71156	6.24703	4.73031	6.72627	5.5028	6.16331	5.5888	6.48626	P	P	P	P	P	P	P	P	P	P	P	P	P	P	P	P	P	P	0.315056	0.465214	-0.13943	0.785348
Les.1531.1.S1_at	Les.1531.1	SGN-U316310	882	0	gb:BG628648 /DB_XREF=gi:13680121 /DB_XREF=cC-esflcLEL23B06a1 /CLONE=cC-esflcLEL23B06a1 /TID=Les.1531.1 /CNT=23 /FEA=mRNA /TIER=ConsEnd /STK=0 /UG=Les.1531 /UG_TITLE=Transcribed locus, weakly similar to NP_565091.1 Arabidopsis thaliana At1g74730 gene /REP_	AK330121 // Solanum lycopersicum cDNA, clone: LEFL3168K23, HTC in root. // gb_htc // 11 // --- /// BT014101 // Lycopersicon esculentum clone 133205F, mRNA sequence. // gb // 11 // ---	AAD55273	Similar to gb|D86180 phosphoribosylanthranilate transferase from Pisum sativum and contains 2 PF|00168 C2 (phospholipid binding) domains. ESTs gb|H76726, gb|T45544 and gb|N96377 come from this gene. [Arabidopsis thaliana]	2e-32	12.2149	11.7909	12.1541	12.6401	12.4387	12.5758	10.9114	11.233	10.8974	11.5363	10.8885	11.4166	10.6083	11.205	10.3406	11.6147	10.6109	10.8376	P	P	P	P	P	P	P	P	P	P	P	P	P	P	P	P	P	P	-0.498247	0.0500614	-1.33247	5.64e-05
Les.1532.1.S1_at	Les.1532.1	SGN-U315889	626	e-179	gb:BG626538 /DB_XREF=gi:13678011 /DB_XREF=cC-esflcLEL13C22a1 /CLONE=cC-esflcLEL13C22a1 /TID=Les.1532.1 /CNT=2 /FEA=EST /TIER=ConsEnd /STK=0 /UG=Les.1532 /UG_TITLE=Transcribed locus, weakly similar to NP_564452.1 Arabidopsis thaliana At1g34780 gene /REP_OR	AK325466 // Solanum lycopersicum cDNA, clone: LEFL1097AA06, HTC in leaf. // gb_htc // 10 // ---	AAD17368	contains similarity to protein disulfide isomerases [Arabidopsis thaliana]	3e-08	11.7533	11.6653	11.6647	11.6278	11.5537	11.536	11.0787	11.4645	11.4292	11.5328	11.3376	11.3466	11.3729	11.3935	11.6545	11.2461	11.5957	11.3449	P	P	P	P	P	P	P	P	P	P	P	P	P	P	P	P	P	P	0.121918	0.508405	-0.244368	0.14067
Les.1532.2.A1_at	Les.1532.2	SGN-U315472	64	5e-11	gb:BI203416 /DB_XREF=gi:14681140 /DB_XREF=EST521456 /CLONE=cTOS1P7 /TID=Les.1532.2 /CNT=2 /FEA=EST /TIER=ConsEnd /STK=0 /UG=Les.1532 /UG_TITLE=Transcribed locus, weakly similar to NP_564452.1 Arabidopsis thaliana At1g34780 gene /REP_ORG=L. esculentum	AK325606 // Solanum lycopersicum cDNA, clone: LEFL1098CG03, HTC in leaf. // gb_htc // 11 // ---		no hits found		11.3609	11.6286	11.4022	11.1003	11.3631	11.1762	11.1992	11.7637	10.9653	11.6759	10.7997	11.489	11.0282	11.9392	11.3042	12.1329	11.0306	12.2289	P	P	P	P	P	P	P	P	P	P	P	P	P	P	P	P	P	P	0.250705	0.22862	0.887112	0.000283526
Les.1532.2.A1_s_at	Les.1532.2	SGN-U315472	337	1e-92	gb:BI203416 /DB_XREF=gi:14681140 /DB_XREF=EST521456 /CLONE=cTOS1P7 /TID=Les.1532.2 /CNT=2 /FEA=EST /TIER=ConsEnd /STK=0 /UG=Les.1532 /UG_TITLE=Transcribed locus, weakly similar to NP_564452.1 Arabidopsis thaliana At1g34780 gene /REP_ORG=L. esculentum	AK325606 // Solanum lycopersicum cDNA, clone: LEFL1098CG03, HTC in leaf. // gb_htc // 11 // --- /// BT012756 // Lycopersicon esculentum clone 113700R, mRNA sequence. // gb // 11 // ---		no hits found		11.8509	12.0416	11.9	11.7976	11.8698	11.8475	11.9416	12.1569	11.6397	12.0958	11.5908	11.8555	11.6204	12.2381	11.8918	12.3715	11.6759	12.2365	P	P	P	P	P	P	P	P	P	P	P	P	P	P	P	P	P	P	0.0925205	0.667467	0.443696	0.0154151
Les.1532.3.S1_s_at	Les.1532.3	SGN-U335168	494	e-139	gb:CK715812 /DB_XREF=gi:50879641 /DB_XREF=LERSF01N01 /CLONE=LERSF01N01 /TID=Les.1532.3 /CNT=22 /FEA=EST /TIER=ConsEnd /STK=0 /UG=Les.1532 /UG_TITLE=Transcribed locus, weakly similar to NP_564452.1 Arabidopsis thaliana At1g34780 gene /REP_ORG=L. esculentum	AK325606 // Solanum lycopersicum cDNA, clone: LEFL1098CG03, HTC in leaf. // gb_htc // 11 // --- /// BT012756 // Lycopersicon esculentum clone 113700R, mRNA sequence. // gb // 11 // ---	XP_002514655	glycine-rich RNA-binding protein, putative [Ricinus communis]	2e-38	9.98924	10.208	10.1971	9.76819	10.0035	10.1478	10.7248	10.4301	10.0946	10.4999	10.3502	10.5606	10.0755	10.8534	10.1027	10.9023	9.77778	10.8927	P	P	P	P	P	P	P	P	P	P	P	P	P	P	P	P	P	P	0.158297	0.528685	0.909641	0.000485387
Les.1536.1.A1_at	Les.1536.1	SGN-U315480	117	9e-27	gb:BG626564 /DB_XREF=gi:13678037 /DB_XREF=cC-esflcLEL13E13a1 /CLONE=cC-esflcLEL13E13a1 /TID=Les.1536.1 /CNT=1 /FEA=EST /TIER=ConsEnd /STK=1 /UG=Les.1536 /UG_TITLE=Transcribed locus /REP_ORG=L. esculentum	BG626564 // /DB_XREF=cC-esflcLEL13E13a1 /CLONE=cC-esflcLEL13E13a1 // gb // --- // ---		no hits found		3.12658	3.25504	3.17789	3.11251	3.19396	3.0039	2.93035	3.06943	3.0389	3.12703	3.12719	3.55744	3.08881	3.00342	3.12898	3.1067	3.31773	3.07927	A	A	M	A	A	A	A	A	A	A	A	P	A	A	A	A	A	A	0.083045	0.729035	-0.0403262	0.882624
Les.1538.1.A1_at	Les.1538.1	SGN-U341822	244	9e-65	gb:BG626577 /DB_XREF=gi:13678050 /DB_XREF=cC-esflcLEL13F13d1 /CLONE=cC-esflcLEL13F13d1 /TID=Les.1538.1 /CNT=1 /FEA=EST /TIER=ConsEnd /STK=0 /UG=Les.1538 /UG_TITLE=Transcribed locus, highly similar to NP_197790.1 Arabidopsis thaliana At5g24020 gene /REP_OR	BG626577 // /DB_XREF=cC-esflcLEL13F13d1 /CLONE=cC-esflcLEL13F13d1 // gb // --- // ---		no hits found		8.68934	8.78582	8.94697	9.18356	9.28899	9.56514	8.38152	8.61787	8.37871	8.51659	7.38674	8.35585	7.79483	8.68631	8.68255	9.13438	7.85256	8.45097	P	P	P	P	P	P	P	P	P	P	P	P	P	P	P	P	P	P	-0.53852	0.2031	-0.588678	0.160511
Les.1539.1.A1_at	Les.1539.1	SGN-U332677	206	2e-53	gb:BG626588 /DB_XREF=gi:13678061 /DB_XREF=cC-esflcLEL13G05a1 /CLONE=cC-esflcLEL13G05a1 /TID=Les.1539.1 /CNT=1 /FEA=EST /TIER=ConsEnd /STK=1 /UG=Les.1539 /UG_TITLE=Transcribed locus /REP_ORG=L. esculentum	BG626588 // /DB_XREF=cC-esflcLEL13G05a1 /CLONE=cC-esflcLEL13G05a1 // gb // --- // ---		no hits found		4.47344	3.87165	4.63383	4.95149	4.7095	5.56922	5.99906	3.12137	6.23169	4.24278	6.05973	3.8281	5.8257	3.61766	6.56054	4.09337	6.05353	3.88677	A	A	M	M	P	P	P	A	P	A	P	A	P	A	P	P	P	A	-0.750436	0.0842342	-1.21081	0.00776123
Les.1541.1.A1_at	Les.1541.1	SGN-U317581	775	0	gb:BT013514.1 /DB_XREF=gi:47104929 /TID=Les.1541.1 /CNT=3 /FEA=mRNA /TIER=ConsEnd /STK=0 /UG=Les.1541 /UG_TITLE=Transcribed locus, moderately similar to NP_564815.1 Arabidopsis thaliana At1g63690 gene /DEF=Lycopersicon esculentum clone 132230F, mRNA seque	BT013514 // Lycopersicon esculentum clone 132230F, mRNA sequence. // gb // 11 // ---	XP_002511870	Minor histocompatibility antigen H13, putative [Ricinus communis]	5e-237	10.1795	10.2546	9.85432	9.68457	9.76782	9.67405	10.0069	10.0918	10.3393	9.94925	10.1444	9.94835	9.57477	10.1421	10.278	9.91604	10.3972	9.92095	P	P	P	P	P	P	P	P	P	P	P	P	P	P	P	P	P	P	0.387305	0.148507	0.28421	0.306447
Les.1542.1.A1_at	Les.1542.1	SGN-U324052	188	3e-48	gb:BG626602 /DB_XREF=gi:13678075 /DB_XREF=cC-esflcLEL13G20a1 /CLONE=cC-esflcLEL13G20a1 /TID=Les.1542.1 /CNT=1 /FEA=EST /TIER=ConsEnd /STK=1 /UG=Les.1542 /UG_TITLE=Transcribed locus /REP_ORG=L. esculentum	AK246952 // Solanum lycopersicum cDNA, clone: LEFL1003AG09, HTC in leaf. // gb_htc // 11 // ---		no hits found		8.09819	7.66236	7.49722	8.71338	8.60826	8.40789	8.61887	8.35547	9.00992	7.95769	8.31834	8.41398	9.17643	8.57274	8.71401	8.06161	8.93481	8.61797	P	P	P	P	P	P	P	P	P	P	P	P	P	P	P	P	P	P	-0.823916	0.0122654	-0.159068	0.681233
Les.1543.1.A1_at	Les.1543.1	SGN-U323144	194	7e-50	gb:BG626616 /DB_XREF=gi:13678089 /DB_XREF=cC-esflcLEL13H13d1 /CLONE=cC-esflcLEL13H13d1 /TID=Les.1543.1 /CNT=2 /FEA=EST /TIER=ConsEnd /STK=1 /UG=Les.1543 /UG_TITLE=Transcribed locus, moderately similar to NP_563629.1 Arabidopsis thaliana At1g01510 gene /RE	AW224737 // /DB_XREF=EST303180 /CLONE=cLEY6I17 // gb // --- // --- /// BG626616 // /DB_XREF=cC-esflcLEL13H13d1 /CLONE=cC-esflcLEL13H13d1 // gb // --- // ---		no hits found		10.718	10.6379	10.6411	9.83655	10.2065	9.912	11.0203	10.6505	11.2595	10.545	10.9077	10.2102	11.0975	10.742	11.3174	10.2179	11.1774	10.4017	P	P	P	P	P	P	P	P	P	P	P	P	P	P	P	P	P	P	0.680646	0.00537697	0.468856	0.0432166
Les.1543.2.S1_at	Les.1543.2	SGN-U323144	391	e-108	gb:AW224736 /DB_XREF=gi:6536420 /DB_XREF=EST303179 /CLONE=cLEY6I17 /TID=Les.1543.2 /CNT=5 /FEA=EST /TIER=ConsEnd /STK=0 /UG=Les.1543 /UG_TITLE=Transcribed locus, moderately similar to NP_563629.1 Arabidopsis thaliana At1g01510 gene /REP_ORG=L. esculentum	AK325015 // Solanum lycopersicum cDNA, clone: LEFL1090AH02, HTC in leaf. // gb_htc // 11 // ---	BAC58020	angustifolia [Ipomoea nil]	5e-77	9.74417	9.49603	9.41969	8.79166	9.02112	8.98574	9.55323	9.52761	10.0362	9.52163	9.44317	8.7767	9.77803	9.63053	9.76785	9.03063	9.60619	9.26925	P	P	P	P	P	P	P	P	P	P	P	P	P	P	P	P	P	P	0.620458	0.0481657	0.377298	0.240795
Les.1544.1.A1_at	Les.1544.1	SGN-U340727	242	3e-64	gb:BG626642 /DB_XREF=gi:13678115 /DB_XREF=cC-esflcLEL13J02d1 /CLONE=cC-esflcLEL13J02d1 /TID=Les.1544.1 /CNT=1 /FEA=EST /TIER=ConsEnd /STK=1 /UG=Les.1544 /UG_TITLE=Transcribed locus /REP_ORG=L. esculentum	BG626642 // /DB_XREF=cC-esflcLEL13J02d1 /CLONE=cC-esflcLEL13J02d1 // gb // --- // ---		no hits found		8.38879	8.25563	8.29395	8.27375	8.3319	8.25746	8.74054	7.6809	7.89088	7.82925	7.75657	7.13526	7.76962	7.37924	8.01784	7.5534	7.56736	7.60771	P	P	P	P	P	P	P	P	P	P	P	P	P	P	P	P	P	P	0.0250845	0.963414	-0.774254	0.0232399
Les.1546.1.A1_at	Les.1546.1	SGN-U329257	220	1e-57	gb:BG628690 /DB_XREF=gi:13680163 /DB_XREF=cC-esflcLEL23D21d1 /CLONE=cC-esflcLEL23D21d1 /TID=Les.1546.1 /CNT=2 /FEA=EST /TIER=ConsEnd /STK=2 /UG=Les.1546 /UG_TITLE=Transcribed locus, weakly similar to NP_180647.1 Arabidopsis thaliana At2g30900 gene /REP_OR	BG626656 // /DB_XREF=cC-esflcLEL13K04a1 /CLONE=cC-esflcLEL13K04a1 // gb // --- // --- /// BG628690 // /DB_XREF=cC-esflcLEL23D21d1 /CLONE=cC-esflcLEL23D21d1 // gb // --- // ---	BAD54225	lustrin A-like [Oryza sativa Japonica Group]	2e-06	4.19457	4.20124	3.90082	5.11126	4.43761	4.40941	5.94732	3.74538	4.19228	4.25567	4.27707	3.38026	4.69023	3.80857	5.08937	3.53463	3.72612	3.54863	P	A	P	P	P	P	P	A	P	P	P	P	P	A	P	A	A	M	-0.553884	0.423862	-1.02215	0.110271
Les.5416.1.S1_at	Les.5416.1	SGN-U322543	940	0	gb:BT013868.1 /DB_XREF=gi:47105283 /TID=Les.5416.1 /CNT=2 /FEA=mRNA /TIER=ConsEnd /STK=1 /UG=Les.5416 /UG_TITLE=Clone 132848R, mRNA sequence /DEF=Lycopersicon esculentum clone 132848R, mRNA sequence. /REP_ORG=L. esculentum	AK247889 // Solanum lycopersicum cDNA, clone: LEFL2041F04, HTC in fruit. // gb_htc // 11 // --- /// BT013868 // Lycopersicon esculentum clone 132848R, mRNA sequence. // gb // 11 // ---	AAL60242	putative Kunitz-type tuber invertase inhibitor precursor [Solanum tuberosum]	8e-74	3.96653	3.48523	3.60746	3.77415	3.59003	3.66211	13.3822	3.88004	13.472	3.67247	12.4745	3.64254	3.55866	3.8638	10.9723	3.70968	11.0636	3.59561	A	A	A	A	A	A	P	A	P	A	P	A	A	A	P	A	P	A	0.010978	0.997205	0.0476032	0.988075
Les.1553.1.A1_at	Les.1553.1	No hits found	No hits found	No hits found	gb:BG626708 /DB_XREF=gi:13678181 /DB_XREF=cC-esflcLEL13N09d1 /CLONE=cC-esflcLEL13N09d1 /TID=Les.1553.1 /CNT=1 /FEA=EST /TIER=ConsEnd /STK=1 /UG=Les.1553 /UG_TITLE=Transcribed locus /REP_ORG=L. esculentum	BG626708 // /DB_XREF=cC-esflcLEL13N09d1 /CLONE=cC-esflcLEL13N09d1 // gb // --- // ---		no hits found		5.81279	5.72204	5.51767	5.02258	5.06126	4.96407	5.22166	5.70946	5.32359	5.53665	5.38342	5.42549	5.89876	5.67614	5.78867	5.72997	5.57888	5.43277	P	P	P	P	P	P	P	P	P	P	P	P	P	P	P	P	P	P	0.668197	0.00110433	0.596993	0.00255135
Les.1555.1.A1_at	Les.1555.1	No hits found	No hits found	No hits found	gb:BG626718 /DB_XREF=gi:13678191 /DB_XREF=cC-esflcLEL13O02a1 /CLONE=cC-esflcLEL13O02a1 /TID=Les.1555.1 /CNT=1 /FEA=EST /TIER=ConsEnd /STK=0 /UG=Les.1555 /UG_TITLE=Transcribed locus, moderately similar to NP_181174.1 Arabidopsis thaliana At2g36330 gene /RE	BG626718 // /DB_XREF=cC-esflcLEL13O02a1 /CLONE=cC-esflcLEL13O02a1 // gb // --- // ---		no hits found		9.01991	8.74906	8.64651	8.47678	8.57049	8.63828	8.44505	8.39309	8.92348	8.63256	8.00993	7.65938	9.80175	8.6891	8.60975	8.26093	8.43678	8.56777	P	P	P	P	P	P	P	P	P	P	P	P	P	P	P	P	P	P	0.243309	0.680488	-0.0559176	0.940646
Les.1556.1.A1_at	Les.1556.1	SGN-U319210	117	6e-27	gb:BG626731 /DB_XREF=gi:13678204 /DB_XREF=cC-esflcLEL13O24a1 /CLONE=cC-esflcLEL13O24a1 /TID=Les.1556.1 /CNT=1 /FEA=EST /TIER=ConsEnd /STK=1 /UG=Les.1556 /UG_TITLE=Transcribed locus /REP_ORG=L. esculentum	BG626731 // /DB_XREF=cC-esflcLEL13O24a1 /CLONE=cC-esflcLEL13O24a1 // gb // --- // ---		no hits found		11.2	10.9952	10.8577	10.927	10.6547	10.6935	11.0113	11.0812	11.3423	11.0674	11.1692	11.0795	11.5104	11.0629	11.407	10.8787	11.4749	11.034	P	P	P	P	P	P	P	P	P	P	P	P	P	P	P	P	P	P	0.25927	0.138909	0.233474	0.186752
Les.1557.1.A1_at	Les.1557.1	SGN-U320118	224	7e-59	gb:BG626732 /DB_XREF=gi:13678205 /DB_XREF=cC-esflcLEL13P02d1 /CLONE=cC-esflcLEL13P02d1 /TID=Les.1557.1 /CNT=1 /FEA=EST /TIER=ConsEnd /STK=1 /UG=Les.1557 /UG_TITLE=Transcribed locus /REP_ORG=L. esculentum	AK247953 // Solanum lycopersicum cDNA, clone: LEFL2055N13, HTC in fruit. // gb_htc // 11 // ---		no hits found		9.49768	9.86693	9.68429	9.73285	10.0179	9.38593	9.84137	9.4275	9.94705	9.23978	9.79968	8.92832	9.90701	9.47291	10.1537	9.28092	10.8408	10.1459	P	P	P	P	P	P	P	P	P	P	P	P	P	P	P	P	P	P	-0.0292643	0.961743	-0.0789889	0.883345
Les.1558.1.S1_at	Les.1558.1	SGN-U318050	579	e-165	gb:BM408937 /DB_XREF=gi:18260567 /DB_XREF=EST583264 /CLONE=cLEG46H1 /TID=Les.1558.1 /CNT=3 /FEA=EST /TIER=ConsEnd /STK=0 /UG=Les.1558 /UG_TITLE=Transcribed locus, moderately similar to NP_196107.1 Arabidopsis thaliana At5g04870 gene /REP_ORG=L. esculentum	BF050830 // /DB_XREF=EST435988 /CLONE=cLEM19N11 // gb // --- // --- /// BM408937 // /DB_XREF=EST583264 /CLONE=cLEG46H1 // gb // --- // --- /// BM536342 // /DB_XREF=EST589364 /CLONE=cLEG72J18 // gb // --- // ---	CAC82998	calcium-dependent protein kinase 2 [Nicotiana tabacum]	2e-72	9.28748	9.5882	9.09575	8.60611	8.65953	8.58758	8.4446	9.4998	8.80412	9.02047	8.50503	8.99874	8.39627	9.59459	8.53642	9.32378	8.57819	9.32019	P	P	P	P	P	P	P	P	P	P	P	P	P	P	P	P	P	P	0.706073	0.0044956	0.795115	0.00193682
Les.1558.2.A1_at	Les.1558.2	SGN-U318050	248	6e-66	gb:BG626771 /DB_XREF=gi:13678244 /DB_XREF=cC-esflcLEL14C04a1 /CLONE=cC-esflcLEL14C04a1 /TID=Les.1558.2 /CNT=1 /FEA=EST /TIER=ConsEnd /STK=1 /UG=Les.1558 /UG_TITLE=Transcribed locus, moderately similar to NP_196107.1 Arabidopsis thaliana At5g04870 gene /RE	BG626771 // /DB_XREF=cC-esflcLEL14C04a1 /CLONE=cC-esflcLEL14C04a1 // gb // --- // ---		no hits found		9.43268	9.6479	9.14447	8.5201	8.51105	8.55285	8.2722	9.53055	8.55823	8.95797	8.31771	8.96887	8.52083	9.63948	8.56867	9.40834	8.80215	9.39148	P	P	P	P	P	P	P	P	P	P	P	P	P	P	P	P	P	P	0.880349	0.00132253	0.951766	0.000725365
Les.1560.1.S1_at	Les.1560.1	SGN-U313239	745	0	gb:BG125844 /DB_XREF=gi:12626032 /DB_XREF=EST471490 /CLONE=cTOF10E23 /TID=Les.1560.1 /CNT=66 /FEA=mRNA /TIER=ConsEnd /STK=0 /UG=Les.1560 /UG_TITLE=Transcribed locus, highly similar to NP_172256.1 Arabidopsis thaliana At1g07770 gene /REP_ORG=L. esculentum	AK324874 // Solanum lycopersicum cDNA, clone: LEFL1087DA08, HTC in leaf. // gb_htc // 10 // --- /// BT012963 // Lycopersicon esculentum clone 114154R, mRNA sequence. // gb // 9 // ---	NP_172256	RPS15A (ribosomal protein s15a); structural constituent of ribosome [Arabidopsis thaliana]	3e-66	12.9048	13.0906	12.9224	12.3763	12.5785	12.5235	13.408	13.2215	13.44	13.1144	13.3456	13.1402	13.37	13.2646	13.42	13.1688	13.3736	13.0342	P	P	P	P	P	P	P	P	P	P	P	P	P	P	P	P	P	P	0.479841	0.00207398	0.663099	0.000159913
Les.1561.1.S1_at	Les.1561.1	SGN-U317868	553	e-157	gb:BI421182 /DB_XREF=gi:15194480 /DB_XREF=EST531848 /CLONE=cLEC66M5 /TID=Les.1561.1 /CNT=21 /FEA=EST /TIER=ConsEnd /STK=0 /UG=Les.1561 /UG_TITLE=Transcribed locus, weakly similar to NP_568218.1 Arabidopsis thaliana At5g09850 gene /REP_ORG=L. esculentum	AK327203 // Solanum lycopersicum cDNA, clone: LEFL2024H05, HTC in fruit. // gb_htc // 11 // ---	NP_568218	transcription elongation factor-related [Arabidopsis thaliana]	1e-15	10.2232	10.0129	10.2856	9.92772	9.9034	10.1694	9.82788	10.0704	10.0027	10.3373	9.38923	10.1183	10.1826	10.3391	9.25398	10.0694	9.15298	10.117	P	P	P	P	P	P	P	P	P	P	P	P	P	P	P	P	P	P	0.173716	0.674045	0.174985	0.671647
Les.1562.1.S1_at	Les.1562.1	SGN-U315133	690	0	gb:BG629310 /DB_XREF=gi:13680783 /DB_XREF=cC-esflcLEL26P20a1 /CLONE=cC-esflcLEL26P20a1 /TID=Les.1562.1 /CNT=26 /FEA=mRNA /TIER=ConsEnd /STK=0 /UG=Les.1562 /UG_TITLE=Transcribed locus, moderately similar to NP_180559.1 Arabidopsis thaliana At2g29980 gene /	BT014282 // Lycopersicon esculentum clone 133516F, mRNA sequence. // gb // 11 // ---	ABX24525	omega-3 fatty acid desaturase [Solanum lycopersicum]	3e-193	7.62542	6.04377	7.54473	7.32391	7.87273	8.0448	9.94279	5.88062	9.44856	6.80589	10.0614	7.39565	8.74201	4.88641	8.98114	6.41109	8.5205	5.70546	P	P	P	P	P	P	P	P	P	P	P	P	P	P	P	P	P	P	-0.675841	0.392156	-2.07949	0.00714918
Les.1563.1.S1_at	Les.1563.1	SGN-U323472	938	0	gb:BG626809 /DB_XREF=gi:13678282 /DB_XREF=cC-esflcLEL14G07a1 /CLONE=cC-esflcLEL14G07a1 /TID=Les.1563.1 /CNT=6 /FEA=mRNA /TIER=ConsEnd /STK=1 /UG=Les.1563 /UG_TITLE=Transcribed locus, moderately similar to NP_189511.2 Arabidopsis thaliana At3g28700 gene /R	BT012731 // Lycopersicon esculentum clone 113659F, mRNA sequence. // gb // 10 // ---	XP_002276826	PREDICTED: hypothetical protein [Vitis vinifera]	1e-209	8.15881	8.74002	8.1859	8.19827	8.3556	8.33142	8.99928	8.2174	8.72951	7.95147	8.62072	7.80749	8.58685	8.51435	9.12174	8.12008	9.13443	7.78966	P	P	P	P	P	P	P	P	P	P	P	P	P	P	P	P	P	P	0.0664796	0.881128	-0.153732	0.685489
Les.1564.1.S1_s_at	Les.1564.1	SGN-U317936	389	e-108	gb:BM409185 /DB_XREF=gi:18260815 /DB_XREF=EST583512 /CLONE=cLEG47F7 /TID=Les.1564.1 /CNT=6 /FEA=EST /TIER=ConsEnd /STK=0 /UG=Les.1564 /UG_TITLE=Transcribed locus, weakly similar to NP_565603.1 Arabidopsis thaliana At2g25670 gene /REP_ORG=L. esculentum	AK322956 // Solanum lycopersicum cDNA, clone: LEFL1046AF07, HTC in leaf. // gb_htc // 10 // --- /// BT014371 // Lycopersicon esculentum clone 133659F, mRNA sequence. // gb // 11 // ---		no hits found		7.66313	7.62062	7.70228	7.59053	7.32159	7.52877	7.91158	7.94534	7.84982	8.12264	7.86404	8.15564	8.24884	8.30411	7.49521	8.1773	7.51479	8.1994	P	P	P	P	P	P	P	P	P	P	P	P	P	P	P	P	P	P	0.181712	0.505771	0.746641	0.00425557
Les.1567.1.A1_at	Les.1567.1	SGN-U320865	210	1e-54	gb:BG626839 /DB_XREF=gi:13678312 /DB_XREF=cC-esflcLEL14J06d1 /CLONE=cC-esflcLEL14J06d1 /TID=Les.1567.1 /CNT=1 /FEA=EST /TIER=ConsEnd /STK=1 /UG=Les.1567 /UG_TITLE=Transcribed locus /REP_ORG=L. esculentum	BG626839 // /DB_XREF=cC-esflcLEL14J06d1 /CLONE=cC-esflcLEL14J06d1 // gb // --- // ---		no hits found		8.71511	8.82714	8.413	8.42938	8.52298	8.40191	8.50319	8.5957	8.08197	8.23216	7.86733	8.1775	8.17573	8.66916	8.08735	8.52641	7.57452	8.16215	P	P	P	P	P	P	P	P	P	P	P	P	P	P	P	P	P	P	0.200322	0.552578	0.00114333	0.998214
Les.3408.1.S1_at	Les.3408.1	SGN-U314797	666	0	gb:M69248.1 /DB_XREF=gi:170489 /GEN=P6 /TID=Les.3408.1 /CNT=175 /FEA=FLmRNA /TIER=FL /STK=1 /UG=Les.3408 /DEF=Lycopersicon esculentum PR (pathogenesis related) protein (P6) mRNA, complete cds. /PROD=pathogenesis-related protein P6 /FL=gb:M69248.1 /REP_ORG	M69248 // Lycopersicon esculentum PR (pathogenesis related) protein (P6) mRNA, complete cds. // gb // 11 // --- /// Y08804 // L.esculentum mRNA for PR protein. // gb // 11 // ---	P04284	RecName: Full=Pathogenesis-related leaf protein 6; Short=P6; AltName: Full=Ethylene-induced protein P1; AltName: Full=P14; AltName: Full=P14A; AltName: Full=PR protein; Flags: Precursor	1e-92	13.5571	13.195	12.9542	10.7169	13.5195	9.84912	4.42462	13.7223	6.38522	13.5202	5.57918	13.6443	10.7884	13.7307	8.48714	13.4199	12.8524	14.1055	P	P	P	P	P	P	P	P	P	P	P	P	P	P	P	P	P	P	1.87357	0.182484	2.39016	0.0845841
Les.1569.1.S1_at	Les.1569.1	SGN-U323636	959	0	gb:BT012911.1 /DB_XREF=gi:47104326 /TID=Les.1569.1 /CNT=3 /FEA=mRNA /TIER=ConsEnd /STK=2 /UG=Les.1569 /UG_TITLE=Transcribed locus, weakly similar to NP_192753.1 Arabidopsis thaliana At4g10150 gene /DEF=Lycopersicon esculentum clone 114029F, mRNA sequence.	BT012911 // Lycopersicon esculentum clone 114029F, mRNA sequence. // gb // 11 // ---	NP_192753	zinc finger (C3HC4-type RING finger) family protein [Arabidopsis thaliana]	3e-39	9.34343	9.3459	9.02584	9.25801	9.00627	9.09905	9.42051	9.25063	10.4117	9.18132	9.86667	8.87283	9.22161	8.85544	11.6598	8.59898	11.0367	8.38578	P	P	P	P	P	P	P	P	P	P	P	P	P	P	P	P	P	P	0.11728	0.899767	-0.507711	0.472304
Les.157.1.S1_at	Les.157.1	SGN-U312788	1051	0	gb:AJ011319.1 /DB_XREF=gi:3758872 /GEN=sus3 /TID=Les.157.1 /CNT=46 /FEA=mRNA /TIER=ConsEnd /STK=0 /UG=Les.157 /DEF=Lycopersicum esculentum mRNA for sucrose synthase. /PROD=sucrose synthase /REP_ORG=L. esculentum	AJ011319 // Lycopersicum esculentum mRNA for sucrose synthase. // gb // 11 // --- /// AK325807 // Solanum lycopersicum cDNA, clone: LEFL2035B23, HTC in fruit. // gb_htc // 11 // ---	CAA09593	sucrose synthase [Solanum lycopersicum]	0	9.62912	9.86592	9.27135	8.81923	9.16334	8.53964	11.2277	11.4671	11.7374	10.151	11.1277	11.0749	11.7746	10.5421	11.3287	11.0416	11.1918	11.469	P	P	P	P	P	P	P	P	P	P	P	P	P	P	P	P	P	P	0.748059	0.112743	2.17685	0.000173929
Les.1570.1.S1_at	Les.1570.1	SGN-U321097	811	0	gb:BG626864 /DB_XREF=gi:13678337 /DB_XREF=cC-esflcLEL14L22d1 /CLONE=cC-esflcLEL14L22d1 /TID=Les.1570.1 /CNT=4 /FEA=mRNA /TIER=ConsEnd /STK=1 /UG=Les.1570 /UG_TITLE=Transcribed locus, moderately similar to NP_568559.2 Arabidopsis thaliana At5g38890 gene /R	AK323298 // Solanum lycopersicum cDNA, clone: LEFL1053BD09, HTC in leaf. // gb_htc // 11 // --- /// BT013107 // Lycopersicon esculentum clone 114393R, mRNA sequence. // gb // 11 // ---	NP_001148354	3-5 exoribonuclease CSL4 [Zea mays]	8e-73	8.77594	9.05203	8.81475	8.76427	8.99108	9.05655	9.81414	8.59684	9.34608	8.61676	9.16504	8.25669	9.20355	8.76257	9.56611	8.83196	9.11687	8.70427	P	P	P	P	P	P	P	P	P	P	P	P	P	P	P	P	P	P	-0.0563911	0.874364	-0.171034	0.551015
Les.1573.1.A1_at	Les.1573.1	SGN-U322652	345	5e-95	gb:BG626914 /DB_XREF=gi:13678387 /DB_XREF=cC-esflcLEL15A06d1 /CLONE=cC-esflcLEL15A06d1 /TID=Les.1573.1 /CNT=2 /FEA=mRNA /TIER=ConsEnd /STK=0 /UG=Les.1573 /UG_TITLE=(DB197) meloidogyne-induced giant cell protein mRNA, 3 end. /REP_ORG=L. esculentum	L24020 // Lycopersicon esculentum (DB197) meloidogyne-induced giant cell protein mRNA, 3' end. // gb // 11 // ---		no hits found		10.4116	10.5989	10.444	10.0819	10.432	10.4247	10.7392	10.6243	10.6975	10.5745	10.5552	10.5016	10.6701	10.8436	10.9451	10.7913	10.7765	10.5236	P	P	P	P	P	P	P	P	P	P	P	P	P	P	P	P	P	P	0.171905	0.383992	0.406602	0.0293828
Les.1574.1.A1_at	Les.1574.1	SGN-U330917	222	3e-58	gb:BG626941 /DB_XREF=gi:13678414 /DB_XREF=cC-esflcLEL15C23d1 /CLONE=cC-esflcLEL15C23d1 /TID=Les.1574.1 /CNT=1 /FEA=EST /TIER=ConsEnd /STK=1 /UG=Les.1574 /UG_TITLE=Transcribed locus /REP_ORG=L. esculentum	BG626941 // /DB_XREF=cC-esflcLEL15C23d1 /CLONE=cC-esflcLEL15C23d1 // gb // --- // ---		no hits found		9.39045	9.56881	9.13558	8.90703	9.18293	9.19963	9.96306	9.39836	9.75282	9.18945	9.26661	8.86375	8.9431	9.61667	9.96254	9.49885	9.59199	9.15041	P	P	P	P	P	P	P	P	P	P	P	P	P	P	P	P	P	P	0.268418	0.506727	0.325446	0.40331
Les.1577.1.A1_at	Les.1577.1	SGN-U313720	208	4e-54	gb:BG626954 /DB_XREF=gi:13678427 /DB_XREF=cC-esflcLEL15E08d1 /CLONE=cC-esflcLEL15E08d1 /TID=Les.1577.1 /CNT=1 /FEA=EST /TIER=ConsEnd /STK=0 /UG=Les.1577 /UG_TITLE=Transcribed locus /REP_ORG=L. esculentum	AK246920 // Solanum lycopersicum cDNA, clone: FC19BA12, HTC in fruit. // gb_htc // 11 // --- /// AK246944 // Solanum lycopersicum cDNA, clone: LEFL1002AD06, HTC in leaf. // gb_htc // 11 // --- /// AK320570 // Solanum lycopersicum cDNA, clone: LEFL1010DD04		no hits found		12.7954	12.8069	12.7644	12.2912	12.2375	12.0371	11.832	12.9475	12.5774	12.672	11.9031	12.6533	12.6264	12.7422	12.4042	12.6501	12.2169	12.8002	P	P	P	P	P	P	P	P	P	P	P	P	P	P	P	P	P	P	0.600309	0.0199104	0.5422	0.033494
Les.1581.1.A1_at	Les.1581.1	SGN-U321999	293	1e-79	gb:BG626992 /DB_XREF=gi:13678465 /DB_XREF=cC-esflcLEL15I09d1 /CLONE=cC-esflcLEL15I09d1 /TID=Les.1581.1 /CNT=2 /FEA=EST /TIER=ConsEnd /STK=1 /UG=Les.1581 /UG_TITLE=Transcribed locus, moderately similar to NP_197686.1 Arabidopsis thaliana At5g22950 gene /RE	BE432382 // /DB_XREF=EST398911 /CLONE=cLEG8E1 // gb // --- // --- /// BG626992 // /DB_XREF=cC-esflcLEL15I09d1 /CLONE=cC-esflcLEL15I09d1 // gb // --- // ---		no hits found		8.50856	8.75304	8.46542	8.56065	8.32727	8.41626	8.65966	8.33611	8.71511	8.40557	8.43218	8.1599	8.66435	8.7067	9.00237	8.68424	9.10537	8.34563	P	P	P	P	P	P	P	P	P	P	P	P	P	P	P	P	P	P	0.140948	0.565757	0.14413	0.555492
Les.1582.1.S1_at	Les.1582.1	SGN-U324978	1019	0	gb:BG627004 /DB_XREF=gi:13678477 /DB_XREF=cC-esflcLEL15J04a1 /CLONE=cC-esflcLEL15J04a1 /TID=Les.1582.1 /CNT=4 /FEA=mRNA /TIER=ConsEnd /STK=1 /UG=Les.1582 /UG_TITLE=Transcribed locus, moderately similar to NP_564767.1 Arabidopsis thaliana At1g60970 gene /R	AK323232 // Solanum lycopersicum cDNA, clone: LEFL1052AE02, HTC in leaf. // gb_htc // 9 // --- /// BT014597 // Lycopersicon esculentum clone 134072F, mRNA sequence. // gb // 11 // ---	BAA93004	nonclathrin coat protein zeta2-COP [Glycine max]	1e-60	9.25769	9.36102	9.18889	8.87302	9.04621	9.00659	10.0174	9.43612	10.0435	9.28112	10.0624	9.61349	10.0161	9.31053	9.99149	9.46312	9.97979	9.43251	P	P	P	P	P	P	P	P	P	P	P	P	P	P	P	P	P	P	0.29392	0.049062	0.426778	0.00647787
Les.1583.1.S1_at	Les.1583.1	SGN-U321687	835	0	gb:BT013713.1 /DB_XREF=gi:47105128 /TID=Les.1583.1 /CNT=3 /FEA=mRNA /TIER=ConsEnd /STK=1 /UG=Les.1583 /UG_TITLE=Transcribed locus, weakly similar to NP_567380.2 Arabidopsis thaliana At4g11740 gene /DEF=Lycopersicon esculentum clone 132557F, mRNA sequence.	AK319831 // Solanum lycopersicum cDNA, clone: LEFL1002CD02, HTC in leaf. // gb_htc // 11 // --- /// BT013713 // Lycopersicon esculentum clone 132557F, mRNA sequence. // gb // 11 // ---	XP_002509715	ara4-interacting protein, putative [Ricinus communis]	7e-77	10.1084	10.4321	10.0792	10.2114	10.2304	10.1939	10.074	10.7005	10.2648	10.1834	10.0941	10.7683	10.5037	10.4143	10.3956	10.5405	10.1501	10.6349	P	P	P	P	P	P	P	P	P	P	P	P	P	P	P	P	P	P	-0.00535422	0.988514	0.318018	0.16513
Les.1584.1.A1_at	Les.1584.1	SGN-U330134	184	6e-47	gb:BG627018 /DB_XREF=gi:13678491 /DB_XREF=cC-esflcLEL15K10d1 /CLONE=cC-esflcLEL15K10d1 /TID=Les.1584.1 /CNT=1 /FEA=EST /TIER=ConsEnd /STK=0 /UG=Les.1584 /UG_TITLE=Transcribed locus, moderately similar to NP_563949.1 Arabidopsis thaliana At1g14360 gene /RE	BG627018 // /DB_XREF=cC-esflcLEL15K10d1 /CLONE=cC-esflcLEL15K10d1 // gb // --- // ---		no hits found		6.75357	6.77369	6.67395	6.68845	6.4491	6.3426	6.47638	6.68298	7.32838	6.49823	7.37776	6.66903	8.04065	6.43259	7.28365	6.70968	7.2897	6.99481	P	P	P	P	P	P	P	P	P	P	P	P	P	P	P	P	M	P	0.240353	0.551928	0.218979	0.595014
Les.1585.1.S1_at	Les.1585.1	SGN-U320839	1025	0	gb:BG627020 /DB_XREF=gi:13678493 /DB_XREF=cC-esflcLEL15K12d1 /CLONE=cC-esflcLEL15K12d1 /TID=Les.1585.1 /CNT=7 /FEA=mRNA /TIER=ConsEnd /STK=1 /UG=Les.1585 /UG_TITLE=Transcribed locus, weakly similar to NP_563738.1 Arabidopsis thaliana At1g05410 gene /REP_O	AK320061 // Solanum lycopersicum cDNA, clone: LEFL1004CD05, HTC in leaf. // gb_htc // 9 // --- /// BT013969 // Lycopersicon esculentum clone 132998R, mRNA sequence. // gb // 11 // ---	AAK69758	CDPK adapter protein 1 [Mesembryanthemum crystallinum]	9e-131	8.35803	8.31357	8.18554	7.95839	8.10793	8.04736	8.64863	8.26397	8.85425	8.30026	8.29864	7.99122	8.60526	8.32134	8.9272	8.07882	8.44988	8.14626	P	P	P	P	P	P	P	P	P	P	P	P	P	P	P	P	P	P	0.247823	0.293472	0.14425	0.581665
Les.1586.1.A1_at	Les.1586.1	SGN-U326056	291	5e-79	gb:BG627031 /DB_XREF=gi:13678504 /DB_XREF=cC-esflcLEL15M04d1 /CLONE=cC-esflcLEL15M04d1 /TID=Les.1586.1 /CNT=2 /FEA=EST /TIER=ConsEnd /STK=1 /UG=Les.1586 /UG_TITLE=Transcribed locus /REP_ORG=L. esculentum	BG627031 // /DB_XREF=cC-esflcLEL15M04d1 /CLONE=cC-esflcLEL15M04d1 // gb // --- // --- /// BG630417 // /DB_XREF=cC-esflcLEL35J01d1 /CLONE=cC-esflcLEL35J01d1 // gb // --- // ---		no hits found		10.0598	9.98103	9.85084	10.2037	10.0257	10.0487	9.11363	9.60698	9.61549	9.28228	9.07468	9.20045	9.44122	9.28576	9.63816	9.36714	9.68464	9.28943	P	P	P	P	P	P	P	P	P	P	P	P	P	P	P	P	P	P	-0.128825	0.612134	-0.778606	0.00130865
Les.1587.1.A1_at	Les.1587.1	SGN-U313643	198	5e-51	gb:BG627043 /DB_XREF=gi:13678516 /DB_XREF=cC-esflcLEL15M23d1 /CLONE=cC-esflcLEL15M23d1 /TID=Les.1587.1 /CNT=1 /FEA=EST /TIER=ConsEnd /STK=0 /UG=Les.1587 /UG_TITLE=Transcribed locus /REP_ORG=L. esculentum	BG627043 // /DB_XREF=cC-esflcLEL15M23d1 /CLONE=cC-esflcLEL15M23d1 // gb // --- // ---		no hits found		3.82636	3.74579	3.39903	3.91491	3.85027	3.97453	3.6583	3.7052	3.68001	3.74579	3.59292	4.30882	3.61415	3.58957	3.8416	3.69892	4.04248	3.47202	P	M	A	A	A	P	P	P	P	P	A	A	A	P	P	M	A	M	-0.256179	0.320097	-0.3264	0.190834
Les.1588.1.A1_at	Les.1588.1	SGN-U344973	141	5e-34	gb:BG627057 /DB_XREF=gi:13678530 /DB_XREF=cC-esflcLEL15O24d1 /CLONE=cC-esflcLEL15O24d1 /TID=Les.1588.1 /CNT=1 /FEA=EST /TIER=ConsEnd /STK=0 /UG=Les.1588 /UG_TITLE=Transcribed locus, weakly similar to NP_198692.1 Arabidopsis thaliana At5g38760 gene /REP_OR	BG627057 // /DB_XREF=cC-esflcLEL15O24d1 /CLONE=cC-esflcLEL15O24d1 // gb // --- // ---		no hits found		2.71098	2.77338	2.70272	2.91593	2.72932	2.683	2.58847	2.72015	2.69604	2.62198	2.7747	2.96606	2.58211	2.76547	2.69806	2.69518	2.94201	2.48608	A	A	A	A	A	A	A	A	A	A	A	A	A	M	A	A	A	A	-0.047057	0.854197	-0.127171	0.545049
Les.159.1.S1_at	Les.159.1	SGN-U314292	910	0	gb:AY061819.1 /DB_XREF=gi:17224228 /TID=Les.159.1 /CNT=13 /FEA=FLmRNA /TIER=FL /STK=0 /UG=Les.159 /DEF=Lycopersicon esculentum profilin mRNA, complete cds. /PROD=profilin /FL=gb:AY061819.1 /REP_ORG=L. esculentum	AK246631 // Solanum lycopersicum cDNA, clone: FC17CA04, HTC in fruit. // gb_htc // 11 // --- /// BT014447 // Lycopersicon esculentum clone 133773F, mRNA sequence. // gb // 11 // ---	AAL29690	profilin [Solanum lycopersicum]	2e-70	12.2033	12.3129	12.3842	12.2055	12.2302	12.0159	12.6322	12.387	13.3197	12.3984	13.4542	12.4644	13.5805	12.4759	13.7559	12.3663	13.7584	12.8711	P	P	P	P	P	P	P	P	P	P	P	P	P	P	P	P	P	P	0.149567	0.637611	0.42059	0.116522
Les.1590.1.A1_at	Les.1590.1	SGN-U330197	188	4e-48	gb:BG627070 /DB_XREF=gi:13678543 /DB_XREF=cC-esflcLEL16A17d1 /CLONE=cC-esflcLEL16A17d1 /TID=Les.1590.1 /CNT=1 /FEA=EST /TIER=ConsEnd /STK=1 /UG=Les.1590 /UG_TITLE=Transcribed locus /REP_ORG=L. esculentum	BG627070 // /DB_XREF=cC-esflcLEL16A17d1 /CLONE=cC-esflcLEL16A17d1 // gb // --- // ---		no hits found		9.49541	9.68503	9.24184	9.16189	9.15169	8.94755	8.51987	9.83543	8.77357	9.30276	8.36543	9.80631	9.37566	9.61906	8.68013	9.80013	7.97459	9.95629	P	P	P	P	P	P	P	P	P	P	P	P	P	P	P	P	P	P	0.387052	0.350959	0.704783	0.0723683
Les.1591.1.A1_at	Les.1591.1	SGN-U323867	216	2e-56	gb:BG627073 /DB_XREF=gi:13678546 /DB_XREF=cC-esflcLEL16A21d1 /CLONE=cC-esflcLEL16A21d1 /TID=Les.1591.1 /CNT=1 /FEA=EST /TIER=ConsEnd /STK=1 /UG=Les.1591 /UG_TITLE=Transcribed locus /REP_ORG=L. esculentum	BG627073 // /DB_XREF=cC-esflcLEL16A21d1 /CLONE=cC-esflcLEL16A21d1 // gb // --- // ---		no hits found		10.4894	10.6611	10.2918	10.2498	10.2207	10.0464	9.66239	10.2904	9.7464	9.94232	9.96452	10.1866	10.1164	10.5601	9.97328	10.2495	9.96527	10.057	P	P	P	P	P	P	P	P	P	P	P	P	P	P	P	P	P	P	0.308472	0.156391	0.116564	0.651756
Les.1592.1.A1_at	Les.1592.1	SGN-U317031	196	1e-50	gb:BG627082 /DB_XREF=gi:13678555 /DB_XREF=cC-esflcLEL16B10d1 /CLONE=cC-esflcLEL16B10d1 /TID=Les.1592.1 /CNT=1 /FEA=EST /TIER=ConsEnd /STK=1 /UG=Les.1592 /UG_TITLE=Transcribed locus /REP_ORG=L. esculentum	AK246522 // Solanum lycopersicum cDNA, clone: FC13DC01, HTC in fruit. // gb_htc // 10 // --- /// AK325879 // Solanum lycopersicum cDNA, clone: LEFL2051P19, HTC in fruit. // gb_htc // 10 // ---		no hits found		11.2753	11.4365	11.2469	11.0854	11.2911	11.2359	11.0304	11.1664	11.5824	11.0343	10.8507	10.4489	11.3098	11.1071	11.6225	11.0913	11.2571	11.2169	P	P	P	P	P	P	P	P	P	P	P	P	P	P	P	P	P	P	0.115453	0.756164	-0.065705	0.873568
LesAffx.5130.1.S1_at	LesAffx.5130.1	SGN-U318446	369	e-102	gb:BI205410 /DB_XREF=gi:14683134 /DB_XREF=EST523450 /CLONE=cTOS7L18 /TID=LesAffx.5130.1 /CNT=8 /FEA=EST /TIER=ConsEnd /STK=0 /NOTE=sequence(s) not in UniGene /REP_ORG=L. esculentum	DQ234354 // Solanum lycopersicum beta-expansin precursor, mRNA, complete cds. // gb // 11 // ---	ABB83474	beta-expansin precursor [Solanum lycopersicum]	1e-45	3.10958	3.0705	3.48176	3.11099	3.4543	3.07394	10.0959	3.16944	9.99227	3.01941	10.6414	3.54422	10.273	3.19194	3.10238	3.02009	3.75064	4.06983	A	A	A	A	M	A	P	A	P	A	P	A	P	A	A	P	M	P	0.00753538	0.998042	0.214209	0.938453
Les.1596.1.A1_at	Les.1596.1	SGN-U326374	131	1e-30	gb:BG627098 /DB_XREF=gi:13678571 /DB_XREF=cC-esflcLEL16C13d1 /CLONE=cC-esflcLEL16C13d1 /TID=Les.1596.1 /CNT=2 /FEA=EST /TIER=ConsEnd /STK=1 /UG=Les.1596 /UG_TITLE=Transcribed locus, moderately similar to NP_850267.1 Arabidopsis thaliana At2g36630 gene /RE	AK320269 // Solanum lycopersicum cDNA, clone: LEFL1007BB03, HTC in leaf. // gb_htc // 11 // ---		no hits found		12.0058	12.0154	12.3308	12.3898	12.5751	12.1516	10.7845	11.9099	10.8398	10.5253	10.282	12.5051	10.65	11.5363	10.6215	12.4789	10.9859	12.2337	P	P	P	P	P	P	P	P	P	P	P	P	P	P	P	P	P	P	-0.254824	0.711429	-0.289191	0.66549
Les.1597.1.A1_at	Les.1597.1	SGN-U331851	153	2e-37	gb:BG627121 /DB_XREF=gi:13678594 /DB_XREF=cC-esflcLEL16E01d1 /CLONE=cC-esflcLEL16E01d1 /TID=Les.1597.1 /CNT=1 /FEA=EST /TIER=ConsEnd /STK=1 /UG=Les.1597 /UG_TITLE=Transcribed locus /REP_ORG=L. esculentum	BG627121 // /DB_XREF=cC-esflcLEL16E01d1 /CLONE=cC-esflcLEL16E01d1 // gb // --- // ---		no hits found		8.84261	9.33096	9.23278	6.64564	5.69495	7.0725	5.71531	7.96794	5.66109	8.17738	4.96384	8.39943	3.82106	8.38482	6.23439	7.84713	4.7511	6.73789	P	P	P	P	P	P	P	P	P	P	P	P	A	P	P	P	P	P	2.66442	0.00214854	1.18558	0.136763
Les.1598.1.S1_at	Les.1598.1	SGN-U326868	819	0	gb:BT013831.1 /DB_XREF=gi:47105246 /TID=Les.1598.1 /CNT=5 /FEA=mRNA /TIER=ConsEnd /STK=0 /UG=Les.1598 /UG_TITLE=Transcribed locus, weakly similar to NP_191439.1 Arabidopsis thaliana At3g58800 gene /DEF=Lycopersicon esculentum clone 132788F, mRNA sequence.	AK327486 // Solanum lycopersicum cDNA, clone: LEFL2030P06, HTC in fruit. // gb_htc // 11 // --- /// AK330091 // Solanum lycopersicum cDNA, clone: LEFL3167J22, HTC in root. // gb_htc // 11 // --- /// BT013831 // Lycopersicon esculentum clone 132788F, mRNA	CAO70032	unnamed protein product [Vitis vinifera]	4e-122	8.04071	8.14568	7.69076	8.28008	8.24085	8.09668	7.84553	8.23079	8.24558	7.9397	7.46259	7.50831	8.26159	8.15874	8.12963	8.08793	7.92217	8.06592	P	P	P	P	P	P	P	P	P	P	P	P	P	P	P	P	P	P	-0.246822	0.451624	-0.101676	0.796211
Les.1599.1.A1_at	Les.1599.1	SGN-U345582	117	7e-27	gb:BG627151 /DB_XREF=gi:13678624 /DB_XREF=cC-esflcLEL16F19d1 /CLONE=cC-esflcLEL16F19d1 /TID=Les.1599.1 /CNT=1 /FEA=EST /TIER=ConsEnd /STK=1 /UG=Les.1599 /UG_TITLE=Transcribed locus /REP_ORG=L. esculentum	BG627151 // /DB_XREF=cC-esflcLEL16F19d1 /CLONE=cC-esflcLEL16F19d1 // gb // --- // ---		no hits found		3.24066	3.3202	3.18204	2.87687	3.22872	3.20742	3.20669	3.57084	3.18044	3.53578	3.44112	3.45689	3.24707	3.45744	3.53264	3.08555	3.27865	3.26782	A	A	A	A	A	A	P	A	A	A	A	A	P	A	P	A	A	P	0.143297	0.508287	0.16593	0.430712
Les.16.1.S1_at	Les.16.1	SGN-U317787	1001	0	gb:AJ243876.1 /DB_XREF=gi:5640112 /GEN=vpe /TID=Les.16.1 /CNT=3 /FEA=mRNA /TIER=ConsEnd /STK=0 /UG=Les.16 /DEF=Lycopersicon esculentum mRNA for vacuolar processing enzyme. /PROD=vacuolar processing enzyme /REP_ORG=L. esculentum var. cerasiforme	AJ243876 // Lycopersicon esculentum mRNA for vacuolar processing enzyme. // gb // 11 // --- /// AK327847 // Solanum lycopersicum cDNA, clone: LEFL2039I16, HTC in fruit. // gb_htc // 11 // ---	CAB51545	vacuolar processing enzyme [Solanum lycopersicum var. cerasiforme]	4e-265	2.87039	2.92156	3.21644	3.17485	2.87572	3.37083	12.1817	3.08563	12.3608	2.842	13.7638	3.23838	13.6344	2.94477	10.0579	3.10053	10.6742	3.15549	A	A	A	A	A	A	P	A	P	A	P	A	P	A	P	A	P	A	-0.137671	0.923989	-0.0735348	0.962373
Les.160.1.S1_at	Les.160.1	SGN-U312495	1072	0	gb:AF096249.1 /DB_XREF=gi:5669639 /GEN=ER43 /TID=Les.160.1 /CNT=24 /FEA=FLmRNA /TIER=FL /STK=1 /UG=Les.160 /DEF=Lycopersicon esculentum ethylene-responsive small GTP-binding protein (ER43) mRNA, complete cds. /PROD=ethylene-responsive small GTP-binding pr	AF096249 // Lycopersicon esculentum ethylene-responsive small GTP-binding protein (ER43) mRNA, complete cds. // gb // 11 // --- /// AK325060 // Solanum lycopersicum cDNA, clone: LEFL1090DF05, HTC in leaf. // gb_htc // 11 // --- /// BT013012 // Lycopersico	AAD46405	ethylene-responsive small GTP-binding protein [Lycopersicon esculentum]	1e-94	10.7038	10.6653	10.4701	10.6887	10.6499	10.5998	10.9947	10.4975	10.7618	10.5402	11.1523	10.6854	10.4915	10.5041	10.8957	10.4832	10.943	10.3741	P	P	P	P	P	P	P	P	P	P	P	P	P	P	P	P	P	P	-0.0330605	0.910721	-0.192338	0.36259
Les.1601.1.A1_at	Les.1601.1	SGN-U318868	244	1e-64	gb:BG627162 /DB_XREF=gi:13678635 /DB_XREF=cC-esflcLEL16G13d1 /CLONE=cC-esflcLEL16G13d1 /TID=Les.1601.1 /CNT=1 /FEA=EST /TIER=ConsEnd /STK=1 /UG=Les.1601 /UG_TITLE=Transcribed locus, moderately similar to NP_171669.1 Arabidopsis thaliana At1g01630 gene /RE	BG627162 // /DB_XREF=cC-esflcLEL16G13d1 /CLONE=cC-esflcLEL16G13d1 // gb // --- // ---		no hits found		9.53878	9.65913	9.5294	9.48512	9.85021	9.73318	8.92839	9.46213	9.33333	9.30027	8.41083	8.43019	8.28325	9.28752	8.73428	9.1976	8.56673	9.08288	P	P	P	P	P	P	P	P	P	P	P	P	P	P	P	P	P	P	-0.113735	0.819033	-0.500168	0.182973
Les.1602.1.S1_at	Les.1602.1	SGN-U323002	496	e-140	gb:AW037686 /DB_XREF=gi:5896440 /DB_XREF=EST279315 /CLONE=cLET4M23 /TID=Les.1602.1 /CNT=3 /FEA=EST /TIER=ConsEnd /STK=0 /UG=Les.1602 /UG_TITLE=Transcribed locus, weakly similar to NP_179150.2 Arabidopsis thaliana At2g15480 gene /REP_ORG=L. esculentum	AK247837 // Solanum lycopersicum cDNA, clone: LEFL2028K01, HTC in fruit. // gb_htc // 11 // ---	AAM09514	zeatin O-glucosyltransferase [Glycine max]	3e-34	8.4265	8.37901	8.08706	7.93946	8.11414	8.0392	7.9782	8.30922	8.72988	7.71466	9.25874	7.28272	10.5977	7.75584	8.41822	7.23867	8.1724	7.67656	P	P	P	P	P	P	P	P	P	P	P	P	P	P	P	P	P	P	0.266588	0.775978	-0.473914	0.567752
Les.1603.1.A1_at	Les.1603.1	SGN-U315963	278	7e-75	gb:BG630194 /DB_XREF=gi:13681667 /DB_XREF=cC-esflcLEL33G15a1 /CLONE=cC-esflcLEL33G15a1 /TID=Les.1603.1 /CNT=3 /FEA=EST /TIER=ConsEnd /STK=2 /UG=Les.1603 /UG_TITLE=Transcribed locus, highly similar to NP_176347.1 Arabidopsis thaliana At1g61520 gene /REP_OR	AK324296 // Solanum lycopersicum cDNA, clone: LEFL1075BH09, HTC in leaf. // gb_htc // 11 // ---	P27522	RecName: Full=Chlorophyll a-b binding protein 8, chloroplastic; AltName: Full=LHCI type III CAB-8; Flags: Precursor	7e-06	12.8455	12.7317	12.8267	13.2457	12.9205	13.0475	11.1175	10.1927	11.4176	11.23	11.4205	10.5957	10.9135	10.5434	9.77976	11.3206	10.2676	7.93861	P	P	P	P	P	P	P	P	P	P	P	P	P	P	P	P	P	P	-0.269978	0.818179	-3.13705	0.00133494
Les.1604.1.A1_at	Les.1604.1	SGN-U345205	252	4e-67	gb:BG627176 /DB_XREF=gi:13678649 /DB_XREF=cC-esflcLEL16H06d1 /CLONE=cC-esflcLEL16H06d1 /TID=Les.1604.1 /CNT=1 /FEA=EST /TIER=ConsEnd /STK=1 /UG=Les.1604 /UG_TITLE=Transcribed locus, weakly similar to NP_197067.2 Arabidopsis thaliana At5g15630 gene /REP_OR	AK323254 // Solanum lycopersicum cDNA, clone: LEFL1052BG04, HTC in leaf. // gb_htc // 11 // ---		no hits found		5.05066	4.87279	5.0877	4.10625	4.60826	3.95747	6.69432	6.99349	4.87434	6.42397	4.68444	5.61525	3.80235	6.24247	3.05838	6.57125	5.31065	8.00924	P	P	P	A	P	M	P	P	P	P	P	P	A	P	A	P	P	P	0.779722	0.426707	2.717	0.00472721
Les.1606.1.S1_at	Les.1606.1	SGN-U314328	783	0	gb:BG627189 /DB_XREF=gi:13678662 /DB_XREF=cC-esflcLEL16I01d1 /CLONE=cC-esflcLEL16I01d1 /TID=Les.1606.1 /CNT=11 /FEA=mRNA /TIER=ConsEnd /STK=2 /UG=Les.1606 /UG_TITLE=Transcribed locus, weakly similar to NP_181474.2 Arabidopsis thaliana At2g39420 gene /REP_	AK324503 // Solanum lycopersicum cDNA, clone: LEFL1078CG05, HTC in leaf. // gb_htc // 11 // --- /// BT013037 // Lycopersicon esculentum clone 114287R, mRNA sequence. // gb // 11 // ---	NP_181474	esterase/lipase/thioesterase family protein [Arabidopsis thaliana]	1e-119	10.4744	10.3158	10.4434	10.0053	10.2135	9.67883	10.4055	10.5064	11.1138	10.6122	11.419	11.6371	12.1556	10.3964	11.2685	9.71168	11.66	11.3296	P	P	P	P	P	P	P	P	P	P	P	P	P	P	P	P	P	P	0.445349	0.486631	0.51336	0.409704
Les.1609.1.S1_at	Les.1609.1	SGN-U315668	1047	0	gb:AI485932 /DB_XREF=gi:4381303 /DB_XREF=EST244253 /CLONE=cLED4C3 /TID=Les.1609.1 /CNT=21 /FEA=EST /TIER=ConsEnd /STK=0 /UG=Les.1609 /UG_TITLE=Transcribed locus, moderately similar to NP_565652.1 Arabidopsis thaliana At2g27500 gene /REP_ORG=L. esculentum	AK325982 // Solanum lycopersicum cDNA, clone: LEFL2001BH09, HTC in fruit. // gb_htc // 11 // ---	XP_002523810	Glucan endo-1,3-beta-glucosidase precursor, putative [Ricinus communis]	2e-76	6.52402	6.67988	7.33803	7.03314	7.06352	7.29802	7.26028	8.39071	6.77744	7.70785	7.65872	8.37305	8.09642	7.25126	7.73022	8.53819	7.9274	7.65881	P	P	P	P	P	P	P	P	P	P	P	P	P	P	P	P	P	P	-0.284251	0.597156	0.684527	0.141193
LesAffx.58104.1.S1_at	LesAffx.58104.1	SGN-U312842	977	0	gb:AW036288 /DB_XREF=gi:5895042 /DB_XREF=EST278367 /CLONE=cLEE1N4 /TID=LesAffx.58104.1 /CNT=2 /FEA=EST /TIER=ConsEnd /STK=0 /NOTE=sequence(s) not in UniGene /REP_ORG=L. esculentum	AJ785426 // /DB_XREF=AJ785426 /CLONE=LE15BG07 // gb // --- // --- /// AW036288 // /DB_XREF=EST278367 /CLONE=cLEE1N4 // gb // --- // ---	CAA57847	globulin precursor [Magnolia salicifolia]	5e-66	3.26488	3.38993	3.50283	3.51165	3.13846	3.51974	2.99836	3.004	2.94852	3.26409	6.57735	3.54831	13.8739	3.0953	9.88386	3.16383	4.00917	3.03866	A	A	A	A	A	A	A	A	A	A	P	A	P	A	P	A	A	A	-0.00406911	0.999261	-0.290687	0.937351
Les.161.1.S1_at	Les.161.1	SGN-U333895	862	0	gb:AI486496 /DB_XREF=gi:4381867 /DB_XREF=EST244817 /CLONE=cLED6A22 /TID=Les.161.1 /CNT=56 /FEA=mRNA /TIER=ConsEnd /STK=0 /UG=Les.161 /UG_TITLE=Calmodulin N6, partial /REP_ORG=L. esculentum	AK246240 // Solanum lycopersicum cDNA, clone: FC04DC04, HTC in fruit. // gb_htc // 11 // --- /// AK324495 // Solanum lycopersicum cDNA, clone: LEFL1078CA10, HTC in leaf. // gb_htc // 11 // --- /// BT014541 // Lycopersicon esculentum clone 133956F, mRNA se	NP_001105490	calmodulin [Zea mays]	2e-51	13.7538	13.7283	13.729	13.4437	13.4948	13.355	13.1833	13.9742	13.2691	14.0017	13.1529	13.9966	13.37	13.8856	13.1048	13.9404	13.2067	14.1481	P	P	P	P	P	P	P	P	P	P	P	P	P	P	P	P	P	P	0.305846	0.0375411	0.560218	0.000794319
Les.1610.1.S1_at	Les.1610.1	SGN-U312925	585	e-166	gb:BG735104 /DB_XREF=gi:14084793 /DB_XREF=cC-esflcLEL29A07d1 /TID=Les.1610.1 /CNT=57 /FEA=mRNA /TIER=ConsEnd /STK=0 /UG=Les.1610 /UG_TITLE=Transcribed locus, weakly similar to NP_189701.3 Arabidopsis thaliana At3g30775 gene /REP_ORG=L. esculentum	BT012735 // Lycopersicon esculentum clone 113669F, mRNA sequence. // gb // 11 // ---	ACR08418	proline oxidase/dehydrogenase 1 [Capsicum annuum]	7e-100	10.8518	11.4828	11.2303	8.66976	9.79174	9.50647	13.3672	11.2374	13.4096	11.787	13.2757	10.9213	12.8303	10.548	13.9574	11.3103	13.5781	10.6112	P	P	P	P	P	P	P	P	P	P	P	P	P	P	P	P	P	P	1.86565	0.00120818	1.50051	0.00569081
Les.1611.1.A1_at	Les.1611.1	SGN-U318353	200	1e-51	gb:BG627303 /DB_XREF=gi:13678776 /DB_XREF=cC-esflcLEL16P11a1 /CLONE=cC-esflcLEL16P11a1 /TID=Les.1611.1 /CNT=1 /FEA=EST /TIER=ConsEnd /STK=1 /UG=Les.1611 /UG_TITLE=Transcribed locus /REP_ORG=L. esculentum	AK323166 // Solanum lycopersicum cDNA, clone: LEFL1051AA09, HTC in leaf. // gb_htc // 9 // ---		no hits found		11.119	11.3094	11.1712	10.9475	11.2154	11.3383	11.5378	10.876	11.5235	10.9606	11.2486	10.5252	11.3303	11.1929	11.6805	11.1962	11.3888	11.2001	P	P	P	P	P	P	P	P	P	P	P	P	P	P	P	P	P	P	0.0327852	0.917538	0.0293313	0.927011
Les.1613.1.A1_at	Les.1613.1	SGN-U315069	420	e-117	gb:BG629144 /DB_XREF=gi:13680617 /DB_XREF=cC-esflcLEL26D14d1 /CLONE=cC-esflcLEL26D14d1 /TID=Les.1613.1 /CNT=3 /FEA=EST /TIER=ConsEnd /STK=0 /UG=Les.1613 /UG_TITLE=Transcribed locus, moderately similar to NP_197148.2 Arabidopsis thaliana At5g16440 gene /RE	AJ784560 // /DB_XREF=AJ784560 /CLONE=LE08BG06 // gb // --- // --- /// BG629144 // /DB_XREF=cC-esflcLEL26D14d1 /CLONE=cC-esflcLEL26D14d1 // gb // --- // --- /// BI933728 // /DB_XREF=EST553617 /CLONE=cTOD17P13 // gb // --- // ---		no hits found		3.18401	3.48482	3.17433	3.25203	3.32686	3.15094	3.12303	3.32082	3.35463	3.19804	3.35682	3.18311	3.38157	3.33345	3.42524	3.3307	3.40496	3.48593	A	P	A	P	M	A	A	P	P	A	A	P	P	P	M	P	P	M	0.0377782	0.883127	0.140089	0.480729
Les.1613.2.S1_at	Les.1613.2	SGN-U315069	946	0	gb:BE431780 /DB_XREF=gi:9429623 /DB_XREF=EST398307 /CLONE=cLEG3E9 /TID=Les.1613.2 /CNT=28 /FEA=EST /TIER=ConsEnd /STK=0 /UG=Les.1613 /UG_TITLE=Transcribed locus, moderately similar to NP_197148.2 Arabidopsis thaliana At5g16440 gene /REP_ORG=L. esculentum	AK324227 // Solanum lycopersicum cDNA, clone: LEFL1074AB05, HTC in leaf. // gb_htc // 10 // --- /// GQ169536 // Solanum lycopersicum plastid isopentenyl diphosphate isomerase (IPI) mRNA, complete cds; nuclear gene for plastid product. // gb // 9 // ---	ACS34993	plastid isopentenyl diphosphate isomerase [Solanum lycopersicum]	4e-85	10.0566	10.2581	10.4161	10.3015	10.6258	10.5783	11.183	9.84815	10.9399	10.2594	11.1635	10.7282	10.8708	10.3858	10.0034	10.399	10.5185	11.0102	P	P	P	P	P	P	P	P	P	P	P	P	P	P	P	P	P	P	-0.258305	0.524038	0.0964672	0.845637
Les.1614.1.A1_at	Les.1614.1	SGN-U324477	264	1e-70	gb:BG628742 /DB_XREF=gi:13680215 /DB_XREF=cC-esflcLEL23H10a1 /CLONE=cC-esflcLEL23H10a1 /TID=Les.1614.1 /CNT=2 /FEA=EST /TIER=ConsEnd /STK=2 /UG=Les.1614 /UG_TITLE=Transcribed locus, moderately similar to NP_187464.1 Arabidopsis thaliana At3g08510 gene /RE	EU099600 // Solanum lycopersicum PI-phospholipase C PLC1 mRNA, complete cds. // gb // 9 // ---	ABW81003	PI-phospholipase C PLC1 [Solanum lycopersicum]	2e-07	9.4826	10.1322	9.67939	10.303	10.5514	10.2092	8.83777	7.98695	9.57787	9.34548	9.35804	7.99238	8.04346	8.67862	10.3252	9.52312	10.0987	9.55217	P	P	P	P	P	P	P	P	P	P	P	P	P	P	P	P	P	P	-0.589798	0.478547	-1.10324	0.145394
Les.1616.1.S1_at	Les.1616.1	SGN-U313511	377	e-104	gb:BG627345 /DB_XREF=gi:13678818 /DB_XREF=cC-esflcLEL17C01a1 /CLONE=cC-esflcLEL17C01a1 /TID=Les.1616.1 /CNT=4 /FEA=EST /TIER=ConsEnd /STK=1 /UG=Les.1616 /UG_TITLE=Transcribed locus, weakly similar to NP_179311.1 Arabidopsis thaliana At2g17200 gene /REP_OR	AK320850 // Solanum lycopersicum cDNA, clone: LEFL1013DF04, HTC in leaf. // gb_htc // 11 // ---		no hits found		10.717	10.8307	10.5859	10.6172	10.724	10.4974	10.8103	10.887	10.9205	10.7283	10.5057	10.6516	10.8419	10.9152	10.8273	10.9587	10.5259	11.1158	P	P	P	P	P	P	P	P	P	P	P	P	P	P	P	P	P	P	0.0983227	0.678782	0.383691	0.0503401
Les.1616.2.S1_at	Les.1616.2	SGN-U313511	977	0	gb:BM409013 /DB_XREF=gi:18260643 /DB_XREF=EST583340 /CLONE=cLEG46H16 /TID=Les.1616.2 /CNT=4 /FEA=EST /TIER=ConsEnd /STK=0 /UG=Les.1616 /UG_TITLE=Transcribed locus, weakly similar to NP_179311.1 Arabidopsis thaliana At2g17200 gene /REP_ORG=L. esculentum	AK320850 // Solanum lycopersicum cDNA, clone: LEFL1013DF04, HTC in leaf. // gb_htc // 11 // ---	XP_002521706	plant ubiquilin, putative [Ricinus communis]	7e-56	7.88575	7.89863	7.75588	7.93503	7.70282	7.73303	8.36046	8.0428	8.00961	8.01389	8.2261	8.39326	8.32081	8.17407	7.6765	8.08482	7.90744	8.3511	P	P	P	P	P	P	P	P	P	P	P	P	P	P	P	P	P	P	0.0564593	0.864889	0.413038	0.0813337
Les.1616.3.S1_at	Les.1616.3	SGN-U313511	452	e-127	gb:AW219740 /DB_XREF=gi:6530614 /DB_XREF=EST302222 /CLONE=cLEX5B24 /TID=Les.1616.3 /CNT=3 /FEA=EST /TIER=ConsEnd /STK=0 /UG=Les.1616 /UG_TITLE=Transcribed locus, weakly similar to NP_179311.1 Arabidopsis thaliana At2g17200 gene /REP_ORG=L. esculentum	AK320850 // Solanum lycopersicum cDNA, clone: LEFL1013DF04, HTC in leaf. // gb_htc // 11 // ---	XP_002521706	plant ubiquilin, putative [Ricinus communis]	1e-24	8.41362	8.51383	8.47533	8.55015	8.38921	8.26816	8.35738	8.71206	8.43878	8.35796	8.76975	8.64638	8.66583	8.54906	8.35998	8.37128	8.33018	8.55959	P	P	P	P	P	P	P	P	P	P	P	P	P	P	P	P	P	P	0.0650892	0.81278	0.0908027	0.72446
Les.1617.1.S1_s_at	Les.1617.1	SGN-U312508	371	e-102	gb:AW040771 /DB_XREF=gi:5899525 /DB_XREF=EST283635 /CLONE=cLET10L5 /TID=Les.1617.1 /CNT=4 /FEA=EST /TIER=ConsEnd /STK=0 /UG=Les.1617 /UG_TITLE=Transcribed locus, moderately similar to NP_175032.1 Arabidopsis thaliana At1g43670 gene /REP_ORG=L. esculentum	AK321904 // Solanum lycopersicum cDNA, clone: LEFL1031AE06, HTC in leaf. // gb_htc // 11 // --- /// AK325110 // Solanum lycopersicum cDNA, clone: LEFL1091CH12, HTC in leaf. // gb_htc // 11 // --- /// BT012957 // Lycopersicon esculentum clone 114145F, mRNA	P46276	RecName: Full=Fructose-1,6-bisphosphatase, cytosolic; Short=FBPase; AltName: Full=D-fructose-1,6-bisphosphate 1-phosphohydrolase; AltName: Full=CY-F1	8e-38	9.36954	8.27611	9.84352	11.071	10.4183	11.2428	8.23613	7.19772	8.20399	8.75933	7.83732	8.29521	8.30201	8.10553	6.57292	8.50357	6.75044	7.38946	P	P	P	P	P	P	P	P	P	P	P	P	P	P	P	P	P	P	-1.74763	0.0216811	-2.91116	0.000712275
Les.1617.2.S1_s_at	Les.1617.2	SGN-U312508	420	e-117	gb:AW934238 /DB_XREF=gi:8109639 /DB_XREF=EST360081 /CLONE=cLEF58C22 /TID=Les.1617.2 /CNT=2 /FEA=EST /TIER=ConsEnd /STK=0 /UG=Les.1617 /UG_TITLE=Transcribed locus, moderately similar to NP_175032.1 Arabidopsis thaliana At1g43670 gene /REP_ORG=L. esculentum	AK325110 // Solanum lycopersicum cDNA, clone: LEFL1091CH12, HTC in leaf. // gb_htc // 11 // --- /// BT012957 // Lycopersicon esculentum clone 114145F, mRNA sequence. // gb // 11 // ---	P46276	RecName: Full=Fructose-1,6-bisphosphatase, cytosolic; Short=FBPase; AltName: Full=D-fructose-1,6-bisphosphate 1-phosphohydrolase; AltName: Full=CY-F1	3e-45	10.8173	9.67002	10.9253	12.1297	11.4388	12.1255	9.00176	8.26739	9.42579	9.84988	9.03704	9.47008	9.32396	8.81956	7.99496	9.38941	8.41018	7.88338	P	P	P	P	P	P	P	P	P	P	P	P	P	P	P	P	P	P	-1.42711	0.0426118	-3.20055	0.000193366
Les.1617.3.A1_s_at	Les.1617.3	SGN-U312508	222	3e-58	gb:BG627478 /DB_XREF=gi:13678951 /DB_XREF=cC-esflcLEL17L11d1 /CLONE=cC-esflcLEL17L11d1 /TID=Les.1617.3 /CNT=3 /FEA=EST /TIER=ConsEnd /STK=0 /UG=Les.1617 /UG_TITLE=Transcribed locus, moderately similar to NP_175032.1 Arabidopsis thaliana At1g43670 gene /RE	AK325110 // Solanum lycopersicum cDNA, clone: LEFL1091CH12, HTC in leaf. // gb_htc // 11 // --- /// BT012957 // Lycopersicon esculentum clone 114145F, mRNA sequence. // gb // 11 // ---		no hits found		12.0346	11.255	11.9809	13.0523	12.5135	12.9179	9.9528	9.47785	10.4735	11.0337	10.0105	10.726	10.5159	10.0642	9.34682	10.5949	9.60834	9.07521	P	P	P	P	P	P	P	P	P	P	P	P	P	P	P	P	P	P	-1.07109	0.0936922	-2.91651	0.000193808
Les.1618.1.A1_at	Les.1618.1	SGN-U320208	168	4e-42	gb:BG627356 /DB_XREF=gi:13678829 /DB_XREF=cC-esflcLEL17C21a1 /CLONE=cC-esflcLEL17C21a1 /TID=Les.1618.1 /CNT=1 /FEA=EST /TIER=ConsEnd /STK=1 /UG=Les.1618 /UG_TITLE=Transcribed locus, moderately similar to NP_566937.1 Arabidopsis thaliana At3g50685 gene /RE	BG627356 // /DB_XREF=cC-esflcLEL17C21a1 /CLONE=cC-esflcLEL17C21a1 // gb // --- // ---		no hits found		7.8336	7.09591	8.13161	9.13613	9.23767	9.61974	7.09605	6.20218	6.87587	7.29524	6.86596	5.98733	5.49697	6.41318	5.70012	7.12024	6.68388	6.67284	P	P	P	P	P	P	P	P	P	P	P	P	P	P	P	P	P	P	-1.64414	0.00617999	-2.59576	0.000197375
Les.1619.1.S1_at	Les.1619.1	SGN-U317159	654	0	gb:BG627357 /DB_XREF=gi:13678830 /DB_XREF=cC-esflcLEL17C22a1 /CLONE=cC-esflcLEL17C22a1 /TID=Les.1619.1 /CNT=5 /FEA=EST /TIER=ConsEnd /STK=1 /UG=Les.1619 /UG_TITLE=Transcribed locus, moderately similar to NP_173248.1 Arabidopsis thaliana At1g18080 gene /RE	AI771619 // /DB_XREF=EST252719 /CLONE=cLED34A22 // gb // --- // --- /// AI898550 // /DB_XREF=EST267993 /CLONE=cLED34J9 // gb // --- // --- /// AI898838 // /DB_XREF=EST268281 /CLONE=cLED35F24 // gb // --- // --- /// BG627357 // /DB_XREF=cC-esflcLEL17C22a1	ABB02625	G protein beta subunit-like protein [Solanum tuberosum]	1e-21	10.5885	10.6515	10.4653	9.93421	10.1752	10.259	10.7904	10.5902	10.9194	10.7468	10.7745	10.381	10.6938	10.6719	11.0885	10.7841	10.9943	10.2784	P	P	P	P	P	P	P	P	P	P	P	P	P	P	P	P	P	P	0.44561	0.0466862	0.45531	0.0423433
Les.1619.2.S1_at	Les.1619.2	SGN-U317159	293	1e-79	gb:BE450490 /DB_XREF=gi:9455993 /DB_XREF=EST401377 /CLONE=cLEY13N21 /TID=Les.1619.2 /CNT=4 /FEA=EST /TIER=ConsEnd /STK=0 /UG=Les.1619 /UG_TITLE=Transcribed locus, moderately similar to NP_173248.1 Arabidopsis thaliana At1g18080 gene /REP_ORG=L. esculentum	AI894382 // /DB_XREF=EST263837 /CLONE=cLEC4E15 // gb // --- // --- /// AW220036 // /DB_XREF=EST302519 /CLONE=cLEX6L5 // gb // --- // --- /// BE450490 // /DB_XREF=EST401377 /CLONE=cLEY13N21 // gb // --- // --- /// BF097302 // /DB_XREF=EST400680 /CLONE=cLEW	BAA76895	LeArcA1 protein [Solanum lycopersicum]	2e-31	7.78534	7.70603	7.89045	7.15268	7.35624	7.68238	9.09247	8.05228	8.51595	8.51857	8.86521	8.69071	8.40935	8.43477	8.18069	8.61424	8.18197	8.0851	P	P	P	P	P	P	P	P	P	P	P	P	P	P	P	P	P	P	0.39684	0.183048	0.980937	0.0022567
Les.1619.3.S1_at	Les.1619.3	SGN-U317159	474	e-133	gb:AI779835 /DB_XREF=gi:5277876 /DB_XREF=EST260714 /CLONE=cLES9E10 /TID=Les.1619.3 /CNT=3 /FEA=EST /TIER=ConsEnd /STK=0 /UG=Les.1619 /UG_TITLE=Transcribed locus, moderately similar to NP_173248.1 Arabidopsis thaliana At1g18080 gene /REP_ORG=L. esculentum	AI779835 // /DB_XREF=EST260714 /CLONE=cLES9E10 // gb // --- // --- /// BE461636 // /DB_XREF=EST413055 /CLONE=cLEG39O22 // gb // --- // --- /// BM535250 // /DB_XREF=EST588272 /CLONE=cLEG65E11 // gb // --- // ---	ABB02625	G protein beta subunit-like protein [Solanum tuberosum]	1e-55	8.66279	8.37594	8.58083	7.83668	7.98947	8.23671	9.5378	8.62938	9.30592	9.04013	9.06198	8.75523	8.86395	9.11802	9.20891	9.14408	8.99005	8.78285	P	P	P	P	P	P	P	P	P	P	P	P	P	P	P	P	P	P	0.518903	0.0353853	0.994033	0.000509839
Les.162.1.S1_at	Les.162.1	SGN-U317519	517	e-147	gb:AW034208 /DB_XREF=gi:5892964 /DB_XREF=EST277779 /CLONE=cLEC33C18 /TID=Les.162.1 /CNT=5 /FEA=EST /TIER=ConsEnd /STK=0 /UG=Les.162 /UG_TITLE=Transcribed locus, moderately similar to NP_191363.1 Arabidopsis thaliana At3g58040 gene /REP_ORG=L. esculentum	AK321160 // Solanum lycopersicum cDNA, clone: LEFL1020DC10, HTC in leaf. // gb_htc // 11 // ---	XP_002531645	Ubiquitin ligase SINAT2, putative [Ricinus communis]	1e-11	7.65848	7.83363	7.7066	7.78932	7.89237	7.88492	7.37816	7.41575	6.77248	7.64631	6.43905	7.5174	6.72331	7.92227	6.82522	7.95838	6.2285	7.84257	P	P	P	P	P	P	P	P	P	P	P	P	P	P	P	P	P	P	-0.122633	0.736299	0.0522041	0.901477
Les.162.2.S1_at	Les.162.2	SGN-U317518	527	e-149	gb:BE354310 /DB_XREF=gi:9292286 /DB_XREF=EST355653 /CLONE=cTOD9N6 /TID=Les.162.2 /CNT=3 /FEA=EST /TIER=ConsEnd /STK=0 /UG=Les.162 /UG_TITLE=Transcribed locus, moderately similar to NP_191363.1 Arabidopsis thaliana At3g58040 gene /REP_ORG=L. esculentum	AK321160 // Solanum lycopersicum cDNA, clone: LEFL1020DC10, HTC in leaf. // gb_htc // 11 // ---	XP_002534375	Ubiquitin ligase SINAT2, putative [Ricinus communis]	2e-46	10.1134	10.2536	10.0376	10.3563	10.2401	10.0919	9.64181	10.0201	9.49785	9.8541	9.25896	9.98571	9.18144	10.1876	9.19165	10.1148	9.12125	10.0406	P	P	P	P	P	P	P	P	P	P	P	P	P	P	P	P	P	P	-0.0945797	0.634677	-0.115159	0.54557
Les.162.3.S1_at	Les.162.3	SGN-U317519	64	3e-11	gb:BE436857 /DB_XREF=gi:9434700 /DB_XREF=EST407975 /CLONE=cLEG34M16 /TID=Les.162.3 /CNT=2 /FEA=EST /TIER=ConsEnd /STK=0 /UG=Les.162 /UG_TITLE=Transcribed locus, moderately similar to NP_191363.1 Arabidopsis thaliana At3g58040 gene /REP_ORG=L. esculentum	AW648901 // /DB_XREF=EST327355 /CLONE=cLEI6G16 // gb // --- // --- /// BE436857 // /DB_XREF=EST407975 /CLONE=cLEG34M16 // gb // --- // ---		no hits found		7.73912	7.97685	7.8316	7.62468	7.88653	7.7656	7.56646	7.47637	7.10835	7.8406	6.17626	7.03793	6.70314	8.06454	6.70457	8.17163	6.09475	8.0735	P	P	P	P	P	P	P	P	P	P	P	P	P	P	P	P	P	P	0.0902578	0.879655	0.344289	0.451856
Les.162.3.S1_a_at	Les.162.3	SGN-U317519	224	2e-58	gb:BE436857 /DB_XREF=gi:9434700 /DB_XREF=EST407975 /CLONE=cLEG34M16 /TID=Les.162.3 /CNT=2 /FEA=EST /TIER=ConsEnd /STK=0 /UG=Les.162 /UG_TITLE=Transcribed locus, moderately similar to NP_191363.1 Arabidopsis thaliana At3g58040 gene /REP_ORG=L. esculentum	AW648901 // /DB_XREF=EST327355 /CLONE=cLEI6G16 // gb // --- // --- /// BE436857 // /DB_XREF=EST407975 /CLONE=cLEG34M16 // gb // --- // ---		no hits found		6.19495	6.45254	6.45484	6.38989	6.52753	6.45484	5.85759	6.26168	5.38771	6.4135	4.69344	6.35053	5.29897	6.58649	4.96335	6.6693	4.84305	6.54506	P	P	P	P	P	P	P	P	P	P	A	P	A	P	P	P	A	P	-0.0899809	0.833479	0.142857	0.71475
Les.1620.1.S1_at	Les.1620.1	SGN-U317088	900	0	gb:BG627372 /DB_XREF=gi:13678845 /DB_XREF=cC-esflcLEL17D20d1 /CLONE=cC-esflcLEL17D20d1 /TID=Les.1620.1 /CNT=10 /FEA=mRNA /TIER=ConsEnd /STK=1 /UG=Les.1620 /UG_TITLE=Transcribed locus, moderately similar to NP_197433.1 Arabidopsis thaliana At5g19320 gene /	BT014604 // Lycopersicon esculentum clone 134084R, mRNA sequence. // gb // 11 // ---	CAL69642	Ran GTPase-activating protein 2 [Solanum tuberosum]	1e-257	9.50581	9.61867	9.28772	9.47837	9.75422	9.63869	10.6023	9.34191	10.0028	9.21377	10.0487	8.90497	9.31832	9.44452	9.69981	9.29171	9.56743	9.13257	P	P	P	P	P	P	P	P	P	P	P	P	P	P	P	P	P	P	-0.153026	0.610261	-0.334159	0.200141
Les.1624.1.A1_at	Les.1624.1	SGN-U328518	262	4e-70	gb:BG627410 /DB_XREF=gi:13678883 /DB_XREF=cC-esflcLEL17G13a1 /CLONE=cC-esflcLEL17G13a1 /TID=Les.1624.1 /CNT=1 /FEA=EST /TIER=ConsEnd /STK=1 /UG=Les.1624 /UG_TITLE=Transcribed locus /REP_ORG=L. esculentum	AK324106 // Solanum lycopersicum cDNA, clone: LEFL1071DA04, HTC in leaf. // gb_htc // 11 // ---		no hits found		9.79247	9.79697	9.37544	9.28819	9.41953	9.19401	8.98086	9.89335	9.13446	9.68123	9.05761	9.73831	9.63632	9.81202	9.37757	9.8964	8.92503	9.93097	P	P	P	P	P	P	P	P	P	P	P	P	P	P	P	P	P	P	0.354381	0.143205	0.579221	0.0183937
Les.1627.1.A1_at	Les.1627.1	SGN-U330880	262	4e-70	gb:BG627459 /DB_XREF=gi:13678932 /DB_XREF=cC-esflcLEL17K09a1 /CLONE=cC-esflcLEL17K09a1 /TID=Les.1627.1 /CNT=1 /FEA=EST /TIER=ConsEnd /STK=1 /UG=Les.1627 /UG_TITLE=Transcribed locus /REP_ORG=L. esculentum	BG627459 // /DB_XREF=cC-esflcLEL17K09a1 /CLONE=cC-esflcLEL17K09a1 // gb // --- // ---		no hits found		3.24529	3.38851	3.4016	3.5969	3.5132	3.42049	3.45743	3.20643	3.37169	3.2555	3.46904	3.69144	3.55979	3.32737	3.60819	3.54466	3.27108	3.10699	A	A	A	A	A	P	P	A	P	A	A	P	A	M	P	P	A	A	-0.165061	0.497955	-0.183855	0.44086
Les.163.1.S1_at	Les.163.1	SGN-U317445	854	0	gb:X82938.1 /DB_XREF=gi:886678 /GEN=LeUBC1 /TID=Les.163.1 /CNT=15 /FEA=mRNA /TIER=ConsEnd /STK=0 /UG=Les.163 /DEF=L.esculentum mRNA for ubiquitin conjugating enzyme. /PROD=ubiquitin conjugating enzyme /REP_ORG=L. esculentum	AK324262 // Solanum lycopersicum cDNA, clone: LEFL1074DE08, HTC in leaf. // gb_htc // 11 // --- /// X82938 // L.esculentum mRNA for ubiquitin conjugating enzyme. // gb // 11 // ---	CAA58111	ubiquitin conjugating enzyme [Solanum lycopersicum]	3e-107	9.89912	10.0707	9.96624	10.1799	10.1236	10.0437	9.83194	10.0592	9.7024	9.99313	9.75629	10.4517	9.90609	10.2232	9.1246	10.0713	9.61328	10.2098	P	P	P	P	P	P	P	P	P	P	P	P	P	P	P	P	P	P	-0.13707	0.637212	0.0523279	0.880943
Les.1630.1.S1_at	Les.1630.1	SGN-U318284	858	0	gb:BG627500 /DB_XREF=gi:13678973 /DB_XREF=cC-esflcLEL17M21a1 /CLONE=cC-esflcLEL17M21a1 /TID=Les.1630.1 /CNT=10 /FEA=mRNA /TIER=ConsEnd /STK=0 /UG=Les.1630 /UG_TITLE=Transcribed locus, weakly similar to NP_565965.1 Arabidopsis thaliana At2g42070 gene /REP_	AK328310 // Solanum lycopersicum cDNA, clone: LEFL2051M08, HTC in fruit. // gb_htc // 10 // --- /// BT013927 // Lycopersicon esculentum clone 132925R, mRNA sequence. // gb // 11 // ---	NP_565965	ATNUDX23 (ARABIDOPSIS THALIANA NUDIX HYDROLASE HOMOLOG 23); FAD diphosphatase/ hydrolase [Arabidopsis thaliana]	1e-97	10.1702	10.0897	10.1353	10.5282	10.3798	10.4576	9.93044	9.95678	9.5381	9.89049	9.45636	9.93174	9.2501	9.91134	9.39141	10.072	9.35698	9.78996	P	P	P	P	P	P	P	P	P	P	P	P	P	P	P	P	P	P	-0.323467	0.0678132	-0.53076	0.00482049
Les.1631.1.S1_at	Les.1631.1	SGN-U315037	638	0	gb:BT013375.1 /DB_XREF=gi:47104790 /TID=Les.1631.1 /CNT=16 /FEA=mRNA /TIER=ConsEnd /STK=4 /UG=Les.1631 /UG_TITLE=Transcribed locus, moderately similar to NP_172903.1 Arabidopsis thaliana At1g14510 gene /DEF=Lycopersicon esculentum clone 135402R, mRNA sequ	AK324215 // Solanum lycopersicum cDNA, clone: LEFL1073DD01, HTC in leaf. // gb_htc // 9 // --- /// BT013375 // Lycopersicon esculentum clone 135402R, mRNA sequence. // gb // 11 // ---	AAY27262	putative alfin-like transcription factor [Solanum tuberosum]	2e-115	10.0561	10.3318	10.0134	10.0662	10.0216	10.0273	9.90578	10.1781	9.90983	9.85857	9.75216	9.99308	10.0542	10.2103	9.84791	9.98543	9.96914	9.8291	P	P	P	P	P	P	P	P	P	P	P	P	P	P	P	P	P	P	0.0954252	0.668545	-0.0300736	0.912523
Les.1633.1.A1_at	Les.1633.1	SGN-U326146	125	4e-29	gb:BG628790 /DB_XREF=gi:13680263 /DB_XREF=cC-esflcLEL23K07d1 /CLONE=cC-esflcLEL23K07d1 /TID=Les.1633.1 /CNT=2 /FEA=EST /TIER=ConsEnd /STK=2 /UG=Les.1633 /UG_TITLE=Transcribed locus /REP_ORG=L. esculentum	BG627527 // /DB_XREF=cC-esflcLEL17P09d1 /CLONE=cC-esflcLEL17P09d1 // gb // --- // --- /// BG628790 // /DB_XREF=cC-esflcLEL23K07d1 /CLONE=cC-esflcLEL23K07d1 // gb // --- // ---		no hits found		7.40331	7.16053	6.76688	7.01236	6.91295	6.79626	6.5207	6.98141	7.2492	5.84053	6.1265	6.08603	6.57136	6.55461	7.62194	6.41178	7.60956	6.07208	P	P	P	P	P	P	P	P	P	P	P	P	P	P	P	P	P	P	0.203049	0.752298	-0.561032	0.284961
Les.1634.1.A1_at	Les.1634.1	SGN-U319938	311	6e-85	gb:BG627551 /DB_XREF=gi:13679024 /DB_XREF=cC-esflcLEL18B06d1 /CLONE=cC-esflcLEL18B06d1 /TID=Les.1634.1 /CNT=2 /FEA=EST /TIER=ConsEnd /STK=1 /UG=Les.1634 /UG_TITLE=Transcribed locus, weakly similar to NP_076991.2 hypothetical protein MGC3329 (Homo sapiens)	AK320361 // Solanum lycopersicum cDNA, clone: LEFL1008BD12, HTC in leaf. // gb_htc // 9 // ---		no hits found		8.35263	8.42741	8.09892	8.24374	8.12477	8.1541	7.78087	8.39743	8.47036	7.74136	7.98783	7.99975	8.13171	8.03446	8.19603	7.78334	8.68013	7.59724	P	P	P	P	P	P	P	P	P	P	P	P	P	P	P	P	P	P	0.118789	0.762227	-0.369185	0.241487
Les.1635.1.S1_at	Les.1635.1	SGN-U316563	347	1e-95	gb:AI778324 /DB_XREF=gi:5276365 /DB_XREF=EST259203 /CLONE=cLES4P12 /TID=Les.1635.1 /CNT=4 /FEA=EST /TIER=ConsEnd /STK=0 /UG=Les.1635 /UG_TITLE=Transcribed locus, highly similar to NP_196470.1 Arabidopsis thaliana At5g08530 gene /REP_ORG=L. esculentum	AK320977 // Solanum lycopersicum cDNA, clone: LEFL1015CC09, HTC in leaf. // gb_htc // 11 // ---	CAA58823	NADH dehydrogenase [Solanum tuberosum]	3e-42	9.69194	9.73274	9.62794	9.98368	10.0431	10.1052	10.4225	9.75045	10.2229	9.57332	10.2409	9.57086	9.99889	9.66375	10.1543	9.8255	9.9456	10.0275	P	P	P	P	P	P	P	P	P	P	P	P	P	P	P	P	P	P	-0.359787	0.035448	-0.205081	0.239582
Les.1635.2.A1_at	Les.1635.2	SGN-U316563	258	6e-69	gb:BG627567 /DB_XREF=gi:13679040 /DB_XREF=cC-esflcLEL18D13d1 /CLONE=cC-esflcLEL18D13d1 /TID=Les.1635.2 /CNT=1 /FEA=EST /TIER=ConsEnd /STK=1 /UG=Les.1635 /UG_TITLE=Transcribed locus, highly similar to NP_196470.1 Arabidopsis thaliana At5g08530 gene /REP_OR	AK320977 // Solanum lycopersicum cDNA, clone: LEFL1015CC09, HTC in leaf. // gb_htc // 11 // ---		no hits found		11.4627	11.607	11.3528	11.6844	11.7589	11.7665	11.8794	11.3927	11.7893	11.3751	11.7098	11.0269	11.6256	11.4439	11.8599	11.6473	11.5339	11.8753	P	P	P	P	P	P	P	P	P	P	P	P	P	P	P	P	P	P	-0.262441	0.203366	-0.0810984	0.75325
Les.1636.1.A1_at	Les.1636.1	SGN-U318045	242	3e-64	gb:BG627577 /DB_XREF=gi:13679050 /DB_XREF=cC-esflcLEL18F03d1 /CLONE=cC-esflcLEL18F03d1 /TID=Les.1636.1 /CNT=1 /FEA=EST /TIER=ConsEnd /STK=0 /UG=Les.1636 /UG_TITLE=Transcribed locus, weakly similar to NP_566600.1 Arabidopsis thaliana At3g18210 gene /REP_OR	AK324462 // Solanum lycopersicum cDNA, clone: LEFL1078AD10, HTC in leaf. // gb_htc // 11 // ---		no hits found		9.86274	9.95996	9.8724	9.70201	9.7719	9.70627	9.8242	9.78445	9.87184	9.72244	9.94784	9.77313	10.1099	9.97417	10.0746	9.97443	10.099	9.91645	P	P	P	P	P	P	P	P	P	P	P	P	P	P	P	P	P	P	0.171638	0.155836	0.228287	0.0573098
Les.1638.1.S1_at	Les.1638.1	SGN-U320621	363	e-100	gb:AI489884 /DB_XREF=gi:4385255 /DB_XREF=EST248223 /CLONE=cLED15P22 /TID=Les.1638.1 /CNT=6 /FEA=EST /TIER=ConsEnd /STK=0 /UG=Les.1638 /UG_TITLE=Transcribed locus, weakly similar to NP_567335.1 Arabidopsis thaliana At4g08240 gene /REP_ORG=L. esculentum	AK323511 // Solanum lycopersicum cDNA, clone: LEFL1058CF01, HTC in leaf. // gb_htc // 11 // ---	XP_002285842	PREDICTED: hypothetical protein [Vitis vinifera]	1e-17	8.27857	8.06324	8.44025	8.4077	7.93613	7.91358	8.586	8.61999	9.02857	8.15698	8.17732	8.34093	8.92613	8.23361	8.217	8.37678	7.90802	8.47542	P	P	P	P	P	P	P	P	P	P	P	P	P	P	P	P	P	P	0.174884	0.703617	0.276134	0.507349
Les.1638.2.A1_at	Les.1638.2	SGN-U320621	260	2e-69	gb:BG627592 /DB_XREF=gi:13679065 /DB_XREF=cC-esflcLEL18H01d1 /CLONE=cC-esflcLEL18H01d1 /TID=Les.1638.2 /CNT=1 /FEA=EST /TIER=ConsEnd /STK=0 /UG=Les.1638 /UG_TITLE=Transcribed locus, weakly similar to NP_567335.1 Arabidopsis thaliana At4g08240 gene /REP_OR	AK323511 // Solanum lycopersicum cDNA, clone: LEFL1058CF01, HTC in leaf. // gb_htc // 11 // ---		no hits found		7.37774	7.13099	7.18804	7.15218	7.00152	6.62555	6.92141	7.4516	7.08776	7.10277	7.17344	7.01672	7.2367	7.22177	7.70036	7.01038	6.90109	7.17633	P	P	P	P	P	P	P	P	P	P	P	P	P	P	P	P	P	P	0.305841	0.296553	0.209744	0.504196
Les.1640.1.A1_at	Les.1640.1	SGN-U327431	944	0	gb:BT013661.1 /DB_XREF=gi:47105076 /TID=Les.1640.1 /CNT=2 /FEA=mRNA /TIER=ConsEnd /STK=0 /UG=Les.1640 /UG_TITLE=Transcribed locus, weakly similar to NP_177463.1 Arabidopsis thaliana At1g73200 gene /DEF=Lycopersicon esculentum clone 132480F, mRNA sequence.	AK329070 // Solanum lycopersicum cDNA, clone: LEFL3098L16, HTC in root. // gb_htc // 10 // --- /// BT013661 // Lycopersicon esculentum clone 132480F, mRNA sequence. // gb // 11 // ---	NP_177463	phosphoinositide binding [Arabidopsis thaliana]	7e-84	9.197	9.42931	8.97652	9.40688	9.27428	9.03374	9.46176	9.38199	10.0231	8.65987	9.88689	9.01988	10.0481	8.88744	9.47426	8.78987	9.81357	9.55115	P	P	P	P	P	P	P	P	P	P	P	P	P	P	P	P	P	P	-0.0373613	0.945482	-0.16215	0.709586
Les.1643.1.A1_at	Les.1643.1	No hits found	No hits found	No hits found	gb:BG627670 /DB_XREF=gi:13679143 /DB_XREF=cC-esflcLEL19A14a1 /CLONE=cC-esflcLEL19A14a1 /TID=Les.1643.1 /CNT=1 /FEA=EST /TIER=ConsEnd /STK=0 /UG=Les.1643 /UG_TITLE=Transcribed locus /REP_ORG=L. esculentum	BG627670 // /DB_XREF=cC-esflcLEL19A14a1 /CLONE=cC-esflcLEL19A14a1 // gb // --- // ---		no hits found		6.80714	6.97489	6.68112	6.60284	6.58752	6.50529	6.56938	6.56065	7.11639	6.42494	6.85505	6.70392	6.9198	6.77108	7.27957	6.44592	7.29997	6.64181	P	P	P	M	P	P	P	P	P	P	P	P	P	P	P	P	P	P	0.255833	0.268276	0.0543868	0.861534
Les.1644.1.A1_at	Les.1644.1	SGN-U330227	264	1e-70	gb:BG627683 /DB_XREF=gi:13679156 /DB_XREF=cC-esflcLEL19B04d1 /CLONE=cC-esflcLEL19B04d1 /TID=Les.1644.1 /CNT=1 /FEA=EST /TIER=ConsEnd /STK=1 /UG=Les.1644 /UG_TITLE=Transcribed locus, moderately similar to NP_171913.1 Arabidopsis thaliana At1g04170 gene /RE	BG627683 // /DB_XREF=cC-esflcLEL19B04d1 /CLONE=cC-esflcLEL19B04d1 // gb // --- // ---		no hits found		10.2798	10.2136	9.94934	9.57221	9.86061	9.85513	10.1662	10.2179	10.3652	9.91615	9.60733	9.26882	9.88646	10.1511	10.6833	9.91174	10.084	9.8002	P	P	P	P	P	P	P	P	P	P	P	P	P	P	P	P	P	P	0.384937	0.330353	0.191699	0.673239
Les.1645.1.A1_at	Les.1645.1	SGN-U313389	238	5e-63	gb:BG627684 /DB_XREF=gi:13679157 /DB_XREF=cC-esflcLEL19B05a1 /CLONE=cC-esflcLEL19B05a1 /TID=Les.1645.1 /CNT=1 /FEA=EST /TIER=ConsEnd /STK=1 /UG=Les.1645 /UG_TITLE=Transcribed locus, weakly similar to NP_173161.1 Arabidopsis thaliana At1g17180 gene /REP_OR	BG627684 // /DB_XREF=cC-esflcLEL19B05a1 /CLONE=cC-esflcLEL19B05a1 // gb // --- // ---		no hits found		8.64974	8.78572	8.6114	7.05496	7.54662	6.46534	7.73127	9.22352	8.06436	8.64025	7.05778	8.42	6.97523	8.71999	9.11257	9.64547	8.05561	9.9475	P	P	P	P	P	P	P	P	P	P	P	P	P	P	P	P	P	P	1.65998	0.0173317	2.41535	0.00146783
Les.1647.1.A1_at	Les.1647.1	SGN-U315599	615	e-176	gb:BG630444 /DB_XREF=gi:13681917 /DB_XREF=cC-esflcLEL35K24a1 /CLONE=cC-esflcLEL35K24a1 /TID=Les.1647.1 /CNT=5 /FEA=EST /TIER=ConsEnd /STK=1 /UG=Les.1647 /UG_TITLE=Transcribed locus, moderately similar to NP_566957.1 Arabidopsis thaliana At3g52120 gene /RE	AK247149 // Solanum lycopersicum cDNA, clone: LEFL1044BA08, HTC in leaf. // gb_htc // 10 // ---	ACA24495	gamma reponse I-like protein [Cucumis sativus]	5e-18	11.6222	11.554	11.3438	11.4601	11.4492	11.2271	11.0533	11.6516	11.4588	11.368	11.303	11.4639	11.5583	11.5296	11.5081	11.2178	11.5676	11.3608	P	P	P	P	P	P	P	P	P	P	P	P	P	P	P	P	P	P	0.127867	0.562362	-0.00941109	0.976928
Les.165.1.S1_at	Les.165.1	SGN-U312745	938	0	gb:AI484160 /DB_XREF=gi:4379531 /DB_XREF=EST248967 /CLONE=cLER1E9 /TID=Les.165.1 /CNT=18 /FEA=EST /TIER=ConsEnd /STK=3 /UG=Les.165 /UG_TITLE=Transcribed locus, moderately similar to NP_188925.1 Arabidopsis thaliana At3g22850 gene /REP_ORG=L. esculentum	AK246844 // Solanum lycopersicum cDNA, clone: FC26AC04, HTC in fruit. // gb_htc // 11 // ---	ACF06586	aluminum-induced protein [Elaeis guineensis]	5e-77	11.8286	11.6034	11.8092	11.9182	11.7811	11.7306	11.8483	12.3252	12.2869	12.2462	12.1305	12.2598	12.0215	12.0755	12.2988	11.925	12.4336	12.4602	P	P	P	P	P	P	P	P	P	P	P	P	P	P	P	P	P	P	-0.0629101	0.843048	0.343582	0.140653
Les.165.2.S1_at	Les.165.2	SGN-U312745	408	e-114	gb:AW040489 /DB_XREF=gi:5899339 /DB_XREF=EST283449 /CLONE=cLET7D21 /TID=Les.165.2 /CNT=47 /FEA=EST /TIER=ConsEnd /STK=0 /UG=Les.165 /UG_TITLE=Transcribed locus, moderately similar to NP_188925.1 Arabidopsis thaliana At3g22850 gene /REP_ORG=L. esculentum	AK246844 // Solanum lycopersicum cDNA, clone: FC26AC04, HTC in fruit. // gb_htc // 11 // ---	XP_002517063	Stem-specific protein TSJT1, putative [Ricinus communis]	1e-33	10.404	10.131	10.6289	10.6499	10.4529	10.7653	11.3134	11.1363	11.4377	11.4289	11.4871	11.4805	11.2268	11.3627	11.1038	11.1329	11.3612	11.7817	P	P	P	P	P	P	P	P	P	P	P	P	P	P	P	P	P	P	-0.234744	0.400071	0.803045	0.00387904
Les.2504.1.A1_at	Les.2504.1	SGN-U317256	295	3e-80	gb:BG628687 /DB_XREF=gi:13680160 /DB_XREF=cC-esflcLEL23D18a1 /CLONE=cC-esflcLEL23D18a1 /TID=Les.2504.1 /CNT=2 /FEA=EST /TIER=ConsEnd /STK=1 /UG=Les.2504 /UG_TITLE=Transcribed locus, weakly similar to NP_173394.1 Arabidopsis thaliana At1g19640 gene /REP_OR	AW944930 // /DB_XREF=EST336980 /CLONE=cTOB12J5 // gb // --- // --- /// BG628687 // /DB_XREF=cC-esflcLEL23D18a1 /CLONE=cC-esflcLEL23D18a1 // gb // --- // ---		no hits found		9.00019	6.96849	8.69102	6.30553	9.95803	6.37701	11.8036	8.64871	8.22948	9.69227	9.50447	6.61473	4.33206	7.33541	5.07432	9.1739	7.09131	11.4503	P	P	P	P	P	P	P	P	P	P	P	P	A	P	P	P	P	P	0.67304	0.787035	1.77302	0.384099
Les.1651.1.A1_at	Les.1651.1	SGN-U330163	236	2e-62	gb:BG627720 /DB_XREF=gi:13679193 /DB_XREF=cC-esflcLEL19D04d1 /CLONE=cC-esflcLEL19D04d1 /TID=Les.1651.1 /CNT=1 /FEA=EST /TIER=ConsEnd /STK=1 /UG=Les.1651 /UG_TITLE=Transcribed locus /REP_ORG=L. esculentum	BG627720 // /DB_XREF=cC-esflcLEL19D04d1 /CLONE=cC-esflcLEL19D04d1 // gb // --- // ---		no hits found		4.61625	4.68612	4.55372	4.62734	5.01475	4.69392	5.28999	4.18014	4.80084	3.91793	4.09181	3.91259	3.47248	4.57844	5.32599	4.39879	4.45437	3.91652	P	P	P	P	P	P	P	P	P	P	A	P	A	P	P	P	A	P	-0.159973	0.82748	-0.480753	0.411699
Les.1652.1.S1_at	Les.1652.1	SGN-U316073	922	0	gb:BT013207.1 /DB_XREF=gi:47104622 /TID=Les.1652.1 /CNT=20 /FEA=mRNA /TIER=ConsEnd /STK=1 /UG=Les.1652 /UG_TITLE=Transcribed locus, moderately similar to NP_194886.1 Arabidopsis thaliana At4g31580 gene /DEF=Lycopersicon esculentum clone 134417F, mRNA sequ	AK246700 // Solanum lycopersicum cDNA, clone: FC19DH07, HTC in fruit. // gb_htc // 10 // --- /// AK326140 // Solanum lycopersicum cDNA, clone: LEFL2002CH05, HTC in fruit. // gb_htc // 11 // --- /// BT013207 // Lycopersicon esculentum clone 134417F, mRNA s	XP_002515364	arginine/serine-rich splicing factor, putative [Ricinus communis]	4e-29	11.5148	11.4384	11.3994	11.0233	11.0195	11.0053	11.9123	11.4622	11.8582	11.5075	11.9454	11.5668	11.862	11.6635	11.8071	11.4327	11.8872	11.3771	P	P	P	P	P	P	P	P	P	P	P	P	P	P	P	P	P	P	0.434844	0.00449749	0.475079	0.00241256
Les.1653.1.A1_at	Les.1653.1	SGN-U325166	200	1e-51	gb:BG627745 /DB_XREF=gi:13679218 /DB_XREF=cC-esflcLEL19E16a1 /CLONE=cC-esflcLEL19E16a1 /TID=Les.1653.1 /CNT=1 /FEA=EST /TIER=ConsEnd /STK=0 /UG=Les.1653 /UG_TITLE=Transcribed locus /REP_ORG=L. esculentum	BG627745 // /DB_XREF=cC-esflcLEL19E16a1 /CLONE=cC-esflcLEL19E16a1 // gb // --- // ---		no hits found		11.5615	11.5584	11.4151	10.9816	11.217	11.1086	11.2436	11.5377	11.2821	11.4258	11.0862	10.972	11.1837	11.6409	11.323	11.5473	10.9425	11.5357	P	P	P	P	P	P	P	P	P	P	P	P	P	P	P	P	P	P	0.40926	0.0516307	0.472242	0.0262345
Les.1654.1.A1_at	Les.1654.1	SGN-U336475	256	3e-68	gb:BG627748 /DB_XREF=gi:13679221 /DB_XREF=cC-esflcLEL19E20a1 /CLONE=cC-esflcLEL19E20a1 /TID=Les.1654.1 /CNT=1 /FEA=EST /TIER=ConsEnd /STK=1 /UG=Les.1654 /UG_TITLE=Transcribed locus, moderately similar to NP_175627.1 Arabidopsis thaliana At1g52150 gene /RE	BG627748 // /DB_XREF=cC-esflcLEL19E20a1 /CLONE=cC-esflcLEL19E20a1 // gb // --- // ---		no hits found		9.99307	9.84491	9.51579	9.85217	9.78265	9.67306	10.2055	10.3578	10.7251	9.98973	10.0522	9.76699	10.6455	10.0079	10.8954	9.19028	10.6116	9.09314	P	P	P	P	P	P	P	P	P	P	P	P	P	P	P	P	P	P	0.0152967	0.979605	-0.338849	0.365345
Les.1655.1.A1_at	Les.1655.1	SGN-U344396	178	3e-45	gb:BG627771 /DB_XREF=gi:13679244 /DB_XREF=cC-esflcLEL19G02a1 /CLONE=cC-esflcLEL19G02a1 /TID=Les.1655.1 /CNT=1 /FEA=EST /TIER=ConsEnd /STK=1 /UG=Les.1655 /UG_TITLE=Transcribed locus /REP_ORG=L. esculentum	BG627771 // /DB_XREF=cC-esflcLEL19G02a1 /CLONE=cC-esflcLEL19G02a1 // gb // --- // ---		no hits found		6.9435	6.9819	7.50041	8.42593	8.18315	8.39061	4.98414	5.15206	4.87164	5.5974	4.63659	6.06448	3.51575	5.10288	4.24871	6.19351	4.39707	5.93719	P	P	P	P	P	P	P	P	P	P	P	P	A	P	P	P	A	P	-1.19129	0.0143633	-2.5887	3.96e-05
Les.1657.1.A1_at	Les.1657.1	SGN-U331531	220	1e-57	gb:BG627797 /DB_XREF=gi:13679270 /DB_XREF=cC-esflcLEL19H16d1 /CLONE=cC-esflcLEL19H16d1 /TID=Les.1657.1 /CNT=1 /FEA=EST /TIER=ConsEnd /STK=1 /UG=Les.1657 /UG_TITLE=Transcribed locus, moderately similar to NP_176435.1 Arabidopsis thaliana At1g62450 gene /RE	AK329873 // Solanum lycopersicum cDNA, clone: LEFL3159F24, HTC in root. // gb_htc // 11 // ---		no hits found		7.41433	7.45534	7.45116	8.00282	8.03186	8.20723	8.54935	6.62427	9.05892	6.59556	8.24053	6.13041	8.10382	6.51973	8.2418	6.3436	8.38024	6.49992	P	P	P	P	P	P	P	P	P	P	P	P	P	P	P	P	P	P	-0.640364	0.0195433	-1.62622	1.55e-05
Les.1659.1.A1_at	Les.1659.1	SGN-U320846	250	1e-66	gb:BG627812 /DB_XREF=gi:13679285 /DB_XREF=cC-esflcLEL19I09d1 /CLONE=cC-esflcLEL19I09d1 /TID=Les.1659.1 /CNT=2 /FEA=EST /TIER=ConsEnd /STK=1 /UG=Les.1659 /UG_TITLE=Transcribed locus, weakly similar to NP_197105.1 Arabidopsis thaliana At5g16010 gene /REP_OR	BF176481 // /DB_XREF=EST341701 /CLONE=cLEZ20E8 // gb // --- // --- /// BG627812 // /DB_XREF=cC-esflcLEL19I09d1 /CLONE=cC-esflcLEL19I09d1 // gb // --- // ---	XP_002275776	PREDICTED: hypothetical protein [Vitis vinifera]	5e-06	6.51837	6.81308	6.6594	6.66308	7.21622	7.05747	8.17956	7.32145	9.36714	6.5995	8.42727	6.6949	9.09302	6.75026	9.50948	6.56458	9.155	7.37711	P	P	P	P	P	P	P	P	P	P	P	P	P	P	P	P	P	P	-0.315306	0.520542	-0.0816056	0.897605
Les.1660.1.A1_at	Les.1660.1	SGN-U333373	264	1e-70	gb:BG627813 /DB_XREF=gi:13679286 /DB_XREF=cC-esflcLEL19I11d1 /CLONE=cC-esflcLEL19I11d1 /TID=Les.1660.1 /CNT=1 /FEA=EST /TIER=ConsEnd /STK=1 /UG=Les.1660 /UG_TITLE=Transcribed locus /REP_ORG=L. esculentum	AK325444 // Solanum lycopersicum cDNA, clone: LEFL1096DA02, HTC in leaf. // gb_htc // 11 // ---		no hits found		7.99889	8.35365	7.9264	7.35643	7.71858	7.54009	8.54309	8.0757	9.01793	7.95168	8.48322	7.69802	8.7928	8.34874	9.41056	8.36493	9.12534	7.93413	P	P	P	P	P	P	P	P	P	P	P	P	P	P	P	P	P	P	0.554615	0.0587782	0.677569	0.0229204
Les.1661.1.A1_at	Les.1661.1	SGN-U329639	240	1e-63	gb:BG627823 /DB_XREF=gi:13679296 /DB_XREF=cC-esflcLEL19J04d1 /CLONE=cC-esflcLEL19J04d1 /TID=Les.1661.1 /CNT=1 /FEA=EST /TIER=ConsEnd /STK=0 /UG=Les.1661 /UG_TITLE=Transcribed locus, weakly similar to NP_567242.2 Arabidopsis thaliana At4g02510 gene /REP_OR	BG627823 // /DB_XREF=cC-esflcLEL19J04d1 /CLONE=cC-esflcLEL19J04d1 // gb // --- // ---		no hits found		9.02876	9.22051	8.87145	9.56217	9.32578	9.25064	8.54925	8.7786	8.75923	8.26443	8.41673	8.64978	8.54468	8.52267	8.44051	8.24625	8.72577	7.96463	P	P	P	P	P	P	P	P	P	P	P	P	P	P	P	P	P	P	-0.339292	0.182866	-1.13501	0.000212042
Les.1662.1.A1_at	Les.1662.1	No hits found	No hits found	No hits found	gb:BG627826 /DB_XREF=gi:13679299 /DB_XREF=cC-esflcLEL19J08d1 /CLONE=cC-esflcLEL19J08d1 /TID=Les.1662.1 /CNT=1 /FEA=EST /TIER=ConsEnd /STK=1 /UG=Les.1662 /UG_TITLE=Transcribed locus /REP_ORG=L. esculentum	BG627826 // /DB_XREF=cC-esflcLEL19J08d1 /CLONE=cC-esflcLEL19J08d1 // gb // --- // ---		no hits found		9.91004	9.77544	9.59245	9.2281	9.26163	9.06351	9.27803	9.75123	9.38193	9.44998	9.22793	9.44024	9.31225	9.7867	9.60022	9.58977	9.52173	9.50184	P	P	P	P	P	P	P	P	P	P	P	P	P	P	P	P	P	P	0.574896	0.00427009	0.441689	0.0212305
Les.1663.1.A1_at	Les.1663.1	SGN-U332481	186	1e-47	gb:BG627838 /DB_XREF=gi:13679311 /DB_XREF=cC-esflcLEL19J22d1 /CLONE=cC-esflcLEL19J22d1 /TID=Les.1663.1 /CNT=1 /FEA=EST /TIER=ConsEnd /STK=1 /UG=Les.1663 /UG_TITLE=Transcribed locus /REP_ORG=L. esculentum	BG627838 // /DB_XREF=cC-esflcLEL19J22d1 /CLONE=cC-esflcLEL19J22d1 // gb // --- // ---		no hits found		3.61635	3.57808	3.47316	3.67671	3.44723	3.43832	3.47154	3.43804	3.48589	3.70257	3.52664	3.77542	3.52774	3.30548	4.03337	3.54976	3.62137	3.52074	A	P	P	A	A	M	P	A	A	P	P	P	P	P	P	P	P	M	0.0351093	0.905976	-0.062091	0.819142
Les.1664.1.S1_at	Les.1664.1	SGN-U313915	440	e-123	gb:BG627851 /DB_XREF=gi:13679324 /DB_XREF=cC-esflcLEL19K16a1 /CLONE=cC-esflcLEL19K16a1 /TID=Les.1664.1 /CNT=4 /FEA=mRNA /TIER=ConsEnd /STK=1 /UG=Les.1664 /UG_TITLE=Transcribed locus, moderately similar to NP_191101.2 Arabidopsis thaliana At3g55410 gene /R	BT013018 // Lycopersicon esculentum clone 114256R, mRNA sequence. // gb // 9 // ---	XP_002528465	2-oxoglutarate dehydrogenase, putative [Ricinus communis]	0	8.37681	8.45928	8.10643	8.16725	8.00938	8.06426	8.30736	8.06505	7.93326	8.18875	8.08984	8.77755	8.02997	8.01581	8.1444	8.42006	7.93447	8.33036	P	P	P	P	P	P	P	P	P	P	P	P	P	P	P	P	P	P	0.233875	0.408504	0.175113	0.559545
Les.1665.1.S1_at	Les.1665.1	SGN-U322310	466	e-131	gb:AW623646 /DB_XREF=gi:7336673 /DB_XREF=EST321591 /CLONE=cTOB11J13 /TID=Les.1665.1 /CNT=5 /FEA=EST /TIER=ConsEnd /STK=0 /UG=Les.1665 /UG_TITLE=Transcribed locus, moderately similar to NP_565231.1 Arabidopsis thaliana At1g80160 gene /REP_ORG=L. esculentum	AK323812 // Solanum lycopersicum cDNA, clone: LEFL1065BE07, HTC in leaf. // gb_htc // 9 // --- /// AK326646 // Solanum lycopersicum cDNA, clone: LEFL2011C15, HTC in fruit. // gb_htc // 11 // ---	XP_002517606	lactoylglutathione lyase, putative [Ricinus communis]	1e-39	5.18438	4.43513	4.38534	3.9003	4.78385	4.84025	10.6139	7.83072	9.96928	6.0185	10.8068	6.63109	10.3132	7.07468	9.31148	7.34209	8.85908	9.06387	P	P	P	A	P	P	P	P	P	P	P	P	P	P	P	P	P	P	0.160151	0.891667	3.31875	0.000496974
Les.1667.1.S1_at	Les.1667.1	SGN-U319848	759	0	gb:BT013956.1 /DB_XREF=gi:47105371 /TID=Les.1667.1 /CNT=7 /FEA=mRNA /TIER=ConsEnd /STK=1 /UG=Les.1667 /UG_TITLE=Transcribed locus, weakly similar to NP_564678.1 Arabidopsis thaliana At1g55170 gene /DEF=Lycopersicon esculentum clone 132980F, mRNA sequence.	BT013956 // Lycopersicon esculentum clone 132980F, mRNA sequence. // gb // 11 // ---	ABN08416	Protein kinase PKN/PRK1, effector [Medicago truncatula]	7e-41	8.97461	9.31761	8.88136	8.63183	8.83426	8.73225	9.34059	8.99789	9.17348	8.68113	8.71975	8.91636	8.76661	9.09001	9.3505	9.16855	8.82893	8.84792	P	P	P	P	P	P	P	P	P	P	P	P	P	P	P	P	P	P	0.325078	0.257421	0.302715	0.296434
Les.1669.1.S1_at	Les.1669.1	SGN-U316471	278	7e-75	gb:AW029867 /DB_XREF=gi:5888623 /DB_XREF=EST273122 /CLONE=cLEC15F8 /TID=Les.1669.1 /CNT=6 /FEA=EST /TIER=ConsEnd /STK=0 /UG=Les.1669 /UG_TITLE=Transcribed locus, moderately similar to NP_198955.1 Arabidopsis thaliana At5g41390 gene /REP_ORG=L. esculentum	AK327976 // Solanum lycopersicum cDNA, clone: LEFL2042P24, HTC in fruit. // gb_htc // 11 // ---	NP_194078	hydroxyproline-rich glycoprotein family protein [Arabidopsis thaliana]	1e-17	10.0651	9.9436	10.0794	9.80702	9.93831	9.99357	10.8945	10.6577	10.4058	10.765	10.8544	11.0047	10.6097	10.8326	9.83039	11.0606	9.99525	11.2123	P	P	P	P	P	P	P	P	P	P	P	P	P	P	P	P	P	P	0.116422	0.739299	1.1222	0.000524297
Les.1669.2.A1_at	Les.1669.2	SGN-U316471	264	1e-70	gb:BG627877 /DB_XREF=gi:13679350 /DB_XREF=cC-esflcLEL19M07d1 /CLONE=cC-esflcLEL19M07d1 /TID=Les.1669.2 /CNT=1 /FEA=EST /TIER=ConsEnd /STK=1 /UG=Les.1669 /UG_TITLE=Transcribed locus, moderately similar to NP_198955.1 Arabidopsis thaliana At5g41390 gene /RE	BG627877 // /DB_XREF=cC-esflcLEL19M07d1 /CLONE=cC-esflcLEL19M07d1 // gb // --- // ---		no hits found		11.458	11.4726	11.2705	10.7328	10.849	10.7502	11.3057	11.6209	11.5034	11.471	11.3485	11.4686	11.3493	11.5207	11.4629	11.8157	11.6679	11.901	P	P	P	P	P	P	P	P	P	P	P	P	P	P	P	P	P	P	0.623043	0.00184045	0.968485	4.89e-05
Les.167.1.S1_at	Les.167.1	SGN-U315384	1027	0	gb:AF527880.1 /DB_XREF=gi:33327348 /TID=Les.167.1 /CNT=26 /FEA=FLmRNA /TIER=FL /STK=1 /UG=Les.167 /DEF=Lycopersicon esculentum superoxidase dismutase mRNA, complete cds. /PROD=superoxidase dismutase /FL=gb:M37151.1 gb:AF527880.1 /REP_ORG=L. esculentum	AF527880 // Lycopersicon esculentum superoxidase dismutase mRNA, complete cds. // gb // 10 // --- /// AK319476 // Solanum lycopersicum cDNA, clone: LEFL1005CG09, HTC in leaf. // gb_htc // 11 // --- /// BT012694 // Lycopersicon esculentum clone 113564F, mR	AAQ09007	superoxidase dismutase [Lycopersicon esculentum]	6e-100	12.0755	12.2664	12.5801	12.661	12.2463	13.2101	12.1269	11.3899	11.9749	12.2591	12.2568	11.704	11.6301	12.0949	11.3186	12.4246	11.7846	8.60474	P	P	P	P	P	P	P	P	P	P	P	P	P	P	P	P	P	P	-0.398454	0.75609	-1.66437	0.0983607
Les.1671.1.A1_at	Les.1671.1	SGN-U327904	252	4e-67	gb:BG627892 /DB_XREF=gi:13679365 /DB_XREF=cC-esflcLEL19N02d1 /CLONE=cC-esflcLEL19N02d1 /TID=Les.1671.1 /CNT=1 /FEA=EST /TIER=ConsEnd /STK=1 /UG=Les.1671 /UG_TITLE=Transcribed locus /REP_ORG=L. esculentum	AK322407 // Solanum lycopersicum cDNA, clone: LEFL1037CC11, HTC in leaf. // gb_htc // 11 // ---		no hits found		9.74697	9.84911	9.6088	10.2065	10.2166	10.4813	9.22145	9.48581	9.37926	9.35795	8.42519	9.25426	9.01362	9.75437	9.02394	9.60052	8.79723	9.29218	P	P	P	P	P	P	P	P	P	P	P	P	P	P	P	P	P	P	-0.56654	0.0569366	-0.752478	0.0138314
Les.1672.1.S1_at	Les.1672.1	SGN-U335926	335	4e-92	gb:AW038352 /DB_XREF=gi:5897106 /DB_XREF=EST280035 /CLONE=cLET6G20 /TID=Les.1672.1 /CNT=7 /FEA=EST /TIER=ConsEnd /STK=0 /UG=Les.1672 /UG_TITLE=Transcribed locus, weakly similar to NP_187630.1 Arabidopsis thaliana At3g10190 gene /REP_ORG=L. esculentum	AK324365 // Solanum lycopersicum cDNA, clone: LEFL1077AA09, HTC in leaf. // gb_htc // 11 // ---		no hits found		10.9087	11.1993	11.4941	11.3479	11.211	10.8458	10.6471	12.0381	10.7182	11.7888	11.0437	12.6907	11.1528	11.7604	10.5286	11.6136	11.288	12.064	P	P	P	P	P	P	P	P	P	P	P	P	P	P	P	P	P	P	0.0657807	0.906722	0.677767	0.075615
Les.1675.1.S1_at	Les.1675.1	SGN-U312588	815	0	gb:K03291.1 /DB_XREF=gi:170521 /TID=Les.1675.1 /CNT=97 /FEA=FLmRNA /TIER=FL+Stack /STK=15 /UG=Les.1675 /UG_TITLE=Leaf wound-induced proteinase inhibitor II /DEF=Tomato leaf wound-induced proteinase inhibitor II mRNA, complete cds. /FL=gb:K03291.1 /REP_ORG	AK247055 // Solanum lycopersicum cDNA, clone: LEFL1024AG09, HTC in leaf. // gb_htc // 11 // --- /// BT013250 // Lycopersicon esculentum clone 134756F, mRNA sequence. // gb // 11 // --- /// K03291 // Tomato leaf wound-induced proteinase inhibitor II mRNA,	ACF06462	24 kDa seed maturation protein [Elaeis guineensis]	3e-81	9.81842	7.36592	8.82941	7.93778	12.9382	10.572	12.5369	9.53114	12.6539	8.25046	12.0921	9.42097	8.41171	8.42636	10.0429	10.628	11.3874	13.8182	P	P	P	P	P	P	P	P	P	P	P	P	P	P	P	P	P	P	-1.8114	0.394201	0.474898	0.863923
Les.1675.1.S2_at	Les.1675.1	SGN-U313830	938	0	gb:K03291.1 /DB_XREF=gi:170521 /TID=Les.1675.1 /CNT=97 /FEA=FLmRNA /TIER=ConsEnd /STK=0 /UG=Les.1675 /UG_TITLE=Leaf wound-induced proteinase inhibitor II /DEF=Tomato leaf wound-induced proteinase inhibitor II mRNA, complete cds. /FL=gb:K03291.1 /REP_ORG=L	AK319830 // Solanum lycopersicum cDNA, clone: LEFL1002CC10, HTC in leaf. // gb_htc // 9 // --- /// AK329039 // Solanum lycopersicum cDNA, clone: LEFL3082B11, HTC in root. // gb_htc // 9 // --- /// BT013250 // Lycopersicon esculentum clone 134756F, mRNA se	ACF06462	24 kDa seed maturation protein [Elaeis guineensis]	3e-81	11.1215	11.3041	10.9632	10.8446	11.1126	10.7208	11.6983	11.6622	11.8013	11.4269	11.6147	11.4103	12.134	11.5686	11.5686	11.5585	11.446	11.8462	P	P	P	P	P	P	P	P	P	P	P	P	P	P	P	P	P	P	0.236922	0.388875	0.765126	0.00500522
Les.1676.1.A1_at	Les.1676.1	SGN-U337870	170	7e-43	gb:BG627928 /DB_XREF=gi:13679401 /DB_XREF=cC-esflcLEL19O22a1 /CLONE=cC-esflcLEL19O22a1 /TID=Les.1676.1 /CNT=1 /FEA=EST /TIER=ConsEnd /STK=1 /UG=Les.1676 /UG_TITLE=Transcribed locus, weakly similar to NP_188509.1 Arabidopsis thaliana At3g18790 gene /REP_OR	BG627928 // /DB_XREF=cC-esflcLEL19O22a1 /CLONE=cC-esflcLEL19O22a1 // gb // --- // ---		no hits found		9.65432	9.54047	9.39174	9.45192	9.35087	9.45635	9.39228	9.46099	9.53206	9.30126	9.36595	9.21853	9.63387	9.23816	9.57134	9.41003	9.68382	9.21189	P	P	P	P	P	P	P	P	P	P	P	P	P	P	P	P	P	P	0.109132	0.530034	-0.133016	0.425749
Les.1677.1.A1_at	Les.1677.1	SGN-U328041	246	2e-65	gb:BG627941 /DB_XREF=gi:13679414 /DB_XREF=cC-esflcLEL19P11d1 /CLONE=cC-esflcLEL19P11d1 /TID=Les.1677.1 /CNT=1 /FEA=EST /TIER=ConsEnd /STK=0 /UG=Les.1677 /UG_TITLE=Transcribed locus /REP_ORG=L. esculentum	BG627941 // /DB_XREF=cC-esflcLEL19P11d1 /CLONE=cC-esflcLEL19P11d1 // gb // --- // ---		no hits found		4.32	4.45671	3.96016	3.78464	3.78429	3.4044	4.40788	4.41577	5.25348	4.03817	3.90391	3.80237	4.37605	4.14186	5.04555	3.87167	4.5148	4.04658	P	P	P	P	P	P	P	P	P	P	P	P	P	P	P	P	P	P	0.58785	0.164812	0.362263	0.425228
Les.168.1.S1_at	Les.168.1	SGN-U314658	767	0	gb:BG627618 /DB_XREF=gi:13679091 /DB_XREF=cC-esflcLEL18J23d1 /CLONE=cC-esflcLEL18J23d1 /TID=Les.168.1 /CNT=63 /FEA=mRNA /TIER=ConsEnd /STK=1 /UG=Les.168 /UG_TITLE=Transcribed locus, moderately similar to NP_176084.1 Arabidopsis thaliana At1g57720 gene /RE	AI482814 // /DB_XREF=EST242137 /CLONE=cLEB3J3 // gb // --- // --- /// AI482822 // /DB_XREF=EST242145 /CLONE=cLEB3J3 // gb // --- // --- /// AI482829 // /DB_XREF=EST242152 /CLONE=cLEB3J3 // gb // --- // --- /// AI483394 // /DB_XREF=EST248988 /CLONE=cLEB1A9	ABB87108	putative elongation factor 1-gamma-like [Solanum tuberosum]	6e-189	12.869	12.7894	12.5943	11.9363	12.1413	12.0559	12.891	12.8284	12.8643	12.8855	12.7085	12.5763	12.6252	12.9111	12.9921	12.8063	12.9414	12.6451	P	P	P	P	P	P	P	P	P	P	P	P	P	P	P	P	P	P	0.706369	0.00108009	0.742973	0.000731637
Les.1680.1.A1_at	Les.1680.1	SGN-U314226	258	7e-69	gb:L24005.1 /DB_XREF=gi:399608 /TID=Les.1680.1 /CNT=2 /FEA=mRNA /TIER=ConsEnd /STK=0 /UG=Les.1680 /UG_TITLE=(DB115) meloidogyne-induced giant cell protein mRNA, 3 end. /DEF=Lycopersicon esculentum (DB115) meloidogyne-induced giant cell protein mRNA, 3 end	L24005 // Lycopersicon esculentum (DB115) meloidogyne-induced giant cell protein mRNA, 3' end. // gb // 11 // ---		no hits found		10.1433	10.4365	10.2534	10.1901	10.3115	10.2333	10.4161	10.1885	10.3342	10.1557	10.14	10.2334	10.4984	10.435	10.5827	10.2751	10.2903	10.4781	P	P	P	P	P	P	P	P	P	P	P	P	P	P	P	P	P	P	0.0327226	0.892405	0.151064	0.402085
Les.1684.1.A1_at	Les.1684.1	SGN-U318829	232	4e-61	gb:BG628033 /DB_XREF=gi:13679506 /DB_XREF=cC-esflcLEL1N08a1 /CLONE=cC-esflcLEL1N08a1 /TID=Les.1684.1 /CNT=1 /FEA=EST /TIER=ConsEnd /STK=1 /UG=Les.1684 /UG_TITLE=Transcribed locus /REP_ORG=L. esculentum	BG628033 // /DB_XREF=cC-esflcLEL1N08a1 /CLONE=cC-esflcLEL1N08a1 // gb // --- // ---		no hits found		12.3012	12.3285	12.2541	12.6844	12.6039	12.7009	10.6411	11.4709	10.9126	11.5152	10.4588	11.4767	10.648	11.6499	10.4562	11.9425	10.9783	10.9791	P	P	P	P	P	P	P	P	P	P	P	P	P	P	P	P	P	P	-0.368467	0.216938	-1.13922	0.000699545
Les.1685.1.A1_at	Les.1685.1	SGN-U315185	264	1e-70	gb:BG628779 /DB_XREF=gi:13680252 /DB_XREF=cC-esflcLEL23J15a1 /CLONE=cC-esflcLEL23J15a1 /TID=Les.1685.1 /CNT=2 /FEA=EST /TIER=ConsEnd /STK=2 /UG=Les.1685 /UG_TITLE=Transcribed locus /REP_ORG=L. esculentum	AK323530 // Solanum lycopersicum cDNA, clone: LEFL1059AC01, HTC in leaf. // gb_htc // 11 // ---		no hits found		10.6367	10.8715	10.4498	10.8596	10.8692	10.9073	11.4647	10.0655	11.4879	10.3101	11.6067	10.3693	11.5226	10.1402	11.3862	10.4625	11.5491	10.6007	P	P	P	P	P	P	P	P	P	P	P	P	P	P	P	P	P	P	-0.226059	0.305947	-0.477577	0.0257756
Les.1686.1.S1_at	Les.1686.1	SGN-U317096	361	e-100	gb:BE433751 /DB_XREF=gi:9431594 /DB_XREF=EST400280 /CLONE=cLEG20F22 /TID=Les.1686.1 /CNT=4 /FEA=EST /TIER=ConsEnd /STK=0 /UG=Les.1686 /UG_TITLE=Transcribed locus, moderately similar to NP_564690.1 Arabidopsis thaliana At1g55460 gene /REP_ORG=L. esculentum	BE433751 // /DB_XREF=EST400280 /CLONE=cLEG20F22 // gb // --- // --- /// BF112447 // /DB_XREF=EST440037 /CLONE=cLEG41K4 // gb // --- // --- /// BG628087 // /DB_XREF=cC-esflcLEL20C09d1 /CLONE=cC-esflcLEL20C09d1 // gb // --- // --- /// BI422563 // /DB_XREF=E	NP_564690	Kin17 DNA-binding protein-related [Arabidopsis thaliana]	4e-37	9.25318	9.06639	9.09124	9.06849	9.01751	8.95203	9.17445	9.34124	9.88209	8.70984	8.97046	9.17715	9.87416	9.10781	9.74082	8.74109	10.034	8.57589	P	P	P	P	P	P	P	P	P	P	P	P	P	P	P	P	P	P	0.124264	0.760484	-0.204409	0.578026
Les.1686.2.S1_at	Les.1686.2	SGN-U317096	339	3e-93	gb:AW443885 /DB_XREF=gi:6986067 /DB_XREF=EST308815 /CLONE=cLET45J3 /TID=Les.1686.2 /CNT=6 /FEA=EST /TIER=ConsEnd /STK=0 /UG=Les.1686 /UG_TITLE=Transcribed locus, moderately similar to NP_564690.1 Arabidopsis thaliana At1g55460 gene /REP_ORG=L. esculentum	AW221251 // /DB_XREF=EST297720 /CLONE=cLEF13H13 // gb // --- // --- /// AW443885 // /DB_XREF=EST308815 /CLONE=cLET45J3 // gb // --- // --- /// AW649145 // /DB_XREF=EST327599 /CLONE=cLEI7C14 // gb // --- // --- /// AW737601 // /DB_XREF=EST339028 /CLONE=cTO	NP_564690	Kin17 DNA-binding protein-related [Arabidopsis thaliana]	7e-14	8.89039	8.61593	8.7825	8.95536	8.66888	8.66552	9.02034	8.94779	9.59339	8.5741	9.34653	9.26127	9.7289	8.6767	9.32833	8.53599	9.71364	8.45616	P	P	P	P	P	P	P	P	P	P	P	P	P	P	P	P	P	P	-0.000316992	0.999486	-0.206976	0.498608
Les.1686.3.S1_at	Les.1686.3	SGN-U317096	210	1e-54	gb:AI898991 /DB_XREF=gi:5604893 /DB_XREF=EST268434 /CLONE=cLED36H11 /TID=Les.1686.3 /CNT=4 /FEA=EST /TIER=ConsEnd /STK=0 /UG=Les.1686 /UG_TITLE=Transcribed locus, moderately similar to NP_564690.1 Arabidopsis thaliana At1g55460 gene /REP_ORG=L. esculentum	AI487475 // /DB_XREF=EST245797 /CLONE=cLED11I22 // gb // --- // --- /// AI898991 // /DB_XREF=EST268434 /CLONE=cLED36H11 // gb // --- // --- /// AW094612 // /DB_XREF=EST287780 /CLONE=cLET29E18 // gb // --- // --- /// AW929260 // /DB_XREF=EST338048 /CLONE=c		no hits found		9.31545	9.19742	9.45609	8.65604	8.81282	8.83482	9.5041	9.44824	9.9133	9.45087	9.10065	8.95164	9.90215	9.50157	9.67222	9.0337	9.37256	8.97092	P	P	P	P	P	P	P	P	P	P	P	P	P	P	P	P	P	P	0.555096	0.0800173	0.400839	0.215828
Les.1687.1.A1_at	Les.1687.1	SGN-U321909	232	3e-61	gb:BG628099 /DB_XREF=gi:13679572 /DB_XREF=cC-esflcLEL20E04d1 /CLONE=cC-esflcLEL20E04d1 /TID=Les.1687.1 /CNT=1 /FEA=EST /TIER=ConsEnd /STK=1 /UG=Les.1687 /UG_TITLE=Transcribed locus /REP_ORG=L. esculentum	BG628099 // /DB_XREF=cC-esflcLEL20E04d1 /CLONE=cC-esflcLEL20E04d1 // gb // --- // ---		no hits found		8.49437	8.42228	8.25181	8.02043	8.3685	8.11261	8.14339	8.29704	8.40465	7.96732	7.68152	7.40571	8.03498	8.3403	8.95577	7.96655	8.24755	8.14779	P	P	P	P	P	P	P	P	P	P	P	P	P	P	P	P	P	P	0.222306	0.614284	-0.0156355	0.980314
Les.1688.1.S1_at	Les.1688.1	SGN-U320298	837	0	gb:BG628109 /DB_XREF=gi:13679582 /DB_XREF=cC-esflcLEL20E19a1 /CLONE=cC-esflcLEL20E19a1 /TID=Les.1688.1 /CNT=6 /FEA=mRNA /TIER=ConsEnd /STK=1 /UG=Les.1688 /UG_TITLE=Transcribed locus, weakly similar to NP_566388.2 Arabidopsis thaliana At3g11220 gene /REP_O	AK323762 // Solanum lycopersicum cDNA, clone: LEFL1063CC08, HTC in leaf. // gb_htc // 11 // --- /// BT014246 // Lycopersicon esculentum clone 133448F, mRNA sequence. // gb // 11 // ---	NP_566388	Paxneb protein-related [Arabidopsis thaliana]	2e-116	8.03479	8.22996	7.70273	7.71207	7.71598	7.61453	7.97874	8.16658	7.86112	7.86064	7.93352	8.28994	7.90933	8.19988	8.30821	7.88188	8.49604	7.93855	P	P	P	P	P	P	P	P	P	P	P	P	P	P	P	P	P	P	0.308298	0.220402	0.325911	0.192272
Les.1689.1.A1_at	Les.1689.1	SGN-U319854	236	2e-62	gb:BG628111 /DB_XREF=gi:13679584 /DB_XREF=cC-esflcLEL20E23d1 /CLONE=cC-esflcLEL20E23d1 /TID=Les.1689.1 /CNT=2 /FEA=EST /TIER=ConsEnd /STK=2 /UG=Les.1689 /UG_TITLE=Transcribed locus, weakly similar to NP_564255.1 Arabidopsis thaliana At1g26670 gene /REP_OR	AK327440 // Solanum lycopersicum cDNA, clone: LEFL2029K22, HTC in fruit. // gb_htc // 11 // ---		no hits found		9.84884	9.76021	9.55673	9.07844	9.24956	9.19751	9.09677	9.81531	9.65911	9.61187	9.06225	9.4562	9.87998	9.53572	9.82974	9.38539	9.72705	9.96939	P	P	P	P	P	P	P	P	P	P	P	P	P	P	P	P	P	P	0.546755	0.0348527	0.454994	0.0766675
Les.169.1.A1_at	Les.169.1	SGN-U325515	644	0	gb:AJ011108.1 /DB_XREF=gi:6434202 /TID=Les.169.1 /CNT=1 /FEA=mRNA /TIER=ConsEnd /STK=0 /UG=Les.169 /UG_TITLE=B-type cyclin, partial /DEF=Lycopersicon esculentum mRNA for B-type cyclin, partial. /REP_ORG=L. esculentum	AJ011108 // /DEF=Lycopersicon esculentum mRNA for B-type cyclin, partial. // gb // --- // ---	CAB60839	B-type cyclin [Solanum lycopersicum]	3e-83	3.61114	3.32301	3.38584	3.50888	3.30893	3.22169	3.83151	3.14645	3.30678	3.25806	3.54397	3.52149	3.69645	3.13886	3.41296	2.98584	3.30533	3.19095	A	A	A	A	A	A	P	A	A	A	A	A	A	A	A	A	A	A	0.0934983	0.746599	-0.24128	0.312442
Les.3035.1.A1_at	Les.3035.1	SGN-U312622	274	1e-73	gb:BI423372 /DB_XREF=gi:15198577 /DB_XREF=EST534038 /CLONE=cTOA21A11 /TID=Les.3035.1 /CNT=29 /FEA=EST /TIER=Stack /STK=25 /UG=Les.3035 /UG_TITLE=Transcribed locus, weakly similar to NP_173228.1 Arabidopsis thaliana At1g17860 gene /REP_ORG=L. esculentum	AK246942 // Solanum lycopersicum cDNA, clone: LEFL1001DE04, HTC in leaf. // gb_htc // 11 // ---		no hits found		13.2786	12.6643	13.3251	13.6706	13.8949	13.9843	13.093	12.2236	12.1438	12.8828	12.7371	12.8705	4.74331	11.3909	9.04839	13.2993	11.2137	13.8239	P	P	P	P	P	P	P	P	P	P	P	P	M	P	P	P	P	P	-0.760605	0.70123	-1.01191	0.586703
Les.1691.1.S1_at	Les.1691.1	SGN-U315589	971	0	gb:AY442185.1 /DB_XREF=gi:38231569 /GEN=GLB1 /TID=Les.1691.1 /CNT=18 /FEA=FLmRNA /TIER=FL /STK=3 /UG=Les.1691 /DEF=Lycopersicon esculentum PII-like protein (GLB1) mRNA, complete cds. /PROD=PII-like protein /FL=gb:AY442185.1 /REP_ORG=L. esculentum	AK246207 // Solanum lycopersicum cDNA, clone: FC03DF05, HTC in fruit. // gb_htc // 11 // --- /// AK323771 // Solanum lycopersicum cDNA, clone: LEFL1063DA04, HTC in leaf. // gb_htc // 11 // --- /// AY442185 // Lycopersicon esculentum PII-like protein (GLB1	AAR14689	PII-like protein [Lycopersicon esculentum]	5e-88	11.4504	11.4577	11.4285	11.7479	11.8131	11.7384	11.8173	11.2319	11.9265	11.3794	11.954	11.2863	11.8495	11.2375	11.6863	11.1843	12.0738	11.6208	P	P	P	P	P	P	P	P	P	P	P	P	P	P	P	P	P	P	-0.320938	0.0836571	-0.418924	0.0257749
Les.1694.1.A1_at	Les.1694.1	SGN-U325866	262	4e-70	gb:BG628150 /DB_XREF=gi:13679623 /DB_XREF=cC-esflcLEL20K19d1 /CLONE=cC-esflcLEL20K19d1 /TID=Les.1694.1 /CNT=2 /FEA=EST /TIER=ConsEnd /STK=1 /UG=Les.1694 /UG_TITLE=Transcribed locus /REP_ORG=L. esculentum	AK247812 // Solanum lycopersicum cDNA, clone: LEFL2020C13, HTC in fruit. // gb_htc // 11 // --- /// AK247815 // Solanum lycopersicum cDNA, clone: LEFL2021N03, HTC in fruit. // gb_htc // 11 // ---		no hits found		9.59648	9.25205	9.16652	8.85056	8.97414	8.89256	9.35934	9.18129	10.0252	8.82809	9.01867	8.5286	9.43779	8.87889	10.3033	8.41079	9.73894	8.3591	P	P	P	P	P	P	P	P	P	P	P	P	P	P	P	P	P	P	0.432594	0.290669	-0.356162	0.400101
Les.1696.1.A1_s_at	Les.1696.1	SGN-U316142	266	3e-71	gb:BG628163 /DB_XREF=gi:13679636 /DB_XREF=cC-esflcLEL20O01a1 /CLONE=cC-esflcLEL20O01a1 /TID=Les.1696.1 /CNT=2 /FEA=EST /TIER=ConsEnd /STK=1 /UG=Les.1696 /UG_TITLE=Transcribed locus, moderately similar to NP_567997.1 Arabidopsis thaliana At4g36105 gene /RE	BT012854 // Lycopersicon esculentum clone 113938R, mRNA sequence. // gb // 11 // ---		no hits found		10.4988	10.3658	10.3073	10.2576	10.408	10.292	10.4904	10.3643	10.8915	10.4884	10.2519	9.90728	10.6676	10.572	10.9203	10.525	10.6171	10.8257	P	P	P	P	P	P	P	P	P	P	P	P	P	P	P	P	P	P	0.0714326	0.83688	0.321696	0.215619
Les.1699.1.A1_at	Les.1699.1	SGN-U320368	264	1e-70	gb:BG628191 /DB_XREF=gi:13679664 /DB_XREF=cC-esflcLEL21B16a1 /CLONE=cC-esflcLEL21B16a1 /TID=Les.1699.1 /CNT=2 /FEA=EST /TIER=ConsEnd /STK=1 /UG=Les.1699 /UG_TITLE=Transcribed locus, weakly similar to NP_564075.1 Arabidopsis thaliana At1g19180 gene /REP_OR	AK320768 // Solanum lycopersicum cDNA, clone: LEFL1013AC07, HTC in leaf. // gb_htc // 10 // --- /// AK322011 // Solanum lycopersicum cDNA, clone: LEFL1032BC07, HTC in leaf. // gb_htc // 10 // ---		no hits found		10.8638	11.0587	11.3197	9.95223	10.4019	10.509	9.74724	11.4881	9.11178	11.3729	10.1714	10.8693	9.59035	11.1101	9.94139	11.4537	10.8596	11.7179	P	P	P	P	P	P	P	P	P	P	P	P	P	P	P	P	P	P	0.793038	0.0944488	1.13955	0.0185289
Les.1699.2.S1_at	Les.1699.2	SGN-U320368	803	0	gb:BI926936 /DB_XREF=gi:16235951 /DB_XREF=EST546825 /CLONE=cTOA31M23 /TID=Les.1699.2 /CNT=8 /FEA=EST /TIER=ConsEnd /STK=0 /UG=Les.1699 /UG_TITLE=Transcribed locus, weakly similar to NP_564075.1 Arabidopsis thaliana At1g19180 gene /REP_ORG=L. esculentum	AK320768 // Solanum lycopersicum cDNA, clone: LEFL1013AC07, HTC in leaf. // gb_htc // 11 // --- /// AK322011 // Solanum lycopersicum cDNA, clone: LEFL1032BC07, HTC in leaf. // gb_htc // 11 // --- /// EU670751 // Solanum lycopersicum cultivar LA2711 salt r	ACG50003	salt responsive protein 1 [Solanum lycopersicum]	8e-129	9.37836	9.52387	9.7865	8.87864	8.97199	9.08557	8.92209	10.1934	7.89446	10.2093	9.55748	10.2245	8.52933	9.97506	8.39548	10.4077	9.16271	10.6857	P	P	P	P	P	P	P	P	P	P	P	P	P	P	P	P	P	P	0.584174	0.225751	1.37742	0.00565267
[truncated: 9,178 more rows]
[truncated: 14 more columns]
