# Supplementary material for: A Systems Analysis With “Simplified Source-Sink Model” Reveals Metabolic Reprogramming in a Pair of Source-to-Sink Organs During Early Fruit Development in Tomato by LED Light Treatments
Source: Front Plant Sci. 2018 Oct 9;9:1439. doi: 10.3389/fpls.2018.01439 (PMC6191670; doi:10.3389/fpls.2018.01439)
Supplement: TABLE S4 — Summarized transcriptome data matrix and significantly changed transcripts obtained by RNA-Seq. FC, fold change; FDR, false discovery rate. [file Table_4.XLSX]

## Sheet: Legend
Supplemental Table S4. Summarized transcriptome data matrix and significantly changed transcripts obtained by RNA-seq.
FC, fold change; FDR, false discovery rate.
Comparison:
Fruit2w: P1000 vs P200 in tomato fruits (2 WAA)
Leaf1w: P1000 vs P200 in leaves (1 WAA)
Leaf2w: P1000 vs P200 in leaves (2 WAA)

## Sheet: Fruit2w
rownames(raw.fruit)	Fruit_1000PPF_2w_1	Fruit_200PPF_2w_1	stat_DESeq	rank_DESeq	logratio	affy_probe	GO	Annotation	polypeptide_ID	Human-readable description	Interpro2GO terms	SIFTER terms	Union of Interpro2GO+SIFTER term sets
Solyc00g005000.2.1	0	0	1	13780	NA		GO:0006508	Solyc00g005000.2.1 genomic_reference:SL2.40ch00 gene_region:16437-18189 transcript_region:SL2.40ch00:16437..18189+ go_terms:GO:0006508 functional_description:"Aspartic proteinase nepenthesin I (AHRD V1 **-- A9ZMF9_NEPAL); contains Interpro domain(s) IPR001461 Peptidase A1 "	Solyc00g005000.2.1	Aspartic proteinase nepenthesin I (AHRD V1 **-- A9ZMF9_NEPAL); contains Interpro domain(s) IPR001461 Peptidase A1	GO:0006508		GO:0006508
Solyc00g005040.2.1	3	1	1	13780	1.50298			Solyc00g005040.2.1 genomic_reference:SL2.40ch00 gene_region:550920-551576 transcript_region:SL2.40ch00:550920..551576+ functional_description:"Potassium channel (AHRD V1 ***- D0EM91_9ROSI); contains Interpro domain(s) IPR000595 Cyclic nucleotide-binding "	Solyc00g005040.2.1	Potassium channel (AHRD V1 ***- D0EM91_9ROSI); contains Interpro domain(s) IPR000595 Cyclic nucleotide-binding
Solyc00g005050.2.1	631	439	1	13780	0.44144	LesAffx.70301.1.S1_at		Solyc00g005050.2.1 genomic_reference:SL2.40ch00 gene_region:570544-575454 transcript_region:SL2.40ch00:570544..575454- functional_description:"Arabinogalactan protein (AHRD V1 ***- B6SST2_MAIZE)"	Solyc00g005050.2.1	Arabinogalactan protein (AHRD V1 ***- B6SST2_MAIZE)
Solyc00g005110.1.1	0	0	1	13780	NA			Solyc00g005110.1.1 evidence_code:10F0H0E0IEG genomic_reference:SL2.40ch00 gene_region:1124582-1125325 transcript_region:SL2.40ch00:1124582..1125325- functional_description:"Unknown Protein (AHRD V1)"	Solyc00g005110.1.1	Unknown Protein (AHRD V1)
Solyc00g005120.1.1	0	0	1	13780	NA			Solyc00g005120.1.1 evidence_code:10F0H0E0IEG genomic_reference:SL2.40ch00 gene_region:1129470-1129655 transcript_region:SL2.40ch00:1129470..1129655- functional_description:"Unknown Protein (AHRD V1)"	Solyc00g005120.1.1	Unknown Protein (AHRD V1)
Solyc00g005130.1.1	0	0	1	13780	NA			Solyc00g005130.1.1 evidence_code:10F0H0E0IEG genomic_reference:SL2.40ch00 gene_region:1132432-1133349 transcript_region:SL2.40ch00:1132432..1133349- functional_description:"Ulp1 protease family C-terminal catalytic domain containing protein (AHRD V1 ***- Q60D46_SOLDE)"	Solyc00g005130.1.1	Ulp1 protease family C-terminal catalytic domain containing protein (AHRD V1 ***- Q60D46_SOLDE)
Solyc00g005140.1.1	7	0	1	13780	Inf			Solyc00g005140.1.1 evidence_code:10F0H0E0IEG genomic_reference:SL2.40ch00 gene_region:1133637-1134149 transcript_region:SL2.40ch00:1133637..1134149- functional_description:"Unknown Protein (AHRD V1)"	Solyc00g005140.1.1	Unknown Protein (AHRD V1)
Solyc00g005160.1.1	3	2	1	13780	0.502983			Solyc00g005160.1.1 evidence_code:10F0H1E0IEG genomic_reference:SL2.40ch00 gene_region:1443094-1443587 transcript_region:SL2.40ch00:1443094..1443587- functional_description:"Retrovirus-related Pol polyprotein from transposon TNT 1-94 (AHRD V1 -*-- POLX_TOBAC)"	Solyc00g005160.1.1	Retrovirus-related Pol polyprotein from transposon TNT 1-94 (AHRD V1 -*-- POLX_TOBAC)
Solyc00g005170.1.1	1	3	1	13780	-1.66694			Solyc00g005170.1.1 evidence_code:10F0H0E0IEG genomic_reference:SL2.40ch00 gene_region:1639012-1639639 transcript_region:SL2.40ch00:1639012..1639639- functional_description:"Unknown Protein (AHRD V1)"	Solyc00g005170.1.1	Unknown Protein (AHRD V1)
Solyc00g005430.1.1	0	2	1	13780	-Inf			Solyc00g005430.1.1 evidence_code:10F0H0E0IEG genomic_reference:SL2.40ch00 gene_region:2358404-2358568 transcript_region:SL2.40ch00:2358404..2358568- functional_description:"Unknown Protein (AHRD V1)"	Solyc00g005430.1.1	Unknown Protein (AHRD V1)
Solyc00g005840.2.1	319	234	1	13780	0.365069		GO:0016671	Solyc00g005840.2.1 genomic_reference:SL2.40ch00 gene_region:3425432-3431059 transcript_region:SL2.40ch00:3425432..3431059- go_terms:GO:0016671 functional_description:"Thioredoxin family protein (AHRD V1 ***- D7MCJ1_ARALY); contains Interpro domain(s) IPR015467 Thioredoxin, core "	Solyc00g005840.2.1	Thioredoxin family protein (AHRD V1 ***- D7MCJ1_ARALY); contains Interpro domain(s) IPR015467 Thioredoxin, core	GO:0045454	GO:0016671	GO:0016671,GO:0045454
Solyc00g005870.1.1	0	0	1	13780	NA		GO:0008270	Solyc00g005870.1.1 evidence_code:10F0H0E0IEG genomic_reference:SL2.40ch00 gene_region:3435133-3436360 transcript_region:SL2.40ch00:3435133..3436360- go_terms:GO:0008270 functional_description:"Mutator-like transposase (AHRD V1 *-*- Q94HK4_ORYSA); contains Interpro domain(s) IPR006564 Zinc finger, PMZ-type "	Solyc00g005870.1.1	Mutator-like transposase (AHRD V1 *-*- Q94HK4_ORYSA); contains Interpro domain(s) IPR006564 Zinc finger, PMZ-type	GO:0008270		GO:0008270
Solyc00g006020.1.1	0	0	1	13780	NA			Solyc00g006020.1.1 evidence_code:10F0H0E0IEG genomic_reference:SL2.40ch00 gene_region:3945103-3945420 transcript_region:SL2.40ch00:3945103..3945420+ functional_description:"Endonuclease/exonuclease/phosphatase (AHRD V1 ***- A2Q500_MEDTR)"	Solyc00g006020.1.1	Endonuclease/exonuclease/phosphatase (AHRD V1 ***- A2Q500_MEDTR)
Solyc00g006470.1.1	68	39	1	13780	0.720081	AFFX-Le_25SrRNA_at		Solyc00g006470.1.1 evidence_code:10F0H0E0IEG genomic_reference:SL2.40ch00 gene_region:4196743-4198543 transcript_region:SL2.40ch00:4196743..4198543+ functional_description:"Unknown Protein (AHRD V1)"	Solyc00g006470.1.1	Unknown Protein (AHRD V1)
Solyc00g006490.2.1	629	620	1	13780	-0.0611876			Solyc00g006490.2.1 genomic_reference:SL2.40ch00 gene_region:4297199-4316361 transcript_region:SL2.40ch00:4297199..4316361+ functional_description:"Serine/threonine-protein phosphatase 6 regulatory subunit 3 (AHRD V1 **-- SAPS3_HUMAN); contains Interpro domain(s) IPR007587 SIT4 phosphatase-associated protein "	Solyc00g006490.2.1	Serine/threonine-protein phosphatase 6 regulatory subunit 3 (AHRD V1 **-- SAPS3_HUMAN); contains Interpro domain(s) IPR007587 SIT4 phosphatase-associated protein
Solyc00g006590.1.1	0	2	1	13780	-Inf			Solyc00g006590.1.1 evidence_code:10F0H0E0IEG genomic_reference:SL2.40ch00 gene_region:5030223-5031081 transcript_region:SL2.40ch00:5030223..5031081- functional_description:"Unknown Protein (AHRD V1)"	Solyc00g006590.1.1	Unknown Protein (AHRD V1)
Solyc00g006690.2.1	1	1	1	13780	-0.0819794	AFFX-Le_25SrRNA_at		Solyc00g006690.2.1 genomic_reference:SL2.40ch00 gene_region:5655376-5656165 transcript_region:SL2.40ch00:5655376..5656165+ functional_description:"Unknown Protein (AHRD V1)"	Solyc00g006690.2.1	Unknown Protein (AHRD V1)
Solyc00g006800.2.1	3659	4120	1	13780	-0.253174	Les.2871.1.S1_at	GO:0008152,GO:0005975,GO:0005737	Solyc00g006800.2.1 genomic_reference:SL2.40ch00 gene_region:5777117-5780677 transcript_region:SL2.40ch00:5777117..5780677+ go_terms:GO:0008152,GO:0005975,GO:0005737 functional_description:"Transaldolase (AHRD V1 ***- Q9FVH1_SOLLC); contains Interpro domain(s) IPR014634 Transaldolase, bacterial/plant type "	Solyc00g006800.2.1	Transaldolase (AHRD V1 ***- Q9FVH1_SOLLC); contains Interpro domain(s) IPR014634 Transaldolase, bacterial/plant type	GO:0005737,GO:0005975,GO:0008152		GO:0005737,GO:0005975,GO:0008152
Solyc00g006810.2.1	466	431	1	13780	0.0306627	LesAffx.16204.1.S1_at; LesAffx.16204.2.A1_at; LesAffx.16204.2.S1_at	GO:0005528	Solyc00g006810.2.1 genomic_reference:SL2.40ch00 gene_region:5786753-5791411 transcript_region:SL2.40ch00:5786753..5791411+ go_terms:GO:0005528 functional_description:"Peptidyl-prolyl cis-trans isomerase (AHRD V1 *-*- Q8DJW8_THEEB); contains Interpro domain(s) IPR001179 Peptidyl-prolyl cis-trans isomerase, FKBP-type "	Solyc00g006810.2.1	Peptidyl-prolyl cis-trans isomerase (AHRD V1 *-*- Q8DJW8_THEEB); contains Interpro domain(s) IPR001179 Peptidyl-prolyl cis-trans isomerase, FKBP-type	GO:0006457	GO:0005528	GO:0005528,GO:0006457
Solyc00g006820.2.1	259	321	1	13780	-0.391601		GO:0042936	Solyc00g006820.2.1 genomic_reference:SL2.40ch00 gene_region:5823068-5825816 transcript_region:SL2.40ch00:5823068..5825816+ go_terms:GO:0042936 functional_description:"Peptide transporter-like protein (AHRD V1 **-* Q9LYR6_ARATH); contains Interpro domain(s) IPR000109 TGF-beta receptor, type I/II extracellular region "	Solyc00g006820.2.1	Peptide transporter-like protein (AHRD V1 **-* Q9LYR6_ARATH); contains Interpro domain(s) IPR000109 TGF-beta receptor, type I/II extracellular region	GO:0016020	GO:0042936	GO:0016020,GO:0042936
Solyc00g006830.2.1	452	733	1	13780	-0.77947			Solyc00g006830.2.1 genomic_reference:SL2.40ch00 gene_region:5827877-5838053 transcript_region:SL2.40ch00:5827877..5838053- functional_description:"No exine formation-1 (AHRD V1 **-- Q9LYR7_ARATH)"	Solyc00g006830.2.1	No exine formation-1 (AHRD V1 **-- Q9LYR7_ARATH)
Solyc00g007000.1.1	1	0	1	13780	Inf			Solyc00g007000.1.1 evidence_code:10F0H0E0IEG genomic_reference:SL2.40ch00 gene_region:6548659-6548808 transcript_region:SL2.40ch00:6548659..6548808- functional_description:"Unknown Protein (AHRD V1)"	Solyc00g007000.1.1	Unknown Protein (AHRD V1)
Solyc00g007010.2.1	297	184	1	13780	0.608778		GO:0004439,GO:0043812	Solyc00g007010.2.1 genomic_reference:SL2.40ch00 gene_region:6556570-6569989 transcript_region:SL2.40ch00:6556570..6569989- go_terms:GO:0004439,GO:0043812 functional_description:"Phosphatidylinositol phosphate (PtdInsP) phosphatase involved in hydrolysis of PtdIns (AHRD V1 **** D6VWZ1_YEAST); contains Interpro domain(s) IPR002013 Synaptojanin, N-terminal "	Solyc00g007010.2.1	Phosphatidylinositol phosphate (PtdInsP) phosphatase involved in hydrolysis of PtdIns (AHRD V1 **** D6VWZ1_YEAST); contains Interpro domain(s) IPR002013 Synaptojanin, N-terminal		GO:0004439,GO:0043812	GO:0004439,GO:0043812
Solyc00g007030.1.1	0	67	0.041452	380	-Inf			Solyc00g007030.1.1 evidence_code:10F0H1E0IEG genomic_reference:SL2.40ch00 gene_region:6622946-6626691 transcript_region:SL2.40ch00:6622946..6626691- functional_description:"Glutathione S-transferase (AHRD V1 ***- Q76KW1_PEA); contains Interpro domain(s) IPR004046 Glutathione S-transferase, C-terminal "	Solyc00g007030.1.1	Glutathione S-transferase (AHRD V1 ***- Q76KW1_PEA); contains Interpro domain(s) IPR004046 Glutathione S-transferase, C-terminal
Solyc00g007040.1.1	0	5	1	13780	-Inf			Solyc00g007040.1.1 evidence_code:10F0H1E0IEG genomic_reference:SL2.40ch00 gene_region:6638888-6641862 transcript_region:SL2.40ch00:6638888..6641862- functional_description:"Glutathione-S-transferase (AHRD V1 ***- B5M1W3_RHEAU); contains Interpro domain(s) IPR004045 Glutathione S-transferase, N-terminal "	Solyc00g007040.1.1	Glutathione-S-transferase (AHRD V1 ***- B5M1W3_RHEAU); contains Interpro domain(s) IPR004045 Glutathione S-transferase, N-terminal
Solyc00g007060.2.1	220	198	1	13780	0.0700237	LesAffx.47699.1.S1_at	GO:0005515,GO:0004674	Solyc00g007060.2.1 genomic_reference:SL2.40ch00 gene_region:6674808-6680369 transcript_region:SL2.40ch00:6674808..6680369- go_terms:GO:0005515,GO:0004674 functional_description:"Serine/threonine kinase-like protein ABC1063 (AHRD V1 **** Q1KMP8_HORVD); contains Interpro domain(s) IPR002290 Serine/threonine protein kinase "	Solyc00g007060.2.1	Serine/threonine kinase-like protein ABC1063 (AHRD V1 **** Q1KMP8_HORVD); contains Interpro domain(s) IPR002290 Serine/threonine protein kinase	GO:0006468	GO:0004674,GO:0005515	GO:0004674,GO:0005515,GO:0006468
Solyc00g007070.2.1	1801	1408	1	13780	0.273171	LesAffx.68410.1.S1_at	GO:0017025,GO:0003729	Solyc00g007070.2.1 genomic_reference:SL2.40ch00 gene_region:6691363-6693677 transcript_region:SL2.40ch00:6691363..6693677- go_terms:GO:0017025,GO:0003729 functional_description:"Heterogeneous nuclear ribonucleoprotein H1 (AHRD V1 **-- Q8C2Q7_MOUSE); contains Interpro domain(s) IPR012677 Nucleotide-binding, alpha-beta plait "	Solyc00g007070.2.1	Heterogeneous nuclear ribonucleoprotein H1 (AHRD V1 **-- Q8C2Q7_MOUSE); contains Interpro domain(s) IPR012677 Nucleotide-binding, alpha-beta plait	GO:0000166,GO:0003676	GO:0003729,GO:0017025	GO:0000166,GO:0003676,GO:0003729,GO:0017025
Solyc00g007080.2.1	13	30	1	13780	-1.28843			Solyc00g007080.2.1 genomic_reference:SL2.40ch00 gene_region:6694951-6699143 transcript_region:SL2.40ch00:6694951..6699143- functional_description:"Unknown Protein (AHRD V1); contains Interpro domain(s) IPR007514 CHD5-like protein "	Solyc00g007080.2.1	Unknown Protein (AHRD V1); contains Interpro domain(s) IPR007514 CHD5-like protein
Solyc00g007090.2.1	198	119	1	13780	0.652559	LesAffx.66836.1.S1_at		Solyc00g007090.2.1 genomic_reference:SL2.40ch00 gene_region:6702334-6706142 transcript_region:SL2.40ch00:6702334..6706142+ functional_description:"Multi-pass transmembrane protein (AHRD V1 *--- Q5CMR0_CRYHO); contains Interpro domain(s) IPR019328 GPI-GlcNAc transferase complex, PIG-H component "	Solyc00g007090.2.1	Multi-pass transmembrane protein (AHRD V1 *--- Q5CMR0_CRYHO); contains Interpro domain(s) IPR019328 GPI-GlcNAc transferase complex, PIG-H component
Solyc00g007100.2.1	262	239	1	13780	0.0505768		GO:0004674	Solyc00g007100.2.1 genomic_reference:SL2.40ch00 gene_region:6708738-6712713 transcript_region:SL2.40ch00:6708738..6712713- go_terms:GO:0004674 functional_description:"Serine/threonine protein kinase (AHRD V1 **** Q2U105_ASPOR); contains Interpro domain(s) IPR002290 Serine/threonine protein kinase "	Solyc00g007100.2.1	Serine/threonine protein kinase (AHRD V1 **** Q2U105_ASPOR); contains Interpro domain(s) IPR002290 Serine/threonine protein kinase	GO:0006468	GO:0004674	GO:0004674,GO:0006468
Solyc00g007110.2.1	111	190	1	13780	-0.857419		GO:0005509	Solyc00g007110.2.1 genomic_reference:SL2.40ch00 gene_region:6717031-6721766 transcript_region:SL2.40ch00:6717031..6721766+ go_terms:GO:0005509 functional_description:"Epidermal growth factor receptor substrate 15 (AHRD V1 *--- EPS15_HUMAN); contains Interpro domain(s) IPR011992 EF-Hand type "	Solyc00g007110.2.1	Epidermal growth factor receptor substrate 15 (AHRD V1 *--- EPS15_HUMAN); contains Interpro domain(s) IPR011992 EF-Hand type	GO:0005509		GO:0005509
Solyc00g007120.2.1	349	406	1	13780	-0.300232		GO:0005509	Solyc00g007120.2.1 genomic_reference:SL2.40ch00 gene_region:6727955-6738460 transcript_region:SL2.40ch00:6727955..6738460+ go_terms:GO:0005509 functional_description:"Calcium-binding EF hand family protein (AHRD V1 ***- D7KK32_ARALY); contains Interpro domain(s) IPR011992 EF-Hand type "	Solyc00g007120.2.1	Calcium-binding EF hand family protein (AHRD V1 ***- D7KK32_ARALY); contains Interpro domain(s) IPR011992 EF-Hand type	GO:0005509		GO:0005509
Solyc00g007130.2.1	4	7	1	13780	-0.889334		GO:0015187	Solyc00g007130.2.1 genomic_reference:SL2.40ch00 gene_region:6739403-6740902 transcript_region:SL2.40ch00:6739403..6740902- go_terms:GO:0015187 functional_description:"Amino acid transporter family protein (AHRD V1 **** D7LI10_ARALY); contains Interpro domain(s) IPR013057 Amino acid transporter, transmembrane "	Solyc00g007130.2.1	Amino acid transporter family protein (AHRD V1 **** D7LI10_ARALY); contains Interpro domain(s) IPR013057 Amino acid transporter, transmembrane		GO:0015187	GO:0015187
Solyc00g007140.1.1	50	73	1	13780	-0.627948			Solyc00g007140.1.1 evidence_code:10F0H0E0IEG genomic_reference:SL2.40ch00 gene_region:6749922-6750245 transcript_region:SL2.40ch00:6749922..6750245- functional_description:"Unknown Protein (AHRD V1)"	Solyc00g007140.1.1	Unknown Protein (AHRD V1)
Solyc00g007150.2.1	28	12	1	13780	1.14041			Solyc00g007150.2.1 genomic_reference:SL2.40ch00 gene_region:6750640-6751129 transcript_region:SL2.40ch00:6750640..6751129+ functional_description:"Unknown Protein (AHRD V1)"	Solyc00g007150.2.1	Unknown Protein (AHRD V1)
Solyc00g007160.1.1	14	14	1	13780	-0.0819794			Solyc00g007160.1.1 evidence_code:10F0H0E0IEG genomic_reference:SL2.40ch00 gene_region:6759159-6759662 transcript_region:SL2.40ch00:6759159..6759662+ functional_description:"Transposase (AHRD V1 **-- Q0ZCF0_POPTR)"	Solyc00g007160.1.1	Transposase (AHRD V1 **-- Q0ZCF0_POPTR)
Solyc00g007170.1.1	2	2	1	13780	-0.0819794			Solyc00g007170.1.1 evidence_code:10F0H0E0IEG genomic_reference:SL2.40ch00 gene_region:6760470-6761009 transcript_region:SL2.40ch00:6760470..6761009+ functional_description:"Unknown Protein (AHRD V1)"	Solyc00g007170.1.1	Unknown Protein (AHRD V1)
Solyc00g007190.2.1	30	19	1	13780	0.576984		GO:0004722	Solyc00g007190.2.1 genomic_reference:SL2.40ch00 gene_region:6787016-6792049 transcript_region:SL2.40ch00:6787016..6792049- go_terms:GO:0004722 functional_description:"Serine/threonine phosphatase family protein (AHRD V1 **** C1E0J1_9CHLO); contains Interpro domain(s) IPR015655 Protein phosphatase 2C "	Solyc00g007190.2.1	Serine/threonine phosphatase family protein (AHRD V1 **** C1E0J1_9CHLO); contains Interpro domain(s) IPR015655 Protein phosphatase 2C	GO:0003824	GO:0004722	GO:0003824,GO:0004722
Solyc00g007200.2.1	59	44	1	13780	0.341232		GO:0016021	Solyc00g007200.2.1 genomic_reference:SL2.40ch00 gene_region:6816892-6823417 transcript_region:SL2.40ch00:6816892..6823417+ go_terms:GO:0016021 functional_description:"MLO-like protein 3 (AHRD V1 ***- C6EWE6_VITVI); contains Interpro domain(s) IPR004326 Mlo-related protein "	Solyc00g007200.2.1	MLO-like protein 3 (AHRD V1 ***- C6EWE6_VITVI); contains Interpro domain(s) IPR004326 Mlo-related protein	GO:0016021		GO:0016021
Solyc00g007220.2.1	26	73	1	13780	-1.57136		GO:0008270	Solyc00g007220.2.1 genomic_reference:SL2.40ch00 gene_region:6848265-6849337 transcript_region:SL2.40ch00:6848265..6849337+ go_terms:GO:0008270 functional_description:"Ring finger protein (AHRD V1 ***- O49869_HORVU); contains Interpro domain(s) IPR018957 Zinc finger, C3HC4 RING-type "	Solyc00g007220.2.1	Ring finger protein (AHRD V1 ***- O49869_HORVU); contains Interpro domain(s) IPR018957 Zinc finger, C3HC4 RING-type	GO:0008270		GO:0008270
Solyc00g007260.2.1	415	444	1	13780	-0.179428		GO:0006508	Solyc00g007260.2.1 genomic_reference:SL2.40ch00 gene_region:6896013-6900521 transcript_region:SL2.40ch00:6896013..6900521+ go_terms:GO:0006508 functional_description:"Sentrin-specific protease 7 (AHRD V1 *-*- SENP7_HUMAN); contains Interpro domain(s) IPR003653 Peptidase C48, SUMO/Sentrin/Ubl1 "	Solyc00g007260.2.1	Sentrin-specific protease 7 (AHRD V1 *-*- SENP7_HUMAN); contains Interpro domain(s) IPR003653 Peptidase C48, SUMO/Sentrin/Ubl1	GO:0006508		GO:0006508
Solyc00g007270.2.1	4552	2300	1	13780	0.902887	Les.4578.1.S1_at	GO:0005515,GO:0043023	Solyc00g007270.2.1 genomic_reference:SL2.40ch00 gene_region:6900991-6904901 transcript_region:SL2.40ch00:6900991..6904901- go_terms:GO:0005515,GO:0043023 functional_description:"Translation initiation factor (AHRD V1 ***- A6ZWQ9_YEAS7); contains Interpro domain(s) IPR002769 Translation initiation factor IF6 "	Solyc00g007270.2.1	Translation initiation factor (AHRD V1 ***- A6ZWQ9_YEAS7); contains Interpro domain(s) IPR002769 Translation initiation factor IF6	GO:0042256	GO:0005515,GO:0043023	GO:0005515,GO:0042256,GO:0043023
Solyc00g007300.2.1	295	251	1	13780	0.151048		GO:0019903	Solyc00g007300.2.1 genomic_reference:SL2.40ch00 gene_region:6935594-6938269 transcript_region:SL2.40ch00:6935594..6938269- go_terms:GO:0019903 functional_description:"Lrr, resistance protein fragment"	Solyc00g007300.2.1	Lrr, resistance protein fragment	GO:0005515	GO:0019903	GO:0005515,GO:0019903
Solyc00g007310.1.1	5	2	1	13780	1.23995			Solyc00g007310.1.1 evidence_code:10F0H0E0IEG genomic_reference:SL2.40ch00 gene_region:6956540-6956734 transcript_region:SL2.40ch00:6956540..6956734- functional_description:"Unknown Protein (AHRD V1)"	Solyc00g007310.1.1	Unknown Protein (AHRD V1)
Solyc00g007560.1.1	0	2	1	13780	-Inf			Solyc00g007560.1.1 evidence_code:10F0H1E0IEG genomic_reference:SL2.40ch00 gene_region:7235869-7238318 transcript_region:SL2.40ch00:7235869..7238318+ functional_description:"Serine/threonine-protein phosphatase 7 long form homolog (AHRD V1 *--- PPP7L_ARATH); contains Interpro domain(s) IPR019557 Aminotransferase-like, plant mobile domain "	Solyc00g007560.1.1	Serine/threonine-protein phosphatase 7 long form homolog (AHRD V1 *--- PPP7L_ARATH); contains Interpro domain(s) IPR019557 Aminotransferase-like, plant mobile domain
Solyc00g007600.1.1	0	0	1	13780	NA			Solyc00g007600.1.1 evidence_code:10F0H0E0IEG genomic_reference:SL2.40ch00 gene_region:7251537-7253481 transcript_region:SL2.40ch00:7251537..7253481- functional_description:"Meiotic recombination protein DMC1 (AHRD V1 *-*- B4FMC1_MAIZE)"	Solyc00g007600.1.1	Meiotic recombination protein DMC1 (AHRD V1 *-*- B4FMC1_MAIZE)
Solyc00g008580.1.1	6	1	1	13780	2.50298			Solyc00g008580.1.1 evidence_code:10F0H0E0IEG genomic_reference:SL2.40ch00 gene_region:8348718-8348924 transcript_region:SL2.40ch00:8348718..8348924+ functional_description:"Unknown Protein (AHRD V1)"	Solyc00g008580.1.1	Unknown Protein (AHRD V1)
Solyc00g008680.2.1	2273	2248	1	13780	-0.0660237	Les.1927.1.S1_at	GO:0005509	Solyc00g008680.2.1 genomic_reference:SL2.40ch00 gene_region:8473134-8491476 transcript_region:SL2.40ch00:8473134..8491476+ go_terms:GO:0005509 functional_description:"Calcium binding protein-like (AHRD V1 *--- Q656S9_ORYSJ); contains Interpro domain(s) IPR011992 EF-Hand type "	Solyc00g008680.2.1	Calcium binding protein-like (AHRD V1 *--- Q656S9_ORYSJ); contains Interpro domain(s) IPR011992 EF-Hand type	GO:0005509		GO:0005509
Solyc00g009020.2.1	2611	2451	1	13780	0.00925261	Les.4734.1.S1_at	GO:0008270,GO:0050897,GO:0005507	Solyc00g009020.2.1 genomic_reference:SL2.40ch00 gene_region:8742084-8746574 transcript_region:SL2.40ch00:8742084..8746574+ go_terms:GO:0008270,GO:0050897,GO:0005507 functional_description:"Mitochondrial ATP synthase (AHRD V1 ***- B6TLY8_MAIZE)"	Solyc00g009020.2.1	Mitochondrial ATP synthase (AHRD V1 ***- B6TLY8_MAIZE)		GO:0005507,GO:0008270,GO:0050897	GO:0005507,GO:0008270,GO:0050897
Solyc00g009030.1.1	1	0	1	13780	Inf		GO:0055056	Solyc00g009030.1.1 evidence_code:10F0H1E0IEG genomic_reference:SL2.40ch00 gene_region:8746969-8748442 transcript_region:SL2.40ch00:8746969..8748442- go_terms:GO:0055056 functional_description:"Solute carrier family 2, facilitated glucose transporter member 12 (AHRD V1 **** GTR12_BOVIN); contains Interpro domain(s) IPR003663 Sugar/inositol transporter "	Solyc00g009030.1.1	Solute carrier family 2, facilitated glucose transporter member 12 (AHRD V1 **** GTR12_BOVIN); contains Interpro domain(s) IPR003663 Sugar/inositol transporter	GO:0016020,GO:0016021	GO:0055056	GO:0016020,GO:0016021,GO:0055056
Solyc00g009040.2.1	5	179	0.00515709	243	-5.24387		GO:0008143,GO:0003743	Solyc00g009040.2.1 genomic_reference:SL2.40ch00 gene_region:8760796-8764776 transcript_region:SL2.40ch00:8760796..8764776+ go_terms:GO:0008143,GO:0003743 functional_description:"Polyadenylate-binding protein 2 (AHRD V1 **** B6U4M0_MAIZE); contains Interpro domain(s) IPR006515 Polyadenylate binding protein, human types 1, 2, 3, 4 "	Solyc00g009040.2.1	Polyadenylate-binding protein 2 (AHRD V1 **** B6U4M0_MAIZE); contains Interpro domain(s) IPR006515 Polyadenylate binding protein, human types 1, 2, 3, 4	GO:0000166,GO:0003676,GO:0003723,GO:0016020	GO:0003743,GO:0008143	GO:0000166,GO:0003676,GO:0003723,GO:0003743,GO:0008143,GO:0016020
Solyc00g009050.1.1	16	39	1	13780	-1.36738			Solyc00g009050.1.1 evidence_code:10F0H1E0IEG genomic_reference:SL2.40ch00 gene_region:8766371-8768154 transcript_region:SL2.40ch00:8766371..8768154- functional_description:"UPF0544 protein C5orf45 (AHRD V1 ***- CE045_HUMAN)"	Solyc00g009050.1.1	UPF0544 protein C5orf45 (AHRD V1 ***- CE045_HUMAN)
Solyc00g009060.2.1	266	265	1	13780	-0.0765455		GO:0005737,GO:0009116	Solyc00g009060.2.1 genomic_reference:SL2.40ch00 gene_region:8772359-8774693 transcript_region:SL2.40ch00:8772359..8774693+ go_terms:GO:0005737,GO:0009116 functional_description:"Hypoxanthine phosphoribosyltransferase (AHRD V1 ***- B4UWA8_ARAHY); contains Interpro domain(s) IPR005904 Hypoxanthine phosphoribosyl transferase "	Solyc00g009060.2.1	Hypoxanthine phosphoribosyltransferase (AHRD V1 ***- B4UWA8_ARAHY); contains Interpro domain(s) IPR005904 Hypoxanthine phosphoribosyl transferase	GO:0005737,GO:0009116		GO:0005737,GO:0009116
Solyc00g009070.1.1	0	0	1	13780	NA			Solyc00g009070.1.1 evidence_code:10F0H0E0IEG genomic_reference:SL2.40ch00 gene_region:8775151-8775537 transcript_region:SL2.40ch00:8775151..8775537- functional_description:"Unknown Protein (AHRD V1)"	Solyc00g009070.1.1	Unknown Protein (AHRD V1)
Solyc00g009080.2.1	208	280	1	13780	-0.510823			Solyc00g009080.2.1 genomic_reference:SL2.40ch00 gene_region:8777405-8778182 transcript_region:SL2.40ch00:8777405..8778182+ functional_description:"Unknown Protein (AHRD V1)"	Solyc00g009080.2.1	Unknown Protein (AHRD V1)
Solyc00g009090.2.1	2	11	1	13780	-2.54141	Les.1934.1.A1_at	GO:0004675	Solyc00g009090.2.1 genomic_reference:SL2.40ch00 gene_region:8783468-8787035 transcript_region:SL2.40ch00:8783468..8787035- go_terms:GO:0004675 functional_description:"Receptor like kinase, RLK"	Solyc00g009090.2.1	Receptor like kinase, RLK	GO:0005515,GO:0006468	GO:0004675	GO:0004675,GO:0005515,GO:0006468
Solyc00g009100.2.1	226	221	1	13780	-0.049703		GO:0003723	Solyc00g009100.2.1 genomic_reference:SL2.40ch00 gene_region:8793413-8800152 transcript_region:SL2.40ch00:8793413..8800152- go_terms:GO:0003723 functional_description:"30S ribosomal protein S1-like (AHRD V1 ***- Q5ZC75_ORYSJ); contains Interpro domain(s) IPR003029 Ribosomal protein S1, RNA binding domain "	Solyc00g009100.2.1	30S ribosomal protein S1-like (AHRD V1 ***- Q5ZC75_ORYSJ); contains Interpro domain(s) IPR003029 Ribosomal protein S1, RNA binding domain	GO:0003723		GO:0003723
Solyc00g009110.2.1	220	189	1	13780	0.137138		GO:0004437	Solyc00g009110.2.1 genomic_reference:SL2.40ch00 gene_region:8818874-8827274 transcript_region:SL2.40ch00:8818874..8827274+ go_terms:GO:0004437 functional_description:"Inositol-1 4 5-trisphosphate 5-Phosphatase-like protein (AHRD V1 *-*- Q9M1W5_ARATH); contains Interpro domain(s) IPR000300 Inositol polyphosphate related phosphatase "	Solyc00g009110.2.1	Inositol-1 4 5-trisphosphate 5-Phosphatase-like protein (AHRD V1 *-*- Q9M1W5_ARATH); contains Interpro domain(s) IPR000300 Inositol polyphosphate related phosphatase	GO:0004437		GO:0004437
Solyc00g009120.2.1	48	10	1	13780	2.18106		GO:0008152	Solyc00g009120.2.1 genomic_reference:SL2.40ch00 gene_region:8831059-8832937 transcript_region:SL2.40ch00:8831059..8832937+ go_terms:GO:0008152 functional_description:"Short-chain dehydrogenase/reductase family protein (AHRD V1 ***- D7LXC9_ARALY); contains Interpro domain(s) IPR002198 Short-chain dehydrogenase/reductase SDR "	Solyc00g009120.2.1	Short-chain dehydrogenase/reductase family protein (AHRD V1 ***- D7LXC9_ARALY); contains Interpro domain(s) IPR002198 Short-chain dehydrogenase/reductase SDR	GO:0008152		GO:0008152
Solyc00g009130.2.1	67	30	1	13780	1.07722	LesAffx.71261.1.S1_at	GO:0008152	Solyc00g009130.2.1 genomic_reference:SL2.40ch00 gene_region:8833477-8835844 transcript_region:SL2.40ch00:8833477..8835844+ go_terms:GO:0008152 functional_description:"Dehydrogenase/reductase SDR family member 12 (AHRD V1 ***- C0HAG0_SALSA); contains Interpro domain(s) IPR002198 Short-chain dehydrogenase/reductase SDR "	Solyc00g009130.2.1	Dehydrogenase/reductase SDR family member 12 (AHRD V1 ***- C0HAG0_SALSA); contains Interpro domain(s) IPR002198 Short-chain dehydrogenase/reductase SDR	GO:0008152		GO:0008152
Solyc00g009140.2.1	95	74	1	13780	0.278423		GO:0008152	Solyc00g009140.2.1 genomic_reference:SL2.40ch00 gene_region:8835428-8837855 transcript_region:SL2.40ch00:8835428..8837855+ go_terms:GO:0008152 functional_description:"Short-chain dehydrogenase/reductase SDR (AHRD V1 ***- A4A816_9GAMM); contains Interpro domain(s) IPR002198 Short-chain dehydrogenase/reductase SDR "	Solyc00g009140.2.1	Short-chain dehydrogenase/reductase SDR (AHRD V1 ***- A4A816_9GAMM); contains Interpro domain(s) IPR002198 Short-chain dehydrogenase/reductase SDR	GO:0008152		GO:0008152
Solyc00g009760.2.1	1	1	1	13780	-0.0819794			Solyc00g009760.2.1 genomic_reference:SL2.40ch00 gene_region:9352304-9353234 transcript_region:SL2.40ch00:9352304..9353234+ functional_description:"Cytochrome P450 monooxygenase (Fragment) (AHRD V1 *-*- Q6T4Q1_PYRCO)"	Solyc00g009760.2.1	Cytochrome P450 monooxygenase (Fragment) (AHRD V1 *-*- Q6T4Q1_PYRCO)
Solyc00g010750.1.1	0	0	1	13780	NA		GO:0005525	Solyc00g010750.1.1 evidence_code:10F0H1E0IEG genomic_reference:SL2.40ch00 gene_region:9896876-9898680 transcript_region:SL2.40ch00:9896876..9898680- go_terms:GO:0005525 functional_description:"Guanylate binding protein 2 (AHRD V1 ***- B2XWS2_PIG); contains Interpro domain(s) IPR015894 Guanylate-binding protein, N-terminal "	Solyc00g010750.1.1	Guanylate binding protein 2 (AHRD V1 ***- B2XWS2_PIG); contains Interpro domain(s) IPR015894 Guanylate-binding protein, N-terminal	GO:0005525		GO:0005525
Solyc00g010770.1.1	0	0	1	13780	NA			Solyc00g010770.1.1 evidence_code:10F0H0E0IEG genomic_reference:SL2.40ch00 gene_region:9914684-9916862 transcript_region:SL2.40ch00:9914684..9916862- functional_description:"Unknown Protein (AHRD V1)"	Solyc00g010770.1.1	Unknown Protein (AHRD V1)
Solyc00g011150.1.1	139	119	1	13780	0.142144			Solyc00g011150.1.1 evidence_code:10F0H0E0IEG genomic_reference:SL2.40ch00 gene_region:10077098-10077304 transcript_region:SL2.40ch00:10077098..10077304- functional_description:"Unknown Protein (AHRD V1)"	Solyc00g011150.1.1	Unknown Protein (AHRD V1)
Solyc00g011170.1.1	0	4	1	13780	-Inf	LesAffx.56.2.A1_at; LesAffx.71662.1.S1_s_at		Solyc00g011170.1.1 evidence_code:10F0H0E0IEG genomic_reference:SL2.40ch00 gene_region:10078265-10078483 transcript_region:SL2.40ch00:10078265..10078483- functional_description:"Unknown Protein (AHRD V1)"	Solyc00g011170.1.1	Unknown Protein (AHRD V1)
Solyc00g011310.1.1	0	1	1	13780	-Inf			Solyc00g011310.1.1 evidence_code:10F0H0E0IEG genomic_reference:SL2.40ch00 gene_region:10130108-10131298 transcript_region:SL2.40ch00:10130108..10131298- functional_description:"Unknown Protein (AHRD V1)"	Solyc00g011310.1.1	Unknown Protein (AHRD V1)
Solyc00g011660.1.1	0	33	0.354183	769	-Inf		GO:0006355	Solyc00g011660.1.1 evidence_code:10F0H0E1IEG genomic_reference:SL2.40ch00 gene_region:10257994-10259284 transcript_region:SL2.40ch00:10257994..10259284+ go_terms:GO:0006355 functional_description:"B3 domain-containing protein At1g49475 (AHRD V1 *-*- Y1475_ARATH); contains Interpro domain(s) IPR003340 Transcriptional factor B3 "	Solyc00g011660.1.1	B3 domain-containing protein At1g49475 (AHRD V1 *-*- Y1475_ARATH); contains Interpro domain(s) IPR003340 Transcriptional factor B3	GO:0006355		GO:0006355
Solyc00g011880.2.1	109	120	1	13780	-0.220686	LesAffx.41213.1.S1_at		Solyc00g011880.2.1 genomic_reference:SL2.40ch00 gene_region:10330624-10333554 transcript_region:SL2.40ch00:10330624..10333554+ functional_description:"AIG2-like protein (AHRD V1 ***- B4FVZ7_MAIZE); contains Interpro domain(s) IPR009288 AIG2-like "	Solyc00g011880.2.1	AIG2-like protein (AHRD V1 ***- B4FVZ7_MAIZE); contains Interpro domain(s) IPR009288 AIG2-like
Solyc00g011890.2.1	1956	1741	1	13780	0.0860108	Les.2559.3.S1_at	GO:0004335,GO:0009702	Solyc00g011890.2.1 genomic_reference:SL2.40ch00 gene_region:10333916-10350566 transcript_region:SL2.40ch00:10333916..10350566- go_terms:GO:0004335,GO:0009702 functional_description:"Galactokinase like protein (AHRD V1 **** O23461_ARATH); contains Interpro domain(s) IPR012369 Galactokinase, glycosyltransferase "	Solyc00g011890.2.1	Galactokinase like protein (AHRD V1 **** O23461_ARATH); contains Interpro domain(s) IPR012369 Galactokinase, glycosyltransferase	GO:0005737,GO:0016310	GO:0004335,GO:0009702	GO:0004335,GO:0005737,GO:0009702,GO:0016310
Solyc00g012440.1.1	13	9	1	13780	0.448535	LesAffx.56.2.A1_at		Solyc00g012440.1.1 evidence_code:10F0H0E0IEG genomic_reference:SL2.40ch00 gene_region:10511541-10511921 transcript_region:SL2.40ch00:10511541..10511921+ functional_description:"TO54-2 (Fragment) (AHRD V1 ***- Q3LVL5_TAROF)"	Solyc00g012440.1.1	TO54-2 (Fragment) (AHRD V1 ***- Q3LVL5_TAROF)
Solyc00g013100.1.1	0	0	1	13780	NA			Solyc00g013100.1.1 evidence_code:10F0H0E0IEG genomic_reference:SL2.40ch00 gene_region:10664455-10664691 transcript_region:SL2.40ch00:10664455..10664691+ functional_description:"Unknown Protein (AHRD V1)"	Solyc00g013100.1.1	Unknown Protein (AHRD V1)
Solyc00g013110.1.1	0	0	1	13780	NA			Solyc00g013110.1.1 evidence_code:10F0H0E0IEG genomic_reference:SL2.40ch00 gene_region:10665573-10665839 transcript_region:SL2.40ch00:10665573..10665839- functional_description:"Unknown Protein (AHRD V1)"	Solyc00g013110.1.1	Unknown Protein (AHRD V1)
Solyc00g013120.2.1	4	4	1	13780	-0.0819794			Solyc00g013120.2.1 genomic_reference:SL2.40ch00 gene_region:10672277-10673169 transcript_region:SL2.40ch00:10672277..10673169- functional_description:"Uncharacterized mitochondrial protein AtMg01330 (AHRD V1 *-*- M1330_ARATH)"	Solyc00g013120.2.1	Uncharacterized mitochondrial protein AtMg01330 (AHRD V1 *-*- M1330_ARATH)
Solyc00g013130.2.1	0	0	1	13780	NA		GO:0055114	Solyc00g013130.2.1 genomic_reference:SL2.40ch00 gene_region:10673286-10677092 transcript_region:SL2.40ch00:10673286..10677092- go_terms:GO:0055114 functional_description:"NADH-quinone oxidoreductase subunit N (AHRD V1 ***- Q7CZK9_AGRT5); contains Interpro domain(s) IPR001750 NADH:ubiquinone/plastoquinone oxidoreductase "	Solyc00g013130.2.1	NADH-quinone oxidoreductase subunit N (AHRD V1 ***- Q7CZK9_AGRT5); contains Interpro domain(s) IPR001750 NADH:ubiquinone/plastoquinone oxidoreductase	GO:0055114		GO:0055114
Solyc00g013140.1.1	54	29	1	13780	0.814927		GO:0055114	Solyc00g013140.1.1 evidence_code:10F0H1E0IEG genomic_reference:SL2.40ch00 gene_region:10682531-10684357 transcript_region:SL2.40ch00:10682531..10684357- go_terms:GO:0055114 functional_description:"NADH dehydrogenase subunit 5 (Fragment) (AHRD V1 ***- A1XJP5_SIMCH); contains Interpro domain(s) IPR003945 NADH-plastoquinone oxidoreductase, chain 5 "	Solyc00g013140.1.1	NADH dehydrogenase subunit 5 (Fragment) (AHRD V1 ***- A1XJP5_SIMCH); contains Interpro domain(s) IPR003945 NADH-plastoquinone oxidoreductase, chain 5	GO:0055114		GO:0055114
Solyc00g013150.1.1	21	13	1	13780	0.609898			Solyc00g013150.1.1 evidence_code:10F1H0E1IEG genomic_reference:SL2.40ch00 gene_region:10685404-10685697 transcript_region:SL2.40ch00:10685404..10685697+ functional_description:"Unknown Protein (AHRD V1)"	Solyc00g013150.1.1	Unknown Protein (AHRD V1)
Solyc00g013160.1.1	9	13	1	13780	-0.612494			Solyc00g013160.1.1 evidence_code:10F0H0E0IEG genomic_reference:SL2.40ch00 gene_region:10688003-10688564 transcript_region:SL2.40ch00:10688003..10688564- functional_description:"Unknown Protein (AHRD V1)"	Solyc00g013160.1.1	Unknown Protein (AHRD V1)
Solyc00g013170.1.1	6	3	1	13780	0.918021			Solyc00g013170.1.1 evidence_code:10F0H0E0IEG genomic_reference:SL2.40ch00 gene_region:10689137-10689346 transcript_region:SL2.40ch00:10689137..10689346+ functional_description:"Unknown Protein (AHRD V1)"	Solyc00g013170.1.1	Unknown Protein (AHRD V1)
Solyc00g013180.1.1	31	7	1	13780	2.06486		GO:0055114	Solyc00g013180.1.1 evidence_code:10F0H1E0IEG genomic_reference:SL2.40ch00 gene_region:10689876-10691222 transcript_region:SL2.40ch00:10689876..10691222- go_terms:GO:0055114 functional_description:"NADH-ubiquinone oxidoreductase chain 4 (AHRD V1 ***- Q5M9Z8_TOBAC); contains Interpro domain(s) IPR001750 NADH:ubiquinone/plastoquinone oxidoreductase "	Solyc00g013180.1.1	NADH-ubiquinone oxidoreductase chain 4 (AHRD V1 ***- Q5M9Z8_TOBAC); contains Interpro domain(s) IPR001750 NADH:ubiquinone/plastoquinone oxidoreductase	GO:0055114		GO:0055114
Solyc00g013190.1.1	1	0	1	13780	Inf			Solyc00g013190.1.1 evidence_code:10F0H0E0IEG genomic_reference:SL2.40ch00 gene_region:10692250-10692603 transcript_region:SL2.40ch00:10692250..10692603- functional_description:"Unknown Protein (AHRD V1)"	Solyc00g013190.1.1	Unknown Protein (AHRD V1)
Solyc00g014390.1.1	0	1	1	13780	-Inf			Solyc00g014390.1.1 evidence_code:10F1H1E1IEG genomic_reference:SL2.40ch00 gene_region:10970829-10971095 transcript_region:SL2.40ch00:10970829..10971095+ functional_description:"F-box family protein (AHRD V1 ***- D7L456_ARALY)"	Solyc00g014390.1.1	F-box family protein (AHRD V1 ***- D7L456_ARALY)
Solyc00g014790.2.1	1	0	1	13780	Inf			Solyc00g014790.2.1 genomic_reference:SL2.40ch00 gene_region:11057662-11060177 transcript_region:SL2.40ch00:11057662..11060177+ functional_description:"Unknown Protein (AHRD V1)"	Solyc00g014790.2.1	Unknown Protein (AHRD V1)
Solyc00g014800.1.1	28	10	1	13780	1.40345		GO:0005622	Solyc00g014800.1.1 evidence_code:10F0H0E1IEG genomic_reference:SL2.40ch00 gene_region:11060181-11060672 transcript_region:SL2.40ch00:11060181..11060672- go_terms:GO:0005622 functional_description:"Zinc-finger protein 1 (AHRD V1 *-*- D7KX25_ARALY); contains Interpro domain(s) IPR007087 Zinc finger, C2H2-type "	Solyc00g014800.1.1	Zinc-finger protein 1 (AHRD V1 *-*- D7KX25_ARALY); contains Interpro domain(s) IPR007087 Zinc finger, C2H2-type	GO:0005622		GO:0005622
Solyc00g014810.1.1	2	5	1	13780	-1.40391			Solyc00g014810.1.1 evidence_code:10F0H0E0IEG genomic_reference:SL2.40ch00 gene_region:11062476-11062640 transcript_region:SL2.40ch00:11062476..11062640- functional_description:"Unknown Protein (AHRD V1)"	Solyc00g014810.1.1	Unknown Protein (AHRD V1)
Solyc00g014820.2.1	2	1	1	13780	0.918021			Solyc00g014820.2.1 genomic_reference:SL2.40ch00 gene_region:11062991-11063906 transcript_region:SL2.40ch00:11062991..11063906+ functional_description:"Unknown Protein (AHRD V1)"	Solyc00g014820.2.1	Unknown Protein (AHRD V1)
Solyc00g014830.2.1	2	4	1	13780	-1.08198		GO:0055114	Solyc00g014830.2.1 genomic_reference:SL2.40ch00 gene_region:11067021-11072504 transcript_region:SL2.40ch00:11067021..11072504- go_terms:GO:0055114 functional_description:"NADH-quinone oxidoreductase subunit D (AHRD V1 ***- C4YU74_9RICK); contains Interpro domain(s) IPR010219 NADH dehydrogenase I, D subunit "	Solyc00g014830.2.1	NADH-quinone oxidoreductase subunit D (AHRD V1 ***- C4YU74_9RICK); contains Interpro domain(s) IPR010219 NADH dehydrogenase I, D subunit	GO:0055114		GO:0055114
Solyc00g014840.1.1	4	5	1	13780	-0.403907			Solyc00g014840.1.1 evidence_code:10F0H0E0IEG genomic_reference:SL2.40ch00 gene_region:11072542-11072883 transcript_region:SL2.40ch00:11072542..11072883+ functional_description:"Unknown Protein (AHRD V1)"	Solyc00g014840.1.1	Unknown Protein (AHRD V1)
Solyc00g014850.1.1	3	5	1	13780	-0.818945			Solyc00g014850.1.1 evidence_code:10F1H0E1IEG genomic_reference:SL2.40ch00 gene_region:11073759-11074070 transcript_region:SL2.40ch00:11073759..11074070- functional_description:"ORF86 (AHRD V1 ***- B6VJY4_VITVI)"	Solyc00g014850.1.1	ORF86 (AHRD V1 ***- B6VJY4_VITVI)
Solyc00g019730.1.1	17	4	1	13780	2.00548	LesAffx.51975.2.S1_at	GO:0016020	Solyc00g019730.1.1 evidence_code:10F0H1E0IEG genomic_reference:SL2.40ch00 gene_region:11782543-11782983 transcript_region:SL2.40ch00:11782543..11782983- go_terms:GO:0016020 functional_description:"Cytochrome c oxidase subunit 3 (AHRD V1 ***- Q5M9V7_TOBAC); contains Interpro domain(s) IPR000298 Cytochrome c oxidase, subunit III "	Solyc00g019730.1.1	Cytochrome c oxidase subunit 3 (AHRD V1 ***- Q5M9V7_TOBAC); contains Interpro domain(s) IPR000298 Cytochrome c oxidase, subunit III	GO:0016020		GO:0016020
Solyc00g019740.1.1	31	15	1	13780	0.965326	LesAffx.51975.3.S1_at	GO:0000276,GO:0016021	Solyc00g019740.1.1 evidence_code:10F0H1E1IEG genomic_reference:SL2.40ch00 gene_region:11783615-11784085 transcript_region:SL2.40ch00:11783615..11784085- go_terms:GO:0000276,GO:0016021 functional_description:"ATPase subunit 8 (AHRD V1 ***- B6VJW7_VITVI); contains Interpro domain(s) IPR003319 ATPase, F0 complex, subunit 8, mitochondrial, plant "	Solyc00g019740.1.1	ATPase subunit 8 (AHRD V1 ***- B6VJW7_VITVI); contains Interpro domain(s) IPR003319 ATPase, F0 complex, subunit 8, mitochondrial, plant	GO:0000276,GO:0016021		GO:0000276,GO:0016021
Solyc00g019750.1.1	63	14	1	13780	2.08795			Solyc00g019750.1.1 evidence_code:10F0H0E0IEG genomic_reference:SL2.40ch00 gene_region:11785210-11785419 transcript_region:SL2.40ch00:11785210..11785419- functional_description:"Unknown Protein (AHRD V1)"	Solyc00g019750.1.1	Unknown Protein (AHRD V1)
Solyc00g019950.1.1	1	1	1	13780	-0.0819794		GO:0055114	Solyc00g019950.1.1 evidence_code:10F0H1E1IEG genomic_reference:SL2.40ch00 gene_region:11799418-11799990 transcript_region:SL2.40ch00:11799418..11799990- go_terms:GO:0055114 functional_description:"NADH-quinone oxidoreductase subunit C (AHRD V1 ***- NUOC_MAGSA); contains Interpro domain(s) IPR001268 NADH:ubiquinone oxidoreductase, 30 kDa subunit "	Solyc00g019950.1.1	NADH-quinone oxidoreductase subunit C (AHRD V1 ***- NUOC_MAGSA); contains Interpro domain(s) IPR001268 NADH:ubiquinone oxidoreductase, 30 kDa subunit	GO:0055114		GO:0055114
Solyc00g019960.1.1	0	0	1	13780	NA			Solyc00g019960.1.1 evidence_code:10F0H0E1IEG genomic_reference:SL2.40ch00 gene_region:11800090-11800320 transcript_region:SL2.40ch00:11800090..11800320+ functional_description:"Unknown Protein (AHRD V1)"	Solyc00g019960.1.1	Unknown Protein (AHRD V1)
Solyc00g019970.2.1	4	1	1	13780	1.91802			Solyc00g019970.2.1 genomic_reference:SL2.40ch00 gene_region:11800292-11801283 transcript_region:SL2.40ch00:11800292..11801283+ functional_description:"Unknown Protein (AHRD V1)"	Solyc00g019970.2.1	Unknown Protein (AHRD V1)
Solyc00g019980.2.1	2	3	1	13780	-0.666942			Solyc00g019980.2.1 genomic_reference:SL2.40ch00 gene_region:11803308-11804537 transcript_region:SL2.40ch00:11803308..11804537+ functional_description:"Unknown Protein (AHRD V1)"	Solyc00g019980.2.1	Unknown Protein (AHRD V1)
Solyc00g019990.1.1	21	5	1	13780	1.98841			Solyc00g019990.1.1 evidence_code:10F0H0E1IEG genomic_reference:SL2.40ch00 gene_region:11804753-11804968 transcript_region:SL2.40ch00:11804753..11804968+ functional_description:"Unknown Protein (AHRD V1)"	Solyc00g019990.1.1	Unknown Protein (AHRD V1)
Solyc00g020000.1.1	4	3	1	13780	0.333058			Solyc00g020000.1.1 evidence_code:10F0H0E0IEG genomic_reference:SL2.40ch00 gene_region:11806347-11806520 transcript_region:SL2.40ch00:11806347..11806520+ functional_description:"Unknown Protein (AHRD V1)"	Solyc00g020000.1.1	Unknown Protein (AHRD V1)
Solyc00g020010.1.1	20	27	1	13780	-0.514939			Solyc00g020010.1.1 evidence_code:10F0H0E0IEG genomic_reference:SL2.40ch00 gene_region:11806787-11807014 transcript_region:SL2.40ch00:11806787..11807014- functional_description:"Unknown Protein (AHRD V1)"	Solyc00g020010.1.1	Unknown Protein (AHRD V1)
Solyc00g020020.2.1	5	4	1	13780	0.239949			Solyc00g020020.2.1 genomic_reference:SL2.40ch00 gene_region:11807384-11808467 transcript_region:SL2.40ch00:11807384..11808467+ functional_description:"Unknown Protein (AHRD V1)"	Solyc00g020020.2.1	Unknown Protein (AHRD V1)
Solyc00g020030.1.1	0	1	1	13780	-Inf			Solyc00g020030.1.1 evidence_code:10F1H0E1IEG genomic_reference:SL2.40ch00 gene_region:11808323-11808523 transcript_region:SL2.40ch00:11808323..11808523- functional_description:"Unknown Protein (AHRD V1)"	Solyc00g020030.1.1	Unknown Protein (AHRD V1)
Solyc00g020040.1.1	0	2	1	13780	-Inf		GO:0016020	Solyc00g020040.1.1 evidence_code:10F0H1E0IEG genomic_reference:SL2.40ch00 gene_region:11809684-11810304 transcript_region:SL2.40ch00:11809684..11810304+ go_terms:GO:0016020 functional_description:"Cytochrome c biogenesis (Fragment) (AHRD V1 ***- A4KXV6_9ROSI); contains Interpro domain(s) IPR003544 Cytochrome c-type biogenesis protein CcmB "	Solyc00g020040.1.1	Cytochrome c biogenesis (Fragment) (AHRD V1 ***- A4KXV6_9ROSI); contains Interpro domain(s) IPR003544 Cytochrome c-type biogenesis protein CcmB	GO:0016020		GO:0016020
Solyc00g020540.1.1	0	8	1	13780	-Inf			Solyc00g020540.1.1 evidence_code:10F0H0E0IEG genomic_reference:SL2.40ch00 gene_region:11859518-11861913 transcript_region:SL2.40ch00:11859518..11861913+ functional_description:"Aminotransferase-like protein (AHRD V1 *-*- Q6EQM2_ORYSJ); contains Interpro domain(s) IPR019557 Aminotransferase-like, plant mobile domain "	Solyc00g020540.1.1	Aminotransferase-like protein (AHRD V1 *-*- Q6EQM2_ORYSJ); contains Interpro domain(s) IPR019557 Aminotransferase-like, plant mobile domain
Solyc00g020840.2.1	1	0	1	13780	Inf		GO:0016021	Solyc00g020840.2.1 genomic_reference:SL2.40ch00 gene_region:11901056-11902403 transcript_region:SL2.40ch00:11901056..11902403+ go_terms:GO:0016021 functional_description:"Ferric reductase (AHRD V1 ***- B5KGU9_MALXI); contains Interpro domain(s) IPR013130 Ferric reductase-like transmembrane component, N-terminal "	Solyc00g020840.2.1	Ferric reductase (AHRD V1 ***- B5KGU9_MALXI); contains Interpro domain(s) IPR013130 Ferric reductase-like transmembrane component, N-terminal	GO:0016021		GO:0016021
Solyc00g021630.1.1	18	8	1	13780	1.08795		GO:0055114	Solyc00g021630.1.1 evidence_code:10F0H1E0IEG genomic_reference:SL2.40ch00 gene_region:11968648-11969301 transcript_region:SL2.40ch00:11968648..11969301- go_terms:GO:0055114 functional_description:"NADH-ubiquinone oxidoreductase chain 6 (Fragment) (AHRD V1 ***- Q2PZB4_BRAOB); contains Interpro domain(s) IPR001457 NADH:ubiquinone/plastoquinone oxidoreductase, chain 6 "	Solyc00g021630.1.1	NADH-ubiquinone oxidoreductase chain 6 (Fragment) (AHRD V1 ***- Q2PZB4_BRAOB); contains Interpro domain(s) IPR001457 NADH:ubiquinone/plastoquinone oxidoreductase, chain 6	GO:0055114		GO:0055114
Solyc00g021640.2.1	42	22	1	13780	0.850906		GO:0003723	Solyc00g021640.2.1 genomic_reference:SL2.40ch00 gene_region:11969993-11972180 transcript_region:SL2.40ch00:11969993..11972180- go_terms:GO:0003723 functional_description:"Ribosomal protein S4 (AHRD V1 ***- D5I3A5_CITLA); contains Interpro domain(s) IPR002942 RNA-binding S4 "	Solyc00g021640.2.1	Ribosomal protein S4 (AHRD V1 ***- D5I3A5_CITLA); contains Interpro domain(s) IPR002942 RNA-binding S4	GO:0003723		GO:0003723
Solyc00g021650.1.1	8	1	1	13780	2.91802			Solyc00g021650.1.1 evidence_code:10F1H0E1IEG genomic_reference:SL2.40ch00 gene_region:11973280-11973510 transcript_region:SL2.40ch00:11973280..11973510+ functional_description:"Unknown Protein (AHRD V1)"	Solyc00g021650.1.1	Unknown Protein (AHRD V1)
Solyc00g022070.1.1	0	0	1	13780	NA			Solyc00g022070.1.1 evidence_code:10F0H0E1IEG genomic_reference:SL2.40ch00 gene_region:12007281-12007518 transcript_region:SL2.40ch00:12007281..12007518+ functional_description:"Unknown Protein (AHRD V1)"	Solyc00g022070.1.1	Unknown Protein (AHRD V1)
Solyc00g022080.1.1	0	0	1	13780	NA			Solyc00g022080.1.1 evidence_code:10F0H0E0IEG genomic_reference:SL2.40ch00 gene_region:12009018-12009230 transcript_region:SL2.40ch00:12009018..12009230- functional_description:"Unknown Protein (AHRD V1)"	Solyc00g022080.1.1	Unknown Protein (AHRD V1)
Solyc00g022090.1.1	0	1	1	13780	-Inf			Solyc00g022090.1.1 evidence_code:10F0H0E1IEG genomic_reference:SL2.40ch00 gene_region:12011893-12012246 transcript_region:SL2.40ch00:12011893..12012246- functional_description:"Unknown Protein (AHRD V1)"	Solyc00g022090.1.1	Unknown Protein (AHRD V1)
Solyc00g022100.1.1	30	9	1	13780	1.65499			Solyc00g022100.1.1 evidence_code:10F0H0E1IEG genomic_reference:SL2.40ch00 gene_region:12012452-12012931 transcript_region:SL2.40ch00:12012452..12012931- functional_description:"Ribosomal protein L10 (Fragment) (AHRD V1 ***- D1KY68_SARPR)"	Solyc00g022100.1.1	Ribosomal protein L10 (Fragment) (AHRD V1 ***- D1KY68_SARPR)
Solyc00g022110.2.1	15	17	1	13780	-0.262552		GO:0005840	Solyc00g022110.2.1 genomic_reference:SL2.40ch00 gene_region:12012909-12016317 transcript_region:SL2.40ch00:12012909..12016317- go_terms:GO:0005840 functional_description:"Ribosomal protein L2 (AHRD V1 ***- Q5M9S7_TOBAC); contains Interpro domain(s) IPR002171 Ribosomal protein L2 "	Solyc00g022110.2.1	Ribosomal protein L2 (AHRD V1 ***- Q5M9S7_TOBAC); contains Interpro domain(s) IPR002171 Ribosomal protein L2	GO:0005840		GO:0005840
Solyc00g023570.1.1	1	0	1	13780	Inf			Solyc00g023570.1.1 evidence_code:10F0H0E0IEG genomic_reference:SL2.40ch00 gene_region:12138027-12138356 transcript_region:SL2.40ch00:12138027..12138356- functional_description:"Unknown Protein (AHRD V1)"	Solyc00g023570.1.1	Unknown Protein (AHRD V1)
Solyc00g023580.1.1	0	2	1	13780	-Inf			Solyc00g023580.1.1 evidence_code:10F0H0E0IEG genomic_reference:SL2.40ch00 gene_region:12138597-12138854 transcript_region:SL2.40ch00:12138597..12138854+ functional_description:"Unknown Protein (AHRD V1)"	Solyc00g023580.1.1	Unknown Protein (AHRD V1)
Solyc00g023590.2.1	2	0	1	13780	Inf			Solyc00g023590.2.1 genomic_reference:SL2.40ch00 gene_region:12141025-12143724 transcript_region:SL2.40ch00:12141025..12143724+ functional_description:"Unknown Protein (AHRD V1)"	Solyc00g023590.2.1	Unknown Protein (AHRD V1)
Solyc00g023600.1.1	22	6	1	13780	1.79249			Solyc00g023600.1.1 evidence_code:10F0H0E0IEG genomic_reference:SL2.40ch00 gene_region:12145018-12145284 transcript_region:SL2.40ch00:12145018..12145284+ functional_description:"Unknown Protein (AHRD V1)"	Solyc00g023600.1.1	Unknown Protein (AHRD V1)
Solyc00g023700.2.1	0	0	1	13780	NA			Solyc00g023700.2.1 genomic_reference:SL2.40ch00 gene_region:12150776-12151749 transcript_region:SL2.40ch00:12150776..12151749+ functional_description:"Unknown Protein (AHRD V1)"	Solyc00g023700.2.1	Unknown Protein (AHRD V1)
Solyc00g023710.1.1	0	0	1	13780	NA			Solyc00g023710.1.1 evidence_code:10F0H0E0IEG genomic_reference:SL2.40ch00 gene_region:12152637-12153338 transcript_region:SL2.40ch00:12152637..12153338- functional_description:"Unknown Protein (AHRD V1)"	Solyc00g023710.1.1	Unknown Protein (AHRD V1)
Solyc00g024150.2.1	708	469	1	13780	0.512182	LesAffx.178.1.S1_at; LesAffx.178.2.S1_at	GO:0004160	Solyc00g024150.2.1 genomic_reference:SL2.40ch00 gene_region:12180218-12182879 transcript_region:SL2.40ch00:12180218..12182879+ go_terms:GO:0004160 functional_description:"Pterin-4-alpha-carbinolamine dehydratase (AHRD V1 *-** B6T9C1_MAIZE); contains Interpro domain(s) IPR001533 Transcriptional coactivator/pterin dehydratase "	Solyc00g024150.2.1	Pterin-4-alpha-carbinolamine dehydratase (AHRD V1 *-** B6T9C1_MAIZE); contains Interpro domain(s) IPR001533 Transcriptional coactivator/pterin dehydratase	GO:0006729	GO:0004160	GO:0004160,GO:0006729
Solyc00g024160.1.1	0	3	1	13780	-Inf		GO:0008270	Solyc00g024160.1.1 evidence_code:10F0H0E0IEG genomic_reference:SL2.40ch00 gene_region:12183146-12184149 transcript_region:SL2.40ch00:12183146..12184149- go_terms:GO:0008270 functional_description:"ATP binding protein (AHRD V1 **-- D7MPZ5_ARALY); contains Interpro domain(s) IPR001841 Zinc finger, RING-type "	Solyc00g024160.1.1	ATP binding protein (AHRD V1 **-- D7MPZ5_ARALY); contains Interpro domain(s) IPR001841 Zinc finger, RING-type	GO:0008270		GO:0008270
Solyc00g024570.1.1	0	21	0.796316	1153	-Inf			Solyc00g024570.1.1 evidence_code:10F0H0E0IEG genomic_reference:SL2.40ch00 gene_region:12215233-12217195 transcript_region:SL2.40ch00:12215233..12217195+ functional_description:"F-box family protein (AHRD V1 ***- B9I3S8_POPTR); contains Interpro domain(s) IPR001810 Cyclin-like F-box "	Solyc00g024570.1.1	F-box family protein (AHRD V1 ***- B9I3S8_POPTR); contains Interpro domain(s) IPR001810 Cyclin-like F-box
Solyc00g025290.1.1	44	37	1	13780	0.167999			Solyc00g025290.1.1 evidence_code:10F0H1E0IEG genomic_reference:SL2.40ch00 gene_region:12269558-12270043 transcript_region:SL2.40ch00:12269558..12270043+ functional_description:"Hypothetical protein (nad5 intron) (AHRD V1 **-- Q7M2D8_WHEAT)"	Solyc00g025290.1.1	Hypothetical protein (nad5 intron) (AHRD V1 **-- Q7M2D8_WHEAT)
Solyc00g025300.1.1	0	0	1	13780	NA			Solyc00g025300.1.1 evidence_code:10F0H0E0IEG genomic_reference:SL2.40ch00 gene_region:12270767-12270928 transcript_region:SL2.40ch00:12270767..12270928- functional_description:"Unknown Protein (AHRD V1)"	Solyc00g025300.1.1	Unknown Protein (AHRD V1)
Solyc00g025400.2.1	0	0	1	13780	NA			Solyc00g025400.2.1 genomic_reference:SL2.40ch00 gene_region:12277862-12279315 transcript_region:SL2.40ch00:12277862..12279315- functional_description:"Unknown Protein (AHRD V1)"	Solyc00g025400.2.1	Unknown Protein (AHRD V1)
Solyc00g026160.2.1	0	4	1	13780	-Inf	LesAffx.11979.2.S1_at	GO:0000293	Solyc00g026160.2.1 genomic_reference:SL2.40ch00 gene_region:12327999-12331963 transcript_region:SL2.40ch00:12327999..12331963+ go_terms:GO:0000293 functional_description:"Ferric reductase oxidase (AHRD V1 **** D6RVS5_HORVU); contains Interpro domain(s) IPR013121 Ferric reductase, NAD binding "	Solyc00g026160.2.1	Ferric reductase oxidase (AHRD V1 **** D6RVS5_HORVU); contains Interpro domain(s) IPR013121 Ferric reductase, NAD binding	GO:0016021,GO:0055114	GO:0000293	GO:0000293,GO:0016021,GO:0055114
Solyc00g027120.1.1	0	1	1	13780	-Inf		GO:0008270	Solyc00g027120.1.1 evidence_code:10F0H0E0IEG genomic_reference:SL2.40ch00 gene_region:12386738-12387709 transcript_region:SL2.40ch00:12386738..12387709+ go_terms:GO:0008270 functional_description:"Mutator-like transposase (AHRD V1 ***- Q9SI31_ARATH); contains Interpro domain(s) IPR006564 Zinc finger, PMZ-type "	Solyc00g027120.1.1	Mutator-like transposase (AHRD V1 ***- Q9SI31_ARATH); contains Interpro domain(s) IPR006564 Zinc finger, PMZ-type	GO:0008270		GO:0008270
Solyc00g027770.2.1	745	523	1	13780	0.42845	LesAffx.67305.1.S1_at	GO:0030599	Solyc00g027770.2.1 genomic_reference:SL2.40ch00 gene_region:12431213-12436969 transcript_region:SL2.40ch00:12431213..12436969+ go_terms:GO:0030599 functional_description:"Pectinesterase (AHRD V1 **** B9SVI9_RICCO); contains Interpro domain(s) IPR000070 Pectinesterase, catalytic "	Solyc00g027770.2.1	Pectinesterase (AHRD V1 **** B9SVI9_RICCO); contains Interpro domain(s) IPR000070 Pectinesterase, catalytic	GO:0005618	GO:0030599	GO:0005618,GO:0030599
Solyc00g028420.1.1	1	3	1	13780	-1.66694			Solyc00g028420.1.1 evidence_code:10F0H0E0IEG genomic_reference:SL2.40ch00 gene_region:12476208-12476992 transcript_region:SL2.40ch00:12476208..12476992- functional_description:"Unknown Protein (AHRD V1)"	Solyc00g028420.1.1	Unknown Protein (AHRD V1)
Solyc00g028960.1.1	0	0	1	13780	NA		GO:0045454	Solyc00g028960.1.1 evidence_code:10F0H1E0IEG genomic_reference:SL2.40ch00 gene_region:12511435-12511746 transcript_region:SL2.40ch00:12511435..12511746- go_terms:GO:0045454 functional_description:"Glutaredoxin family protein (AHRD V1 ***- D7KCA5_ARALY); contains Interpro domain(s) IPR011905 Glutaredoxin-like, plant II "	Solyc00g028960.1.1	Glutaredoxin family protein (AHRD V1 ***- D7KCA5_ARALY); contains Interpro domain(s) IPR011905 Glutaredoxin-like, plant II	GO:0045454		GO:0045454
Solyc00g030100.1.1	76	85	1	13780	-0.243443			Solyc00g030100.1.1 evidence_code:10F0H0E0IEG genomic_reference:SL2.40ch00 gene_region:12579504-12579677 transcript_region:SL2.40ch00:12579504..12579677+ functional_description:"Unknown Protein (AHRD V1)"	Solyc00g030100.1.1	Unknown Protein (AHRD V1)
Solyc00g030520.2.1	90	72	1	13780	0.239949			Solyc00g030520.2.1 genomic_reference:SL2.40ch00 gene_region:12609573-12612502 transcript_region:SL2.40ch00:12609573..12612502- functional_description:"Endoplasmic reticulum-Golgi intermediate compartment protein 3 (Predicted) (AHRD V1 *-*- B1MTM4_CALMO); contains Interpro domain(s) IPR012936 Protein of unknown function DUF1692 "	Solyc00g030520.2.1	Endoplasmic reticulum-Golgi intermediate compartment protein 3 (Predicted) (AHRD V1 *-*- B1MTM4_CALMO); contains Interpro domain(s) IPR012936 Protein of unknown function DUF1692
Solyc00g030820.1.1	4	0	1	13780	Inf			Solyc00g030820.1.1 evidence_code:10F0H0E0IEG genomic_reference:SL2.40ch00 gene_region:12629671-12630814 transcript_region:SL2.40ch00:12629671..12630814- functional_description:"Unknown Protein (AHRD V1)"	Solyc00g030820.1.1	Unknown Protein (AHRD V1)
Solyc00g033460.2.1	0	6	1	13780	-Inf	LesAffx.57950.1.A1_at; LesAffx.57950.1.S1_at	GO:0008168	Solyc00g033460.2.1 genomic_reference:SL2.40ch00 gene_region:12782789-12784536 transcript_region:SL2.40ch00:12782789..12784536- go_terms:GO:0008168 functional_description:"S-adenosyl-L-methionine salicylic acid carboxyl methyltransferase 1 (AHRD V1 ***- B5TVE1_TOBAC); contains Interpro domain(s) IPR005299 SAM dependent carboxyl methyltransferase "	Solyc00g033460.2.1	S-adenosyl-L-methionine salicylic acid carboxyl methyltransferase 1 (AHRD V1 ***- B5TVE1_TOBAC); contains Interpro domain(s) IPR005299 SAM dependent carboxyl methyltransferase	GO:0008168		GO:0008168
Solyc00g036320.1.1	3	2	1	13780	0.502983		GO:0005622	Solyc00g036320.1.1 evidence_code:10F0H0E0IEG genomic_reference:SL2.40ch00 gene_region:12945621-12946218 transcript_region:SL2.40ch00:12945621..12946218+ go_terms:GO:0005622 functional_description:"ARID/BRIGHT DNA binding domain containing protein (AHRD V1 ***- B2CZF7_LOTJA); contains Interpro domain(s) IPR001606 AT-rich interaction region "	Solyc00g036320.1.1	ARID/BRIGHT DNA binding domain containing protein (AHRD V1 ***- B2CZF7_LOTJA); contains Interpro domain(s) IPR001606 AT-rich interaction region	GO:0005622		GO:0005622
Solyc00g039290.1.1	0	1	1	13780	-Inf		GO:0005622	Solyc00g039290.1.1 evidence_code:10F0H0E0IEG genomic_reference:SL2.40ch00 gene_region:13102738-13106342 transcript_region:SL2.40ch00:13102738..13106342+ go_terms:GO:0005622 functional_description:"Zinc-binding protein (AHRD V1 *-*- Q948W7_PEA); contains Interpro domain(s) IPR006734 Protein of unknown function DUF597 "	Solyc00g039290.1.1	Zinc-binding protein (AHRD V1 *-*- Q948W7_PEA); contains Interpro domain(s) IPR006734 Protein of unknown function DUF597	GO:0005622		GO:0005622
Solyc00g039990.2.1	14	16	1	13780	-0.274624	Les.4561.1.S1_at		Solyc00g039990.2.1 genomic_reference:SL2.40ch00 gene_region:13139767-13141518 transcript_region:SL2.40ch00:13139767..13141518- functional_description:"TRNA nucleotidyltransferase (AHRD V1 ***- Q42867_LUPAL)"	Solyc00g039990.2.1	TRNA nucleotidyltransferase (AHRD V1 ***- Q42867_LUPAL)
Solyc00g041090.1.1	0	0	1	13780	NA		GO:0006508	Solyc00g041090.1.1 evidence_code:10F0H1E0IEG genomic_reference:SL2.40ch00 gene_region:13196058-13196804 transcript_region:SL2.40ch00:13196058..13196804+ go_terms:GO:0006508 functional_description:"Vacuolar-processing enzyme (AHRD V1 ***- B9RBP3_RICCO); contains Interpro domain(s) IPR001096 Peptidase C13, legumain "	Solyc00g041090.1.1	Vacuolar-processing enzyme (AHRD V1 ***- B9RBP3_RICCO); contains Interpro domain(s) IPR001096 Peptidase C13, legumain	GO:0006508		GO:0006508
Solyc00g042840.1.1	33	32	1	13780	-0.0375852			Solyc00g042840.1.1 evidence_code:10F0H0E0IEG genomic_reference:SL2.40ch00 gene_region:13287275-13288411 transcript_region:SL2.40ch00:13287275..13288411- functional_description:"F-box domain containing protein (AHRD V1 ***- Q2QXK7_ORYSJ); contains Interpro domain(s) IPR005174 Protein of unknown function DUF295 "	Solyc00g042840.1.1	F-box domain containing protein (AHRD V1 ***- Q2QXK7_ORYSJ); contains Interpro domain(s) IPR005174 Protein of unknown function DUF295
Solyc00g044350.2.1	7	12	1	13780	-0.859587			Solyc00g044350.2.1 genomic_reference:SL2.40ch00 gene_region:13365005-13365685 transcript_region:SL2.40ch00:13365005..13365685+ functional_description:"EPIDERMAL PATTERNING FACTOR-like protein 1 (AHRD V1 ***- EPFL1_ARATH)"	Solyc00g044350.2.1	EPIDERMAL PATTERNING FACTOR-like protein 1 (AHRD V1 ***- EPFL1_ARATH)
Solyc00g044750.1.1	4	13	1	13780	-1.78242	LesAffx.14456.1.S1_at	GO:0003676,GO:0000166	Solyc00g044750.1.1 evidence_code:10F0H0E0IEG genomic_reference:SL2.40ch00 gene_region:13386849-13389725 transcript_region:SL2.40ch00:13386849..13389725- go_terms:GO:0003676,GO:0000166 functional_description:"U1 small nuclear ribonucleoprotein A (AHRD V1 *--- SNRPA_DROME); contains Interpro domain(s) IPR012677 Nucleotide-binding, alpha-beta plait "	Solyc00g044750.1.1	U1 small nuclear ribonucleoprotein A (AHRD V1 *--- SNRPA_DROME); contains Interpro domain(s) IPR012677 Nucleotide-binding, alpha-beta plait	GO:0000166,GO:0003676		GO:0000166,GO:0003676
Solyc00g047190.1.1	0	1	1	13780	-Inf			Solyc00g047190.1.1 evidence_code:10F0H0E1IEG genomic_reference:SL2.40ch00 gene_region:13506070-13506387 transcript_region:SL2.40ch00:13506070..13506387+ functional_description:"Unknown Protein (AHRD V1)"	Solyc00g047190.1.1	Unknown Protein (AHRD V1)
Solyc00g047700.2.1	883	883	1	13780	-0.0819794			Solyc00g047700.2.1 genomic_reference:SL2.40ch00 gene_region:13531987-13532747 transcript_region:SL2.40ch00:13531987..13532747- functional_description:"Unknown Protein (AHRD V1)"	Solyc00g047700.2.1	Unknown Protein (AHRD V1)
Solyc00g047810.1.1	1	0	1	13780	Inf			Solyc00g047810.1.1 evidence_code:10F0H0E0IEG genomic_reference:SL2.40ch00 gene_region:13538152-13538514 transcript_region:SL2.40ch00:13538152..13538514- functional_description:"Unknown Protein (AHRD V1)"	Solyc00g047810.1.1	Unknown Protein (AHRD V1)
Solyc00g048410.1.1	0	0	1	13780	NA			Solyc00g048410.1.1 evidence_code:10F0H0E0IEG genomic_reference:SL2.40ch00 gene_region:13565201-13567118 transcript_region:SL2.40ch00:13565201..13567118+ functional_description:"Unknown Protein (AHRD V1)"	Solyc00g048410.1.1	Unknown Protein (AHRD V1)
Solyc00g048510.2.1	22	16	1	13780	0.377452		GO:0030246	Solyc00g048510.2.1 genomic_reference:SL2.40ch00 gene_region:13569740-13570564 transcript_region:SL2.40ch00:13569740..13570564+ go_terms:GO:0030246 functional_description:"Phloem lectin (AHRD V1 ***- Q8LK67_9ROSI)"	Solyc00g048510.2.1	Phloem lectin (AHRD V1 ***- Q8LK67_9ROSI)		GO:0030246	GO:0030246
Solyc00g049210.1.1	5	4	1	13780	0.239949		GO:0016020	Solyc00g049210.1.1 evidence_code:10F0H1E1IEG genomic_reference:SL2.40ch00 gene_region:13605545-13607314 transcript_region:SL2.40ch00:13605545..13607314- go_terms:GO:0016020 functional_description:"Cytochrome c-type biogenesis protein CcmF (AHRD V1 *-*- Q1ZIX1_9GAMM); contains Interpro domain(s) IPR003569 Cytochrome c-type biogenesis protein CcbS "	Solyc00g049210.1.1	Cytochrome c-type biogenesis protein CcmF (AHRD V1 *-*- Q1ZIX1_9GAMM); contains Interpro domain(s) IPR003569 Cytochrome c-type biogenesis protein CcbS	GO:0016020		GO:0016020
Solyc00g049220.1.1	1	0	1	13780	Inf			Solyc00g049220.1.1 evidence_code:10F0H0E0IEG genomic_reference:SL2.40ch00 gene_region:13607371-13607577 transcript_region:SL2.40ch00:13607371..13607577+ functional_description:"Unknown Protein (AHRD V1)"	Solyc00g049220.1.1	Unknown Protein (AHRD V1)
Solyc00g049520.2.1	607	183	0.496137	877.5	1.64787			Solyc00g049520.2.1 genomic_reference:SL2.40ch00 gene_region:13621035-13622311 transcript_region:SL2.40ch00:13621035..13622311- functional_description:"Unknown Protein (AHRD V1)"	Solyc00g049520.2.1	Unknown Protein (AHRD V1)
Solyc00g049620.1.1	1	2	1	13780	-1.08198			Solyc00g049620.1.1 evidence_code:10F0H0E0IEG genomic_reference:SL2.40ch00 gene_region:13623496-13624798 transcript_region:SL2.40ch00:13623496..13624798+ functional_description:"Unknown Protein (AHRD V1)"	Solyc00g049620.1.1	Unknown Protein (AHRD V1)
Solyc00g050130.1.1	209	121	1	13780	0.706517		GO:0080002	Solyc00g050130.1.1 evidence_code:10F0H1E1IEG genomic_reference:SL2.40ch00 gene_region:13649255-13650637 transcript_region:SL2.40ch00:13649255..13650637+ go_terms:GO:0080002 functional_description:"UDP-glucose glucosyltransferase (AHRD V1 **** D2KTV5_LOTJA); contains Interpro domain(s) IPR002213 UDP-glucuronosyl/UDP-glucosyltransferase "	Solyc00g050130.1.1	UDP-glucose glucosyltransferase (AHRD V1 **** D2KTV5_LOTJA); contains Interpro domain(s) IPR002213 UDP-glucuronosyl/UDP-glucosyltransferase	GO:0008152	GO:0080002	GO:0008152,GO:0080002
Solyc00g050430.2.1	134	253	1	13780	-0.998884		GO:0005634,GO:0045449	Solyc00g050430.2.1 genomic_reference:SL2.40ch00 gene_region:13663836-13666165 transcript_region:SL2.40ch00:13663836..13666165+ go_terms:GO:0005634,GO:0045449 functional_description:"BHLH transcription factor (AHRD V1 *-*- A9YWR2_MEDTR); contains Interpro domain(s) IPR011598 Helix-loop-helix DNA-binding "	Solyc00g050430.2.1	BHLH transcription factor (AHRD V1 *-*- A9YWR2_MEDTR); contains Interpro domain(s) IPR011598 Helix-loop-helix DNA-binding	GO:0005634,GO:0045449		GO:0005634,GO:0045449
Solyc00g052430.2.1	4	0	1	13780	Inf			Solyc00g052430.2.1 genomic_reference:SL2.40ch00 gene_region:13763880-13766793 transcript_region:SL2.40ch00:13763880..13766793+ functional_description:"Cytochrome c biogenesis FC (AHRD V1 ***- D5I3C4_CITLA)"	Solyc00g052430.2.1	Cytochrome c biogenesis FC (AHRD V1 ***- D5I3C4_CITLA)
Solyc00g052540.1.1	1	1	1	13780	-0.0819794			Solyc00g052540.1.1 evidence_code:10F0H0E0IEG genomic_reference:SL2.40ch00 gene_region:13768660-13769331 transcript_region:SL2.40ch00:13768660..13769331- functional_description:"Unknown Protein (AHRD V1)"	Solyc00g052540.1.1	Unknown Protein (AHRD V1)
Solyc00g052940.2.1	0	2	1	13780	-Inf	LesAffx.10723.1.S1_at	GO:0016020	Solyc00g052940.2.1 genomic_reference:SL2.40ch00 gene_region:13784266-13787465 transcript_region:SL2.40ch00:13784266..13787465- go_terms:GO:0016020 functional_description:"Nodulin-like protein (AHRD V1 **-- B6TIX8_MAIZE); contains Interpro domain(s) IPR000620 Protein of unknown function DUF6, transmembrane "	Solyc00g052940.2.1	Nodulin-like protein (AHRD V1 **-- B6TIX8_MAIZE); contains Interpro domain(s) IPR000620 Protein of unknown function DUF6, transmembrane	GO:0016020		GO:0016020
Solyc00g053440.2.1	162	173	1	13780	-0.176758			Solyc00g053440.2.1 genomic_reference:SL2.40ch00 gene_region:13810919-13811594 transcript_region:SL2.40ch00:13810919..13811594+ functional_description:"Transmembrane BAX inhibitor motif-containing protein 4 (AHRD V1 **-- B6T5N6_MAIZE); contains Interpro domain(s) IPR006214 Uncharacterised protein family UPF0005 "	Solyc00g053440.2.1	Transmembrane BAX inhibitor motif-containing protein 4 (AHRD V1 **-- B6T5N6_MAIZE); contains Interpro domain(s) IPR006214 Uncharacterised protein family UPF0005
Solyc00g056680.1.1	76	75	1	13780	-0.0628705		GO:0006629	Solyc00g056680.1.1 evidence_code:10F0H1E1IEG genomic_reference:SL2.40ch00 gene_region:13961934-13963547 transcript_region:SL2.40ch00:13961934..13963547+ go_terms:GO:0006629 functional_description:"Lipase-like protein (AHRD V1 ***- Q949E1_ORYSA); contains Interpro domain(s) IPR002921 Lipase, class 3 "	Solyc00g056680.1.1	Lipase-like protein (AHRD V1 ***- Q949E1_ORYSA); contains Interpro domain(s) IPR002921 Lipase, class 3	GO:0006629		GO:0006629
Solyc00g057280.1.1	0	1	1	13780	-Inf		GO:0006355	Solyc00g057280.1.1 evidence_code:10F0H0E0IEG genomic_reference:SL2.40ch00 gene_region:13989906-13990536 transcript_region:SL2.40ch00:13989906..13990536- go_terms:GO:0006355 functional_description:"B3 domain-containing protein Os02g0598200 (AHRD V1 ***- Y2982_ORYSJ); contains Interpro domain(s) IPR003340 Transcriptional factor B3 "	Solyc00g057280.1.1	B3 domain-containing protein Os02g0598200 (AHRD V1 ***- Y2982_ORYSJ); contains Interpro domain(s) IPR003340 Transcriptional factor B3	GO:0006355		GO:0006355
Solyc00g059100.2.1	154	170	1	13780	-0.224584		GO:0003714	Solyc00g059100.2.1 genomic_reference:SL2.40ch00 gene_region:14071311-14075040 transcript_region:SL2.40ch00:14071311..14075040- go_terms:GO:0003714 functional_description:"WD-repeat protein-like (AHRD V1 **-- Q9FNN2_ARATH); contains Interpro domain(s) IPR020472 G-protein beta WD-40 repeat, region "	Solyc00g059100.2.1	WD-repeat protein-like (AHRD V1 **-- Q9FNN2_ARATH); contains Interpro domain(s) IPR020472 G-protein beta WD-40 repeat, region		GO:0003714	GO:0003714
Solyc00g060810.2.1	6	0	1	13780	Inf		GO:0009607	Solyc00g060810.2.1 genomic_reference:SL2.40ch00 gene_region:14149228-14151711 transcript_region:SL2.40ch00:14149228..14151711- go_terms:GO:0009607 functional_description:"Major latex-like protein (AHRD V1 **-- B5THI3_PANGI); contains Interpro domain(s) IPR000916 Bet v I allergen "	Solyc00g060810.2.1	Major latex-like protein (AHRD V1 **-- B5THI3_PANGI); contains Interpro domain(s) IPR000916 Bet v I allergen	GO:0009607		GO:0009607
Solyc00g062710.1.1	0	0	1	13780	NA			Solyc00g062710.1.1 evidence_code:10F0H0E0IEG genomic_reference:SL2.40ch00 gene_region:14234648-14234953 transcript_region:SL2.40ch00:14234648..14234953+ functional_description:"Unknown Protein (AHRD V1)"	Solyc00g062710.1.1	Unknown Protein (AHRD V1)
Solyc00g067470.1.1	10	5	1	13780	0.918021	Les.5564.1.S1_at		Solyc00g067470.1.1 evidence_code:10F0H0E0IEG genomic_reference:SL2.40ch00 gene_region:14445430-14445594 transcript_region:SL2.40ch00:14445430..14445594- functional_description:"Unknown Protein (AHRD V1)"	Solyc00g067470.1.1	Unknown Protein (AHRD V1)
Solyc00g068970.2.1	2462	2192	1	13780	0.0856036	LesAffx.71662.1.S1_s_at		Solyc00g068970.2.1 genomic_reference:SL2.40ch00 gene_region:14507327-14508646 transcript_region:SL2.40ch00:14507327..14508646- functional_description:"Cytochrome P450 like_TBP (AHRD V1 ***- O04892_TOBAC)"	Solyc00g068970.2.1	Cytochrome P450 like_TBP (AHRD V1 ***- O04892_TOBAC)
Solyc00g068980.1.1	1	6	1	13780	-2.66694	AFFX-Le_25SrRNA_at; LesAffx.71662.1.S1_s_at		Solyc00g068980.1.1 evidence_code:10F0H0E0IEG genomic_reference:SL2.40ch00 gene_region:14508914-14509078 transcript_region:SL2.40ch00:14508914..14509078+ functional_description:"Unknown Protein (AHRD V1)"	Solyc00g068980.1.1	Unknown Protein (AHRD V1)
Solyc00g069880.2.1	0	1	1	13780	-Inf			Solyc00g069880.2.1 genomic_reference:SL2.40ch00 gene_region:14546579-14550015 transcript_region:SL2.40ch00:14546579..14550015+ functional_description:"Unknown Protein (AHRD V1)"	Solyc00g069880.2.1	Unknown Protein (AHRD V1)
Solyc00g070680.1.1	0	0	1	13780	NA			Solyc00g070680.1.1 evidence_code:10F0H0E0IEG genomic_reference:SL2.40ch00 gene_region:14580779-14582307 transcript_region:SL2.40ch00:14580779..14582307+ functional_description:"Unknown Protein (AHRD V1)"	Solyc00g070680.1.1	Unknown Protein (AHRD V1)
Solyc00g071180.2.1	5	87	0.224508	623	-4.20299	Les.4820.1.S1_x_at	GO:0004869,GO:0050897	Solyc00g071180.2.1 genomic_reference:SL2.40ch00 gene_region:14602007-14605548 transcript_region:SL2.40ch00:14602007..14605548- go_terms:GO:0004869,GO:0050897 functional_description:"Cysteine proteinase inhibitor (AHRD V1 *-** Q2VY67_9ERIC); contains Interpro domain(s) IPR000010 Proteinase inhibitor I25, cystatin "	Solyc00g071180.2.1	Cysteine proteinase inhibitor (AHRD V1 *-** Q2VY67_9ERIC); contains Interpro domain(s) IPR000010 Proteinase inhibitor I25, cystatin	GO:0004869	GO:0004869,GO:0050897	GO:0004869,GO:0050897
Solyc00g072100.2.1	1036	774	1	13780	0.338639			Solyc00g072100.2.1 genomic_reference:SL2.40ch00 gene_region:14643322-14644371 transcript_region:SL2.40ch00:14643322..14644371- functional_description:"LTRGag-pol-polymerase 3 (AHRD V1 *-*- B2BXJ4_ARALY)"	Solyc00g072100.2.1	LTRGag-pol-polymerase 3 (AHRD V1 *-*- B2BXJ4_ARALY)
Solyc00g072400.2.1	0	0	1	13780	NA	Les.5935.1.A1_at; Les.5935.2.S1_at	GO:0005515	Solyc00g072400.2.1 genomic_reference:SL2.40ch00 gene_region:14656061-14657444 transcript_region:SL2.40ch00:14656061..14657444- go_terms:GO:0005515 functional_description:"Peroxidase 1 (AHRD V1 ***- A0SWU6_SESRO); contains Interpro domain(s) IPR002016 Haem peroxidase, plant/fungal/bacterial "	Solyc00g072400.2.1	Peroxidase 1 (AHRD V1 ***- A0SWU6_SESRO); contains Interpro domain(s) IPR002016 Haem peroxidase, plant/fungal/bacterial	GO:0055114	GO:0005515	GO:0005515,GO:0055114
Solyc00g072800.2.1	0	0	1	13780	NA	Les.4272.1.A1_at		Solyc00g072800.2.1 genomic_reference:SL2.40ch00 gene_region:14671969-14673334 transcript_region:SL2.40ch00:14671969..14673334+ functional_description:"Unknown Protein (AHRD V1)"	Solyc00g072800.2.1	Unknown Protein (AHRD V1)
Solyc00g073200.1.1	1	0	1	13780	Inf			Solyc00g073200.1.1 evidence_code:10F0H0E0IEG genomic_reference:SL2.40ch00 gene_region:14688066-14690306 transcript_region:SL2.40ch00:14688066..14690306- functional_description:"Transposon protein-like (AHRD V1 *-*- Q9FN97_ARATH)"	Solyc00g073200.1.1	Transposon protein-like (AHRD V1 *-*- Q9FN97_ARATH)
Solyc00g074210.1.1	0	0	1	13780	NA		GO:0019904,GO:0015450	Solyc00g074210.1.1 evidence_code:10F0H1E0IEG genomic_reference:SL2.40ch00 gene_region:14730923-14732112 transcript_region:SL2.40ch00:14730923..14732112+ go_terms:GO:0019904,GO:0015450 functional_description:"Mitochondrial import inner membrane translocase subunit TIM16 (AHRD V1 ***- B6UGA4_MAIZE); contains Interpro domain(s) IPR005341 Protein Transporter, Pam16 "	Solyc00g074210.1.1	Mitochondrial import inner membrane translocase subunit TIM16 (AHRD V1 ***- B6UGA4_MAIZE); contains Interpro domain(s) IPR005341 Protein Transporter, Pam16		GO:0015450,GO:0019904	GO:0015450,GO:0019904
Solyc00g075040.1.1	0	2	1	13780	-Inf			Solyc00g075040.1.1 evidence_code:10F0H1E0IEG genomic_reference:SL2.40ch00 gene_region:14765645-14767671 transcript_region:SL2.40ch00:14765645..14767671+ functional_description:"Transposon Ty1-A Gag-Pol polyprotein (AHRD V1 ***- YA11B_YEAST); contains Interpro domain(s) IPR013103 Reverse transcriptase, RNA-dependent DNA polymerase "	Solyc00g075040.1.1	Transposon Ty1-A Gag-Pol polyprotein (AHRD V1 ***- YA11B_YEAST); contains Interpro domain(s) IPR013103 Reverse transcriptase, RNA-dependent DNA polymerase
Solyc00g075440.1.1	0	5	1	13780	-Inf			Solyc00g075440.1.1 evidence_code:10F0H0E0IEG genomic_reference:SL2.40ch00 gene_region:14781133-14782088 transcript_region:SL2.40ch00:14781133..14782088- functional_description:"Unknown Protein (AHRD V1)"	Solyc00g075440.1.1	Unknown Protein (AHRD V1)
Solyc00g075450.2.1	5	2	1	13780	1.23995			Solyc00g075450.2.1 genomic_reference:SL2.40ch00 gene_region:14784185-14785509 transcript_region:SL2.40ch00:14784185..14785509- functional_description:"Unknown Protein (AHRD V1)"	Solyc00g075450.2.1	Unknown Protein (AHRD V1)
Solyc00g080750.2.1	14	6	1	13780	1.14041			Solyc00g080750.2.1 genomic_reference:SL2.40ch00 gene_region:15001201-15002917 transcript_region:SL2.40ch00:15001201..15002917- functional_description:"Unknown Protein (AHRD V1)"	Solyc00g080750.2.1	Unknown Protein (AHRD V1)
Solyc00g082150.2.1	396	374	1	13780	0.000482798	Les.4424.1.S1_at; Les.4424.1.S1_s_at	GO:0005488	Solyc00g082150.2.1 genomic_reference:SL2.40ch00 gene_region:15059636-15061824 transcript_region:SL2.40ch00:15059636..15061824- go_terms:GO:0005488 functional_description:"Kinesin light chain (AHRD V1 **-- B6SKU4_MAIZE); contains Interpro domain(s) IPR011990 Tetratricopeptide-like helical "	Solyc00g082150.2.1	Kinesin light chain (AHRD V1 **-- B6SKU4_MAIZE); contains Interpro domain(s) IPR011990 Tetratricopeptide-like helical	GO:0005488		GO:0005488
Solyc00g082550.1.1	426	428	1	13780	-0.0887367			Solyc00g082550.1.1 evidence_code:10F0H0E0IEG genomic_reference:SL2.40ch00 gene_region:15075527-15076036 transcript_region:SL2.40ch00:15075527..15076036+ functional_description:"Unknown Protein (AHRD V1)"	Solyc00g082550.1.1	Unknown Protein (AHRD V1)
Solyc00g084760.1.1	4	4	1	13780	-0.0819794			Solyc00g084760.1.1 evidence_code:10F0H0E0IEG genomic_reference:SL2.40ch00 gene_region:15164471-15165243 transcript_region:SL2.40ch00:15164471..15165243- functional_description:"RNase H family protein (AHRD V1 ***- Q0KIQ6_SOLDE)"	Solyc00g084760.1.1	RNase H family protein (AHRD V1 ***- Q0KIQ6_SOLDE)
Solyc00g084770.1.1	2	1	1	13780	0.918021			Solyc00g084770.1.1 evidence_code:10F0H0E0IEG genomic_reference:SL2.40ch00 gene_region:15166037-15166333 transcript_region:SL2.40ch00:15166037..15166333- functional_description:"Transposase (AHRD V1 **-- A8WBZ6_CRIPE)"	Solyc00g084770.1.1	Transposase (AHRD V1 **-- A8WBZ6_CRIPE)
Solyc00g085070.2.1	1214	1501	1	13780	-0.388135	Les.5222.1.S1_at	GO:0005515,GO:0008144	Solyc00g085070.2.1 genomic_reference:SL2.40ch00 gene_region:15174912-15178624 transcript_region:SL2.40ch00:15174912..15178624- go_terms:GO:0005515,GO:0008144 functional_description:"Squalene monooxygenase (AHRD V1 ***- Q506K3_DATIN); contains Interpro domain(s) IPR013698 Squalene epoxidase "	Solyc00g085070.2.1	Squalene monooxygenase (AHRD V1 ***- Q506K3_DATIN); contains Interpro domain(s) IPR013698 Squalene epoxidase	GO:0016021	GO:0005515,GO:0008144	GO:0005515,GO:0008144,GO:0016021
Solyc00g090430.2.1	0	5	1	13780	-Inf			Solyc00g090430.2.1 genomic_reference:SL2.40ch00 gene_region:15385846-15387636 transcript_region:SL2.40ch00:15385846..15387636+ functional_description:"Os08g0100600 protein (Fragment) (AHRD V1 *-*- Q0J8P7_ORYSJ); contains Interpro domain(s) IPR008507 Protein of unknown function DUF789 "	Solyc00g090430.2.1	Os08g0100600 protein (Fragment) (AHRD V1 *-*- Q0J8P7_ORYSJ); contains Interpro domain(s) IPR008507 Protein of unknown function DUF789
Solyc00g090860.1.1	0	2	1	13780	-Inf			Solyc00g090860.1.1 evidence_code:10F0H1E0IEG genomic_reference:SL2.40ch00 gene_region:15399665-15400108 transcript_region:SL2.40ch00:15399665..15400108- functional_description:"Nitrate transporter (AHRD V1 ***- O04431_NICPL); contains Interpro domain(s) IPR016196 Major facilitator superfamily, general substrate transporter "	Solyc00g090860.1.1	Nitrate transporter (AHRD V1 ***- O04431_NICPL); contains Interpro domain(s) IPR016196 Major facilitator superfamily, general substrate transporter
Solyc00g090870.2.1	70	104	1	13780	-0.653136		GO:0005515	Solyc00g090870.2.1 genomic_reference:SL2.40ch00 gene_region:15402267-15403043 transcript_region:SL2.40ch00:15402267..15403043- go_terms:GO:0005515 functional_description:"5-AMP-activated protein kinase subunit beta-1 (AHRD V1 *-*- C1BJ92_OSMMO); contains Interpro domain(s) IPR006828 5-AMP-activated protein kinase, beta subunit, complex-interacting region "	Solyc00g090870.2.1	5-AMP-activated protein kinase subunit beta-1 (AHRD V1 *-*- C1BJ92_OSMMO); contains Interpro domain(s) IPR006828 5-AMP-activated protein kinase, beta subunit, complex-interacting region		GO:0005515	GO:0005515
Solyc00g091170.2.1	423	428	1	13780	-0.0989325			Solyc00g091170.2.1 genomic_reference:SL2.40ch00 gene_region:15411866-15414825 transcript_region:SL2.40ch00:15411866..15414825+ functional_description:"ATP binding protein (AHRD V1 ***- B6TPV9_MAIZE)"	Solyc00g091170.2.1	ATP binding protein (AHRD V1 ***- B6TPV9_MAIZE)
Solyc00g094520.1.1	4	3	1	13780	0.333058			Solyc00g094520.1.1 evidence_code:10F0H0E1IEG genomic_reference:SL2.40ch00 gene_region:15539102-15539287 transcript_region:SL2.40ch00:15539102..15539287- functional_description:"Unknown Protein (AHRD V1)"	Solyc00g094520.1.1	Unknown Protein (AHRD V1)
Solyc00g094530.1.1	0	0	1	13780	NA		GO:0016020	Solyc00g094530.1.1 evidence_code:10F0H1E0IEG genomic_reference:SL2.40ch00 gene_region:15539927-15540316 transcript_region:SL2.40ch00:15539927..15540316- go_terms:GO:0016020 functional_description:"NADH-ubiquinone oxidoreductase chain 1 (AHRD V1 ***- Q5M9U6_TOBAC); contains Interpro domain(s) IPR001694 NADH:ubiquinone oxidoreductase, subunit 1 "	Solyc00g094530.1.1	NADH-ubiquinone oxidoreductase chain 1 (AHRD V1 ***- Q5M9U6_TOBAC); contains Interpro domain(s) IPR001694 NADH:ubiquinone oxidoreductase, subunit 1	GO:0016020		GO:0016020
Solyc00g094540.1.1	0	2	1	13780	-Inf			Solyc00g094540.1.1 evidence_code:10F0H0E1IEG genomic_reference:SL2.40ch00 gene_region:15540511-15540840 transcript_region:SL2.40ch00:15540511..15540840+ functional_description:"Unknown Protein (AHRD V1)"	Solyc00g094540.1.1	Unknown Protein (AHRD V1)
Solyc00g094550.1.1	1	0	1	13780	Inf			Solyc00g094550.1.1 evidence_code:10F0H0E0IEG genomic_reference:SL2.40ch00 gene_region:15541769-15542002 transcript_region:SL2.40ch00:15541769..15542002- functional_description:"Unknown Protein (AHRD V1)"	Solyc00g094550.1.1	Unknown Protein (AHRD V1)
Solyc00g094850.1.1	6	5	1	13780	0.181055			Solyc00g094850.1.1 evidence_code:10F0H0E0IEG genomic_reference:SL2.40ch00 gene_region:15550404-15553250 transcript_region:SL2.40ch00:15550404..15553250+ functional_description:"Unknown Protein (AHRD V1)"	Solyc00g094850.1.1	Unknown Protein (AHRD V1)
Solyc00g096460.1.1	39	33	1	13780	0.159029			Solyc00g096460.1.1 evidence_code:10F0H0E0IEG genomic_reference:SL2.40ch00 gene_region:15612136-15614634 transcript_region:SL2.40ch00:15612136..15614634+ functional_description:"AT4G08310 protein (Fragment) (AHRD V1 ***- B9DFL6_ARATH)"	Solyc00g096460.1.1	AT4G08310 protein (Fragment) (AHRD V1 ***- B9DFL6_ARATH)
Solyc00g097260.1.1	2	0	1	13780	Inf			Solyc00g097260.1.1 evidence_code:10F0H0E0IEG genomic_reference:SL2.40ch00 gene_region:15643578-15643976 transcript_region:SL2.40ch00:15643578..15643976+ functional_description:"Unknown Protein (AHRD V1)"	Solyc00g097260.1.1	Unknown Protein (AHRD V1)
Solyc00g097960.1.1	17	26	1	13780	-0.694956			Solyc00g097960.1.1 evidence_code:10F0H0E0IEG genomic_reference:SL2.40ch00 gene_region:15669311-15671328 transcript_region:SL2.40ch00:15669311..15671328+ functional_description:"Unknown Protein (AHRD V1)"	Solyc00g097960.1.1	Unknown Protein (AHRD V1)
Solyc00g098560.2.1	765	322	1	13780	1.16642		GO:0016298,GO:0004091	Solyc00g098560.2.1 genomic_reference:SL2.40ch00 gene_region:15691035-15692244 transcript_region:SL2.40ch00:15691035..15692244+ go_terms:GO:0016298,GO:0004091 functional_description:"GDSL esterase/lipase At5g03980 (AHRD V1 **** GDL74_ARATH); contains Interpro domain(s) IPR001087 Lipase, GDSL "	Solyc00g098560.2.1	GDSL esterase/lipase At5g03980 (AHRD V1 **** GDL74_ARATH); contains Interpro domain(s) IPR001087 Lipase, GDSL	GO:0006629	GO:0004091,GO:0016298	GO:0004091,GO:0006629,GO:0016298
Solyc00g099580.1.1	0	13	1	13780	-Inf		GO:0003840,GO:0006355,GO:0045449	Solyc00g099580.1.1 evidence_code:10F0H1E0IEG genomic_reference:SL2.40ch00 gene_region:15730751-15732746 transcript_region:SL2.40ch00:15730751..15732746- go_terms:GO:0003840,GO:0006355,GO:0045449 functional_description:"Gamma-glutamyltranspeptidase (AHRD V1 ***- D4Z6K6_SPHJU); contains Interpro domain(s) IPR000101 Gamma-glutamyltranspeptidase "	Solyc00g099580.1.1	Gamma-glutamyltranspeptidase (AHRD V1 ***- D4Z6K6_SPHJU); contains Interpro domain(s) IPR000101 Gamma-glutamyltranspeptidase	GO:0003840,GO:0006355,GO:0045449		GO:0003840,GO:0006355,GO:0045449
Solyc00g100880.2.1	0	0	1	13780	NA			Solyc00g100880.2.1 genomic_reference:SL2.40ch00 gene_region:15777138-15778282 transcript_region:SL2.40ch00:15777138..15778282+ functional_description:"GTP binding protein (AHRD V1 **-- B6TE93_MAIZE); contains Interpro domain(s) IPR007612 Protein of unknown function DUF567 "	Solyc00g100880.2.1	GTP binding protein (AHRD V1 **-- B6TE93_MAIZE); contains Interpro domain(s) IPR007612 Protein of unknown function DUF567
Solyc00g104940.1.1	1	0	1	13780	Inf			Solyc00g104940.1.1 evidence_code:10F0H0E0IEG genomic_reference:SL2.40ch00 gene_region:15921238-15922811 transcript_region:SL2.40ch00:15921238..15922811- functional_description:"Bax inhibitor-1 like (AHRD V1 ***- Q8LAY4_ARATH)"	Solyc00g104940.1.1	Bax inhibitor-1 like (AHRD V1 ***- Q8LAY4_ARATH)
Solyc00g105750.1.1	3	0	1	13780	Inf		GO:0008270	Solyc00g105750.1.1 evidence_code:10F0H0E0IEG genomic_reference:SL2.40ch00 gene_region:15950858-15953790 transcript_region:SL2.40ch00:15950858..15953790+ go_terms:GO:0008270 functional_description:"Mutator-like transposase (AHRD V1 *--- Q94HK4_ORYSA); contains Interpro domain(s) IPR004332 Transposase, MuDR, plant "	Solyc00g105750.1.1	Mutator-like transposase (AHRD V1 *--- Q94HK4_ORYSA); contains Interpro domain(s) IPR004332 Transposase, MuDR, plant	GO:0008270		GO:0008270
Solyc00g107050.1.1	0	46	0.153233	557	-Inf		GO:0003677,GO:0005622	Solyc00g107050.1.1 evidence_code:10F0H0E0IEG genomic_reference:SL2.40ch00 gene_region:15998053-15998487 transcript_region:SL2.40ch00:15998053..15998487- go_terms:GO:0003677,GO:0005622 functional_description:"Nuclear transcription factor Y subunit C-1 (AHRD V1 *-*- B6SWV5_MAIZE); contains Interpro domain(s) IPR003958 Transcription factor CBF/NF-Y/archaeal histone "	Solyc00g107050.1.1	Nuclear transcription factor Y subunit C-1 (AHRD V1 *-*- B6SWV5_MAIZE); contains Interpro domain(s) IPR003958 Transcription factor CBF/NF-Y/archaeal histone	GO:0003677,GO:0005622		GO:0003677,GO:0005622
Solyc00g108550.1.1	1	0	1	13780	Inf			Solyc00g108550.1.1 evidence_code:10F0H0E0IEG genomic_reference:SL2.40ch00 gene_region:16054983-16056017 transcript_region:SL2.40ch00:16054983..16056017- functional_description:"Unknown Protein (AHRD V1)"	Solyc00g108550.1.1	Unknown Protein (AHRD V1)
Solyc00g110870.2.1	77	89	1	13780	-0.290926		GO:0004675	Solyc00g110870.2.1 genomic_reference:SL2.40ch00 gene_region:16134484-16136848 transcript_region:SL2.40ch00:16134484..16136848- go_terms:GO:0004675 functional_description:"Receptor like kinase, RLK"	Solyc00g110870.2.1	Receptor like kinase, RLK	GO:0005515,GO:0006468	GO:0004675	GO:0004675,GO:0005515,GO:0006468
Solyc00g111780.1.1	0	4	1	13780	-Inf			Solyc00g111780.1.1 evidence_code:10F0H0E0IEG genomic_reference:SL2.40ch00 gene_region:16169740-16169946 transcript_region:SL2.40ch00:16169740..16169946+ functional_description:"Unknown Protein (AHRD V1)"	Solyc00g111780.1.1	Unknown Protein (AHRD V1)
Solyc00g114550.1.1	0	0	1	13780	NA			Solyc00g114550.1.1 evidence_code:10F0H1E0IEG genomic_reference:SL2.40ch00 gene_region:16262073-16262798 transcript_region:SL2.40ch00:16262073..16262798+ functional_description:"At1g32160/F3C3_6 (AHRD V1 ***- Q9FVR1_ARATH); contains Interpro domain(s) IPR008479 Protein of unknown function DUF760 "	Solyc00g114550.1.1	At1g32160/F3C3_6 (AHRD V1 ***- Q9FVR1_ARATH); contains Interpro domain(s) IPR008479 Protein of unknown function DUF760
Solyc00g117450.2.1	0	0	1	13780	NA		GO:0003700,GO:0046982	Solyc00g117450.2.1 genomic_reference:SL2.40ch00 gene_region:16363642-16364389 transcript_region:SL2.40ch00:16363642..16364389- go_terms:GO:0003700,GO:0046982 functional_description:"Short internode related sequence 5 (AHRD V1 **-- D2KC76_BRARP); contains Interpro domain(s) IPR006510 Zinc finger, Lateral Root Primordium type 1 "	Solyc00g117450.2.1	Short internode related sequence 5 (AHRD V1 **-- D2KC76_BRARP); contains Interpro domain(s) IPR006510 Zinc finger, Lateral Root Primordium type 1		GO:0003700,GO:0046982	GO:0003700,GO:0046982
Solyc00g118690.1.1	39	11	1	13780	1.74399		GO:0016020	Solyc00g118690.1.1 evidence_code:10F0H1E1IEG genomic_reference:SL2.40ch00 gene_region:16399967-16400227 transcript_region:SL2.40ch00:16399967..16400227+ go_terms:GO:0016020 functional_description:"NADH-ubiquinone oxidoreductase chain 1 (AHRD V1 ***- Q5MA12_TOBAC); contains Interpro domain(s) IPR001694 NADH:ubiquinone oxidoreductase, subunit 1 "	Solyc00g118690.1.1	NADH-ubiquinone oxidoreductase chain 1 (AHRD V1 ***- Q5MA12_TOBAC); contains Interpro domain(s) IPR001694 NADH:ubiquinone oxidoreductase, subunit 1	GO:0016020		GO:0016020
Solyc00g121730.1.1	3	3	1	13780	-0.0819794		GO:0006508	Solyc00g121730.1.1 evidence_code:10F0H0E0IEG genomic_reference:SL2.40ch00 gene_region:16494360-16496275 transcript_region:SL2.40ch00:16494360..16496275- go_terms:GO:0006508 functional_description:"&aposchromo&apos domain containing protein (AHRD V1 *--- Q6L3Q3_SOLDE); contains Interpro domain(s) IPR005162 Retrotransposon gag protein "	Solyc00g121730.1.1	&aposchromo&apos domain containing protein (AHRD V1 *--- Q6L3Q3_SOLDE); contains Interpro domain(s) IPR005162 Retrotransposon gag protein	GO:0006508		GO:0006508
Solyc00g125580.1.1	0	1	1	13780	-Inf		GO:0006508	Solyc00g125580.1.1 evidence_code:10F0H0E0IEG genomic_reference:SL2.40ch00 gene_region:16625580-16626763 transcript_region:SL2.40ch00:16625580..16626763- go_terms:GO:0006508 functional_description:"Ulp1 protease family C-terminal catalytic domain containing protein (AHRD V1 ***- Q60D46_SOLDE); contains Interpro domain(s) IPR003653 Peptidase C48, SUMO/Sentrin/Ubl1 "	Solyc00g125580.1.1	Ulp1 protease family C-terminal catalytic domain containing protein (AHRD V1 ***- Q60D46_SOLDE); contains Interpro domain(s) IPR003653 Peptidase C48, SUMO/Sentrin/Ubl1	GO:0006508		GO:0006508
Solyc00g125980.1.1	18	16	1	13780	0.0879456			Solyc00g125980.1.1 evidence_code:10F0H1E1IEG genomic_reference:SL2.40ch00 gene_region:16637694-16637897 transcript_region:SL2.40ch00:16637694..16637897+ functional_description:"NADH-ubiquinone oxidoreductase chain 2 (AHRD V1 ***- NU2M_BETVU)"	Solyc00g125980.1.1	NADH-ubiquinone oxidoreductase chain 2 (AHRD V1 ***- NU2M_BETVU)
Solyc00g125990.1.1	0	0	1	13780	NA		GO:0055114	Solyc00g125990.1.1 evidence_code:10F0H1E0IEG genomic_reference:SL2.40ch00 gene_region:16638276-16638920 transcript_region:SL2.40ch00:16638276..16638920+ go_terms:GO:0055114 functional_description:"NADH-quinone oxidoreductase subunit N (AHRD V1 ***- B1LUM3_METRJ); contains Interpro domain(s) IPR001750 NADH:ubiquinone/plastoquinone oxidoreductase "	Solyc00g125990.1.1	NADH-quinone oxidoreductase subunit N (AHRD V1 ***- B1LUM3_METRJ); contains Interpro domain(s) IPR001750 NADH:ubiquinone/plastoquinone oxidoreductase	GO:0055114		GO:0055114
Solyc00g126000.1.1	5	4	1	13780	0.239949			Solyc00g126000.1.1 evidence_code:10F0H0E0IEG genomic_reference:SL2.40ch00 gene_region:16639023-16639175 transcript_region:SL2.40ch00:16639023..16639175+ functional_description:"NADH-ubiquinone oxidoreductase chain 2 (AHRD V1 ***- NU2M_BETVU)"	Solyc00g126000.1.1	NADH-ubiquinone oxidoreductase chain 2 (AHRD V1 ***- NU2M_BETVU)
Solyc00g126010.1.1	0	0	1	13780	NA			Solyc00g126010.1.1 evidence_code:10F1H1E1IEG genomic_reference:SL2.40ch00 gene_region:16639340-16639513 transcript_region:SL2.40ch00:16639340..16639513+ functional_description:"Uncharacterized mitochondrial protein AtMg01330 (AHRD V1 ***- M1330_ARATH)"	Solyc00g126010.1.1	Uncharacterized mitochondrial protein AtMg01330 (AHRD V1 ***- M1330_ARATH)
Solyc00g127660.2.1	70	77	1	13780	-0.219483			Solyc00g127660.2.1 genomic_reference:SL2.40ch00 gene_region:16686997-16688259 transcript_region:SL2.40ch00:16686997..16688259+ functional_description:"Unknown Protein (AHRD V1)"	Solyc00g127660.2.1	Unknown Protein (AHRD V1)
Solyc00g127670.1.1	34	16	1	13780	1.00548			Solyc00g127670.1.1 evidence_code:10F0H1E0IEG genomic_reference:SL2.40ch00 gene_region:16688667-16689988 transcript_region:SL2.40ch00:16688667..16689988- functional_description:"Membrane protein (AHRD V1 ***- B6TDF9_MAIZE)"	Solyc00g127670.1.1	Membrane protein (AHRD V1 ***- B6TDF9_MAIZE)
Solyc00g127870.2.1	65	59	1	13780	0.0577454	Les.4609.1.S1_at		Solyc00g127870.2.1 genomic_reference:SL2.40ch00 gene_region:16693547-16696720 transcript_region:SL2.40ch00:16693547..16696720+ functional_description:"Phosphatidylinositol N-acetylglucosaminyltransferase subunit P (AHRD V1 ***- B6TUG3_MAIZE); contains Interpro domain(s) IPR013717 PIG-P "	Solyc00g127870.2.1	Phosphatidylinositol N-acetylglucosaminyltransferase subunit P (AHRD V1 ***- B6TUG3_MAIZE); contains Interpro domain(s) IPR013717 PIG-P
Solyc00g128870.2.1	230	212	1	13780	0.0355902		GO:0016787	Solyc00g128870.2.1 genomic_reference:SL2.40ch00 gene_region:16727160-16728659 transcript_region:SL2.40ch00:16727160..16728659+ go_terms:GO:0016787 functional_description:"Nudix hydrolase 1 (AHRD V1 ***- A6ANR4_VIBHA); contains Interpro domain(s) IPR000086 NUDIX hydrolase domain "	Solyc00g128870.2.1	Nudix hydrolase 1 (AHRD V1 ***- A6ANR4_VIBHA); contains Interpro domain(s) IPR000086 NUDIX hydrolase domain	GO:0016787		GO:0016787
Solyc00g131710.1.1	16	16	1	13780	-0.0819794		GO:0003676,GO:0005634,GO:0015074	Solyc00g131710.1.1 evidence_code:10F0H1E0IEG genomic_reference:SL2.40ch00 gene_region:16819546-16821204 transcript_region:SL2.40ch00:16819546..16821204+ go_terms:GO:0003676,GO:0005634,GO:0015074 functional_description:"Pol polyprotein (AHRD V1 *-*- POL_MLVFP); contains Interpro domain(s) IPR001584 Integrase, catalytic core "	Solyc00g131710.1.1	Pol polyprotein (AHRD V1 *-*- POL_MLVFP); contains Interpro domain(s) IPR001584 Integrase, catalytic core	GO:0003676,GO:0005634,GO:0015074		GO:0003676,GO:0005634,GO:0015074
Solyc00g136260.1.1	283	157	1	13780	0.768058		GO:0004842	Solyc00g136260.1.1 evidence_code:10F0H0E1IEG genomic_reference:SL2.40ch00 gene_region:16968583-16968993 transcript_region:SL2.40ch00:16968583..16968993- go_terms:GO:0004842 functional_description:"Ring H2 finger protein (AHRD V1 *-*- D9ZHD8_HYPPE); contains Interpro domain(s) IPR018957 Zinc finger, C3HC4 RING-type "	Solyc00g136260.1.1	Ring H2 finger protein (AHRD V1 *-*- D9ZHD8_HYPPE); contains Interpro domain(s) IPR018957 Zinc finger, C3HC4 RING-type	GO:0008270	GO:0004842	GO:0004842,GO:0008270
Solyc00g136560.2.1	7	5	1	13780	0.403447		GO:0016765	Solyc00g136560.2.1 genomic_reference:SL2.40ch00 gene_region:16976231-16976970 transcript_region:SL2.40ch00:16976231..16976970- go_terms:GO:0016765 functional_description:"Undecaprenyl pyrophosphate synthase (AHRD V1 *-*- D8G636_9CYAN); contains Interpro domain(s) IPR001441 Di-trans-poly-cis-decaprenylcistransferase-like "	Solyc00g136560.2.1	Undecaprenyl pyrophosphate synthase (AHRD V1 *-*- D8G636_9CYAN); contains Interpro domain(s) IPR001441 Di-trans-poly-cis-decaprenylcistransferase-like	GO:0016765		GO:0016765
Solyc00g138060.2.1	0	0	1	13780	NA		GO:0010302	Solyc00g138060.2.1 genomic_reference:SL2.40ch00 gene_region:17025800-17027795 transcript_region:SL2.40ch00:17025800..17027795+ go_terms:GO:0010302 functional_description:"2-oxoglutarate-dependent dioxygenase (AHRD V1 **** B9GL08_POPTR); contains Interpro domain(s) IPR005123 Oxoglutarate and iron-dependent oxygenase "	Solyc00g138060.2.1	2-oxoglutarate-dependent dioxygenase (AHRD V1 **** B9GL08_POPTR); contains Interpro domain(s) IPR005123 Oxoglutarate and iron-dependent oxygenase	GO:0016491	GO:0010302	GO:0010302,GO:0016491
Solyc00g140060.2.1	391	632	1	13780	-0.774735		GO:0006508	Solyc00g140060.2.1 genomic_reference:SL2.40ch00 gene_region:17088792-17091441 transcript_region:SL2.40ch00:17088792..17091441- go_terms:GO:0006508 functional_description:"Tripeptidyl peptidase II (AHRD V1 ***- Q5VZU9_HUMAN); contains Interpro domain(s) IPR015500 Peptidase S8, subtilisin-related "	Solyc00g140060.2.1	Tripeptidyl peptidase II (AHRD V1 ***- Q5VZU9_HUMAN); contains Interpro domain(s) IPR015500 Peptidase S8, subtilisin-related	GO:0006508		GO:0006508
Solyc00g141560.1.1	0	1	1	13780	-Inf			Solyc00g141560.1.1 evidence_code:10F0H0E0IEG genomic_reference:SL2.40ch00 gene_region:17136974-17138489 transcript_region:SL2.40ch00:17136974..17138489- functional_description:"Unknown Protein (AHRD V1); contains Interpro domain(s) IPR016027 Nucleic acid-binding, OB-fold-like "	Solyc00g141560.1.1	Unknown Protein (AHRD V1); contains Interpro domain(s) IPR016027 Nucleic acid-binding, OB-fold-like
Solyc00g142160.1.1	6	1	1	13780	2.50298			Solyc00g142160.1.1 evidence_code:10F0H1E1IEG genomic_reference:SL2.40ch00 gene_region:17156362-17156679 transcript_region:SL2.40ch00:17156362..17156679- functional_description:"Unknown Protein (AHRD V1)"	Solyc00g142160.1.1	Unknown Protein (AHRD V1)
Solyc00g142170.2.1	4	9	1	13780	-1.2519			Solyc00g142170.2.1 genomic_reference:SL2.40ch00 gene_region:17156703-17158111 transcript_region:SL2.40ch00:17156703..17158111- functional_description:"RNA-dependent RNA polymerase (AHRD V1 *-*- Q18L78_9VIRU); contains Interpro domain(s) IPR008686 RNA-dependent RNA polymerase, mitoviral "	Solyc00g142170.2.1	RNA-dependent RNA polymerase (AHRD V1 *-*- Q18L78_9VIRU); contains Interpro domain(s) IPR008686 RNA-dependent RNA polymerase, mitoviral
Solyc00g143770.1.1	2	5	1	13780	-1.40391			Solyc00g143770.1.1 evidence_code:10F0H0E0IEG genomic_reference:SL2.40ch00 gene_region:17206543-17209005 transcript_region:SL2.40ch00:17206543..17209005- functional_description:"Unknown Protein (AHRD V1)"	Solyc00g143770.1.1	Unknown Protein (AHRD V1)
Solyc00g145170.1.1	0	0	1	13780	NA		GO:0004867	Solyc00g145170.1.1 evidence_code:10F0H1E0IEG genomic_reference:SL2.40ch00 gene_region:17251047-17251697 transcript_region:SL2.40ch00:17251047..17251697+ go_terms:GO:0004867 functional_description:"Proteinase inhibitor II (AHRD V1 ***- Q3S483_SOLTU); contains Interpro domain(s) IPR003465 Proteinase inhibitor I20, Pin2 "	Solyc00g145170.1.1	Proteinase inhibitor II (AHRD V1 ***- Q3S483_SOLTU); contains Interpro domain(s) IPR003465 Proteinase inhibitor I20, Pin2	GO:0004867		GO:0004867
Solyc00g147570.2.1	4	5	1	13780	-0.403907	LesAffx.1050.2.S1_at	GO:0003779	Solyc00g147570.2.1 genomic_reference:SL2.40ch00 gene_region:17325997-17328442 transcript_region:SL2.40ch00:17325997..17328442- go_terms:GO:0003779 functional_description:"Gelsolin (Fragment) (AHRD V1 **-- C0PU67_SALSA); contains Interpro domain(s) IPR007122 Gelsolin "	Solyc00g147570.2.1	Gelsolin (Fragment) (AHRD V1 **-- C0PU67_SALSA); contains Interpro domain(s) IPR007122 Gelsolin	GO:0003779		GO:0003779
Solyc00g147770.1.1	103	47	1	13780	1.04993		GO:0046983	Solyc00g147770.1.1 evidence_code:10F0H1E0IEG genomic_reference:SL2.40ch00 gene_region:17332934-17334484 transcript_region:SL2.40ch00:17332934..17334484- go_terms:GO:0046983 functional_description:"HAT family dimerisation domain containing protein (AHRD V1 ***- Q2QPA8_ORYSJ); contains Interpro domain(s) IPR008906 HAT dimerisation "	Solyc00g147770.1.1	HAT family dimerisation domain containing protein (AHRD V1 ***- Q2QPA8_ORYSJ); contains Interpro domain(s) IPR008906 HAT dimerisation	GO:0046983		GO:0046983
Solyc00g153680.1.1	2	3	1	13780	-0.666942		GO:0005840,GO:0006468	Solyc00g153680.1.1 evidence_code:10F0H1E0IEG genomic_reference:SL2.40ch00 gene_region:17514337-17515884 transcript_region:SL2.40ch00:17514337..17515884- go_terms:GO:0005840,GO:0006468 functional_description:"Serine/threonine protein kinase (AHRD V1 *-*- D0NNA3_PHYIN); contains Interpro domain(s) IPR002290 Serine/threonine protein kinase "	Solyc00g153680.1.1	Serine/threonine protein kinase (AHRD V1 *-*- D0NNA3_PHYIN); contains Interpro domain(s) IPR002290 Serine/threonine protein kinase	GO:0005840,GO:0006468		GO:0005840,GO:0006468
Solyc00g156980.2.1	10	47	1	13780	-2.31464	LesAffx.21101.1.S1_at	GO:0016117	Solyc00g156980.2.1 genomic_reference:SL2.40ch00 gene_region:17613647-17614823 transcript_region:SL2.40ch00:17613647..17614823- go_terms:GO:0016117 functional_description:"Choline dehydrogenase (AHRD V1 **-- A5L8M4_9GAMM); contains Interpro domain(s) IPR008671 Lycopene beta and epsilon cyclase "	Solyc00g156980.2.1	Choline dehydrogenase (AHRD V1 **-- A5L8M4_9GAMM); contains Interpro domain(s) IPR008671 Lycopene beta and epsilon cyclase	GO:0016117		GO:0016117
Solyc00g157080.1.1	0	0	1	13780	NA			Solyc00g157080.1.1 evidence_code:10F0H0E0IEG genomic_reference:SL2.40ch00 gene_region:17617012-17618695 transcript_region:SL2.40ch00:17617012..17618695+ functional_description:"Pto kinase interactor-like protein (AHRD V1 *-*- Q9LXA4_ARATH)"	Solyc00g157080.1.1	Pto kinase interactor-like protein (AHRD V1 *-*- Q9LXA4_ARATH)
Solyc00g157180.2.1	9	118	0.181722	578	-3.7947			Solyc00g157180.2.1 genomic_reference:SL2.40ch00 gene_region:17621249-17622628 transcript_region:SL2.40ch00:17621249..17622628- functional_description:"cDNA clone J033046E14 full insert sequence (AHRD V1 *--- B7EM90_ORYSJ)"	Solyc00g157180.2.1	cDNA clone J033046E14 full insert sequence (AHRD V1 *--- B7EM90_ORYSJ)
Solyc00g164680.1.1	608	659	1	13780	-0.198187		GO:0016020,GO:0009073	Solyc00g164680.1.1 evidence_code:10F0H1E0IEG genomic_reference:SL2.40ch00 gene_region:17843143-17845746 transcript_region:SL2.40ch00:17843143..17845746+ go_terms:GO:0016020,GO:0009073 functional_description:"ABC transporter G family member 11 (AHRD V1 ***- AB11G_ARATH); contains Interpro domain(s) IPR013525 ABC-2 type transporter "	Solyc00g164680.1.1	ABC transporter G family member 11 (AHRD V1 ***- AB11G_ARATH); contains Interpro domain(s) IPR013525 ABC-2 type transporter	GO:0009073,GO:0016020		GO:0009073,GO:0016020
Solyc00g170200.1.1	0	0	1	13780	NA			Solyc00g170200.1.1 evidence_code:10F1H1E1IEG genomic_reference:SL2.40ch00 gene_region:18003903-18004286 transcript_region:SL2.40ch00:18003903..18004286+ functional_description:"Hydrolase alpha/beta fold family protein (AHRD V1 ***- D7L528_ARALY)"	Solyc00g170200.1.1	Hydrolase alpha/beta fold family protein (AHRD V1 ***- D7L528_ARALY)
Solyc00g170210.2.1	1	0	1	13780	Inf			Solyc00g170210.2.1 genomic_reference:SL2.40ch00 gene_region:18004724-18005626 transcript_region:SL2.40ch00:18004724..18005626- functional_description:"Unknown Protein (AHRD V1)"	Solyc00g170210.2.1	Unknown Protein (AHRD V1)
Solyc00g170510.1.1	1	10	1	13780	-3.40391		GO:0030599	Solyc00g170510.1.1 evidence_code:10F0H1E0IEG genomic_reference:SL2.40ch00 gene_region:18012465-18013434 transcript_region:SL2.40ch00:18012465..18013434- go_terms:GO:0030599 functional_description:"Pectinesterase (AHRD V1 **** B7SIX2_9CONI); contains Interpro domain(s) IPR000070 Pectinesterase, catalytic "	Solyc00g170510.1.1	Pectinesterase (AHRD V1 **** B7SIX2_9CONI); contains Interpro domain(s) IPR000070 Pectinesterase, catalytic	GO:0005618	GO:0030599	GO:0005618,GO:0030599
Solyc00g171710.1.1	2	0	1	13780	Inf			Solyc00g171710.1.1 evidence_code:10F0H0E1IEG genomic_reference:SL2.40ch00 gene_region:18049090-18050010 transcript_region:SL2.40ch00:18049090..18050010+ functional_description:"Unknown Protein (AHRD V1); contains Interpro domain(s) IPR017451 F-box associated type 1 "	Solyc00g171710.1.1	Unknown Protein (AHRD V1); contains Interpro domain(s) IPR017451 F-box associated type 1
Solyc00g171810.2.1	273	50	0.312179	709	2.36692	LesAffx.44496.1.A1_at; LesAffx.44496.1.S1_at	GO:0045263	Solyc00g171810.2.1 genomic_reference:SL2.40ch00 gene_region:18050017-18051583 transcript_region:SL2.40ch00:18050017..18051583- go_terms:GO:0045263 functional_description:"ATP synthase subunit a (AHRD V1 ***- Q45KQ5_CAPAN); contains Interpro domain(s) IPR000568 ATPase, F0 complex, subunit A "	Solyc00g171810.2.1	ATP synthase subunit a (AHRD V1 ***- Q45KQ5_CAPAN); contains Interpro domain(s) IPR000568 ATPase, F0 complex, subunit A	GO:0045263		GO:0045263
Solyc00g172410.1.1	0	2	1	13780	-Inf			Solyc00g172410.1.1 evidence_code:10F0H0E0IEG genomic_reference:SL2.40ch00 gene_region:18067959-18070197 transcript_region:SL2.40ch00:18067959..18070197- functional_description:"DNA binding protein-like (AHRD V1 *--- Q6Z4I5_ORYSJ); contains Interpro domain(s) IPR012340 Nucleic acid-binding, OB-fold "	Solyc00g172410.1.1	DNA binding protein-like (AHRD V1 *--- Q6Z4I5_ORYSJ); contains Interpro domain(s) IPR012340 Nucleic acid-binding, OB-fold
Solyc00g174330.2.1	13	0	1	13780	Inf	Les.3408.1.S1_at; Les.4693.1.S1_at	GO:0005576	Solyc00g174330.2.1 genomic_reference:SL2.40ch00 gene_region:18119491-18121435 transcript_region:SL2.40ch00:18119491..18121435- go_terms:GO:0005576 functional_description:"Pathogenesis related protein PR-1 (AHRD V1 ***- Q9SC15_SOLTU); contains Interpro domain(s) IPR001283 Allergen V5/Tpx-1 related "	Solyc00g174330.2.1	Pathogenesis related protein PR-1 (AHRD V1 ***- Q9SC15_SOLTU); contains Interpro domain(s) IPR001283 Allergen V5/Tpx-1 related	GO:0005576		GO:0005576
Solyc00g174340.1.1	2611	10	4.74085e-16	2.5	7.94648	Les.3408.1.S1_at	GO:0005515	Solyc00g174340.1.1 evidence_code:10F1H1E1IEG genomic_reference:SL2.40ch00 gene_region:18121213-18121692 transcript_region:SL2.40ch00:18121213..18121692- go_terms:GO:0005515 functional_description:"Pathogenesis-related protein 1b (AHRD V1 ***- Q941G6_SOLTU); contains Interpro domain(s) IPR018244 Allergen V5/Tpx-1 related, conserved site "	Solyc00g174340.1.1	Pathogenesis-related protein 1b (AHRD V1 ***- Q941G6_SOLTU); contains Interpro domain(s) IPR018244 Allergen V5/Tpx-1 related, conserved site	GO:0005576	GO:0005515	GO:0005515,GO:0005576
Solyc00g178340.1.1	0	0	1	13780	NA		GO:0008152,GO:0009081	Solyc00g178340.1.1 evidence_code:10F0H1E1IEG genomic_reference:SL2.40ch00 gene_region:18235638-18236558 transcript_region:SL2.40ch00:18235638..18236558+ go_terms:GO:0008152,GO:0009081 functional_description:"Branched-chain-amino-acid aminotransferase (AHRD V1 ***- Q94CF8_CAPAN); contains Interpro domain(s) IPR005786 Branched-chain amino acid aminotransferase II "	Solyc00g178340.1.1	Branched-chain-amino-acid aminotransferase (AHRD V1 ***- Q94CF8_CAPAN); contains Interpro domain(s) IPR005786 Branched-chain amino acid aminotransferase II	GO:0008152,GO:0009081		GO:0008152,GO:0009081
Solyc00g179240.1.1	0	0	1	13780	NA	Les.49.1.S1_at	GO:0005634	Solyc00g179240.1.1 evidence_code:10F0H1E0IEG genomic_reference:SL2.40ch00 gene_region:18259370-18259534 transcript_region:SL2.40ch00:18259370..18259534- go_terms:GO:0005634 functional_description:"MADS-box transcription factor (AHRD V1 ***- Q1EMR8_PLAMJ); contains Interpro domain(s) IPR002100 Transcription factor, MADS-box "	Solyc00g179240.1.1	MADS-box transcription factor (AHRD V1 ***- Q1EMR8_PLAMJ); contains Interpro domain(s) IPR002100 Transcription factor, MADS-box	GO:0005634		GO:0005634
Solyc00g180840.1.1	0	2	1	13780	-Inf			Solyc00g180840.1.1 evidence_code:10F0H0E0IEG genomic_reference:SL2.40ch00 gene_region:18304656-18305452 transcript_region:SL2.40ch00:18304656..18305452+ functional_description:"Unknown Protein (AHRD V1)"	Solyc00g180840.1.1	Unknown Protein (AHRD V1)
Solyc00g181240.1.1	0	0	1	13780	NA			Solyc00g181240.1.1 evidence_code:10F0H0E0IEG genomic_reference:SL2.40ch00 gene_region:18316577-18316756 transcript_region:SL2.40ch00:18316577..18316756- functional_description:"Unknown Protein (AHRD V1)"	Solyc00g181240.1.1	Unknown Protein (AHRD V1)
Solyc00g183050.1.1	0	5	1	13780	-Inf			Solyc00g183050.1.1 evidence_code:10F0H0E0IEG genomic_reference:SL2.40ch00 gene_region:18367345-18367788 transcript_region:SL2.40ch00:18367345..18367788+ functional_description:"FYVE zinc finger containing protein (AHRD V1 **-- Q6ASX1_ORYSJ)"	Solyc00g183050.1.1	FYVE zinc finger containing protein (AHRD V1 **-- Q6ASX1_ORYSJ)
Solyc00g184350.2.1	36	49	1	13780	-0.526764			Solyc00g184350.2.1 genomic_reference:SL2.40ch00 gene_region:18403200-18404079 transcript_region:SL2.40ch00:18403200..18404079- functional_description:"Genomic DNA chromosome 5 P1 clone MJJ3 (AHRD V1 ***- Q9FFK6_ARATH)"	Solyc00g184350.2.1	Genomic DNA chromosome 5 P1 clone MJJ3 (AHRD V1 ***- Q9FFK6_ARATH)
Solyc00g186050.1.1	317	287	1	13780	0.0614527	Les.5564.1.S1_at		Solyc00g186050.1.1 evidence_code:10F0H0E0IEG genomic_reference:SL2.40ch00 gene_region:18451355-18451940 transcript_region:SL2.40ch00:18451355..18451940+ functional_description:"Unknown Protein (AHRD V1)"	Solyc00g186050.1.1	Unknown Protein (AHRD V1)
Solyc00g187050.2.1	12	68	1	13780	-2.58448	Les.84.1.S1_at	GO:0005737,GO:0005622	Solyc00g187050.2.1 genomic_reference:SL2.40ch00 gene_region:18478269-18481034 transcript_region:SL2.40ch00:18478269..18481034- go_terms:GO:0005737,GO:0005622 functional_description:"Leucyl aminopeptidase (AHRD V1 ***- D7DWG6_NOSA0); contains Interpro domain(s) IPR011356 Peptidase M17, leucyl aminopeptidase "	Solyc00g187050.2.1	Leucyl aminopeptidase (AHRD V1 ***- D7DWG6_NOSA0); contains Interpro domain(s) IPR011356 Peptidase M17, leucyl aminopeptidase	GO:0005622,GO:0005737		GO:0005622,GO:0005737
Solyc00g196060.2.1	1064	1071	1	13780	-0.0914397		GO:0005634,GO:0006355	Solyc00g196060.2.1 genomic_reference:SL2.40ch00 gene_region:18727880-18730776 transcript_region:SL2.40ch00:18727880..18730776+ go_terms:GO:0005634,GO:0006355 functional_description:"Auxin response factor 6 (AHRD V1 ***- E0AD21_SOLLC); contains Interpro domain(s) IPR010525 Auxin response factor "	Solyc00g196060.2.1	Auxin response factor 6 (AHRD V1 ***- E0AD21_SOLLC); contains Interpro domain(s) IPR010525 Auxin response factor	GO:0005634,GO:0006355		GO:0005634,GO:0006355
Solyc00g201060.1.1	0	0	1	13780	NA			Solyc00g201060.1.1 evidence_code:10F0H0E0IEG genomic_reference:SL2.40ch00 gene_region:18861628-18861780 transcript_region:SL2.40ch00:18861628..18861780+ functional_description:"Unknown Protein (AHRD V1)"	Solyc00g201060.1.1	Unknown Protein (AHRD V1)
Solyc00g201160.2.1	12	19	1	13780	-0.744944		GO:0004672	Solyc00g201160.2.1 genomic_reference:SL2.40ch00 gene_region:18864120-18865535 transcript_region:SL2.40ch00:18864120..18865535- go_terms:GO:0004672 functional_description:"Receptor protein kinase (AHRD V1 **** Q40096_IPOTF); contains Interpro domain(s) IPR002290 Serine/threonine protein kinase "	Solyc00g201160.2.1	Receptor protein kinase (AHRD V1 **** Q40096_IPOTF); contains Interpro domain(s) IPR002290 Serine/threonine protein kinase	GO:0006468	GO:0004672	GO:0004672,GO:0006468
Solyc00g206460.1.1	696	646	1	13780	0.0255738	Les.2903.1.S1_at		Solyc00g206460.1.1 evidence_code:10F0H1E1IEG genomic_reference:SL2.40ch00 gene_region:19006504-19007274 transcript_region:SL2.40ch00:19006504..19007274- functional_description:"Os06g0220000 protein (Fragment) (AHRD V1 **-- Q0DDJ2_ORYSJ); contains Interpro domain(s) IPR006766 Phosphate-induced protein 1 conserved region "	Solyc00g206460.1.1	Os06g0220000 protein (Fragment) (AHRD V1 **-- Q0DDJ2_ORYSJ); contains Interpro domain(s) IPR006766 Phosphate-induced protein 1 conserved region
Solyc00g212260.1.1	0	12	1	13780	-Inf			Solyc00g212260.1.1 evidence_code:10F0H1E0IEG genomic_reference:SL2.40ch00 gene_region:19159730-19164604 transcript_region:SL2.40ch00:19159730..19164604+ functional_description:"GH3 family protein (AHRD V1 *-*- B9GQG9_POPTR); contains Interpro domain(s) IPR004993 GH3 auxin-responsive promoter "	Solyc00g212260.1.1	GH3 family protein (AHRD V1 *-*- B9GQG9_POPTR); contains Interpro domain(s) IPR004993 GH3 auxin-responsive promoter
Solyc00g215560.1.1	0	0	1	13780	NA			Solyc00g215560.1.1 evidence_code:10F0H0E0IEG genomic_reference:SL2.40ch00 gene_region:19244933-19245530 transcript_region:SL2.40ch00:19244933..19245530+ functional_description:"Unknown Protein (AHRD V1)"	Solyc00g215560.1.1	Unknown Protein (AHRD V1)
Solyc00g217560.1.1	0	0	1	13780	NA			Solyc00g217560.1.1 evidence_code:10F0H1E0IEG genomic_reference:SL2.40ch00 gene_region:19295284-19295811 transcript_region:SL2.40ch00:19295284..19295811+ functional_description:"Transcription factor CYCLOIDEA (Fragment) (AHRD V1 *-*- CYCLD_ANTML); contains Interpro domain(s) IPR005333 Transcription factor, TCP "	Solyc00g217560.1.1	Transcription factor CYCLOIDEA (Fragment) (AHRD V1 *-*- CYCLD_ANTML); contains Interpro domain(s) IPR005333 Transcription factor, TCP
Solyc00g217960.1.1	287	177	1	13780	0.615322	LesAffx.53941.1.S1_at	GO:0008270	Solyc00g217960.1.1 evidence_code:10F0H0E1IEG genomic_reference:SL2.40ch00 gene_region:19305694-19306137 transcript_region:SL2.40ch00:19305694..19306137+ go_terms:GO:0008270 functional_description:"Ring H2 finger protein (AHRD V1 *-*- D9ZHD8_HYPPE); contains Interpro domain(s) IPR018957 Zinc finger, C3HC4 RING-type "	Solyc00g217960.1.1	Ring H2 finger protein (AHRD V1 *-*- D9ZHD8_HYPPE); contains Interpro domain(s) IPR018957 Zinc finger, C3HC4 RING-type	GO:0008270		GO:0008270
Solyc00g218560.1.1	1	8	1	13780	-3.08198			Solyc00g218560.1.1 evidence_code:10F0H0E0IEG genomic_reference:SL2.40ch00 gene_region:19320881-19321114 transcript_region:SL2.40ch00:19320881..19321114- functional_description:"Unknown Protein (AHRD V1)"	Solyc00g218560.1.1	Unknown Protein (AHRD V1)
Solyc00g226760.1.1	0	14	1	13780	-Inf		GO:0080118,GO:0050294	Solyc00g226760.1.1 evidence_code:10F0H1E0IEG genomic_reference:SL2.40ch00 gene_region:19531404-19532393 transcript_region:SL2.40ch00:19531404..19532393+ go_terms:GO:0080118,GO:0050294 functional_description:"Steroid sulfotransferase 3 (AHRD V1 **** O82410_BRANA); contains Interpro domain(s) IPR000863 Sulfotransferase "	Solyc00g226760.1.1	Steroid sulfotransferase 3 (AHRD V1 **** O82410_BRANA); contains Interpro domain(s) IPR000863 Sulfotransferase	GO:0008146	GO:0050294,GO:0080118	GO:0008146,GO:0050294,GO:0080118
Solyc00g227860.1.1	1384	758	1	13780	0.786595		GO:0008152,GO:0055114	Solyc00g227860.1.1 evidence_code:10F0H1E1IEG genomic_reference:SL2.40ch00 gene_region:19558891-19560303 transcript_region:SL2.40ch00:19558891..19560303- go_terms:GO:0008152,GO:0055114 functional_description:"UDP-glucosyltransferase (AHRD V1 ***- B3VI56_STERE); contains Interpro domain(s) IPR002213 UDP-glucuronosyl/UDP-glucosyltransferase "	Solyc00g227860.1.1	UDP-glucosyltransferase (AHRD V1 ***- B3VI56_STERE); contains Interpro domain(s) IPR002213 UDP-glucuronosyl/UDP-glucosyltransferase	GO:0008152,GO:0055114		GO:0008152,GO:0055114
Solyc00g228260.1.1	1	0	1	13780	Inf			Solyc00g228260.1.1 evidence_code:10F0H0E0IEG genomic_reference:SL2.40ch00 gene_region:19569553-19569864 transcript_region:SL2.40ch00:19569553..19569864- functional_description:"Unknown Protein (AHRD V1)"	Solyc00g228260.1.1	Unknown Protein (AHRD V1)
Solyc00g229260.1.1	0	4	1	13780	-Inf			Solyc00g229260.1.1 evidence_code:10F0H0E0IEG genomic_reference:SL2.40ch00 gene_region:19594642-19595331 transcript_region:SL2.40ch00:19594642..19595331+ functional_description:"TdcA1-ORF2 protein (Fragment) (AHRD V1 *--- Q948N9_DAUCA)"	Solyc00g229260.1.1	TdcA1-ORF2 protein (Fragment) (AHRD V1 *--- Q948N9_DAUCA)
Solyc00g230060.1.1	11	7	1	13780	0.570097		GO:0003676	Solyc00g230060.1.1 evidence_code:10F0H0E0IEG genomic_reference:SL2.40ch00 gene_region:19613244-19614249 transcript_region:SL2.40ch00:19613244..19614249+ go_terms:GO:0003676 functional_description:"RNase H family protein (AHRD V1 ***- Q0KIQ6_SOLDE); contains Interpro domain(s) IPR012337 Polynucleotidyl transferase, ribonuclease H fold "	Solyc00g230060.1.1	RNase H family protein (AHRD V1 ***- Q0KIQ6_SOLDE); contains Interpro domain(s) IPR012337 Polynucleotidyl transferase, ribonuclease H fold	GO:0003676		GO:0003676
Solyc00g230070.1.1	0	0	1	13780	NA		GO:0016020	Solyc00g230070.1.1 evidence_code:10F0H1E0IEG genomic_reference:SL2.40ch00 gene_region:19614385-19614648 transcript_region:SL2.40ch00:19614385..19614648- go_terms:GO:0016020 functional_description:"Photosystem II CP43 chlorophyll apoprotein (AHRD V1 ***- D1L8N4_BRANA); contains Interpro domain(s) IPR000932 Photosystem antenna protein-like "	Solyc00g230070.1.1	Photosystem II CP43 chlorophyll apoprotein (AHRD V1 ***- D1L8N4_BRANA); contains Interpro domain(s) IPR000932 Photosystem antenna protein-like	GO:0016020		GO:0016020
Solyc00g230080.1.1	17	3	1	13780	2.42052		GO:0030077	Solyc00g230080.1.1 evidence_code:10F0H1E0IEG genomic_reference:SL2.40ch00 gene_region:19614704-19615060 transcript_region:SL2.40ch00:19614704..19615060- go_terms:GO:0030077 functional_description:"Photosystem II D2 protein (AHRD V1 ***- D0FXW8_DUNSA); contains Interpro domain(s) IPR000484 Photosynthetic reaction centre, L/M "	Solyc00g230080.1.1	Photosystem II D2 protein (AHRD V1 ***- D0FXW8_DUNSA); contains Interpro domain(s) IPR000484 Photosynthetic reaction centre, L/M	GO:0030077		GO:0030077
Solyc00g231780.1.1	4	0	1	13780	Inf		GO:0051536,GO:0055114	Solyc00g231780.1.1 evidence_code:10F0H1E0IEG genomic_reference:SL2.40ch00 gene_region:19656547-19657203 transcript_region:SL2.40ch00:19656547..19657203- go_terms:GO:0051536,GO:0055114 functional_description:"NAD(P)H-quinone oxidoreductase subunit I chloroplastic (AHRD V1 *-*- D3WFI2_TROAR); contains Interpro domain(s) IPR009051 Alpha-helical ferredoxin "	Solyc00g231780.1.1	NAD(P)H-quinone oxidoreductase subunit I chloroplastic (AHRD V1 *-*- D3WFI2_TROAR); contains Interpro domain(s) IPR009051 Alpha-helical ferredoxin	GO:0051536,GO:0055114		GO:0051536,GO:0055114
Solyc00g233480.1.1	6	1	1	13780	2.50298			Solyc00g233480.1.1 evidence_code:10F0H0E0IEG genomic_reference:SL2.40ch00 gene_region:19698473-19699024 transcript_region:SL2.40ch00:19698473..19699024- functional_description:"ABC transporter-like protein (AHRD V1 *-*- Q6K376_ORYSJ)"	Solyc00g233480.1.1	ABC transporter-like protein (AHRD V1 *-*- Q6K376_ORYSJ)
Solyc00g237680.1.1	0	1	1	13780	-Inf			Solyc00g237680.1.1 evidence_code:10F0H0E0IEG genomic_reference:SL2.40ch00 gene_region:19804034-19804985 transcript_region:SL2.40ch00:19804034..19804985+ functional_description:"Unknown Protein (AHRD V1)"	Solyc00g237680.1.1	Unknown Protein (AHRD V1)
Solyc00g244280.1.1	0	0	1	13780	NA			Solyc00g244280.1.1 evidence_code:10F0H0E1IEG genomic_reference:SL2.40ch00 gene_region:19965982-19966164 transcript_region:SL2.40ch00:19965982..19966164- functional_description:"Unknown Protein (AHRD V1)"	Solyc00g244280.1.1	Unknown Protein (AHRD V1)
Solyc00g244290.1.1	7	15	1	13780	-1.18152			Solyc00g244290.1.1 evidence_code:10F0H1E0IEG genomic_reference:SL2.40ch00 gene_region:19966386-19966877 transcript_region:SL2.40ch00:19966386..19966877+ functional_description:"NADH dehydrogenase subunit II (Fragment) (AHRD V1 *-*- O79467_SOLTU)"	Solyc00g244290.1.1	NADH dehydrogenase subunit II (Fragment) (AHRD V1 *-*- O79467_SOLTU)
Solyc00g244300.1.1	68	59	1	13780	0.12284			Solyc00g244300.1.1 evidence_code:10F0H0E0IEG genomic_reference:SL2.40ch00 gene_region:19966946-19967203 transcript_region:SL2.40ch00:19966946..19967203+ functional_description:"Unknown Protein (AHRD V1)"	Solyc00g244300.1.1	Unknown Protein (AHRD V1)
Solyc00g247300.2.1	6	15	1	13780	-1.40391		GO:0019825,GO:0046424	Solyc00g247300.2.1 genomic_reference:SL2.40ch00 gene_region:20037955-20040252 transcript_region:SL2.40ch00:20037955..20040252+ go_terms:GO:0019825,GO:0046424 functional_description:"Cytochrome P450"	Solyc00g247300.2.1	Cytochrome P450	GO:0006810,GO:0020037,GO:0055114	GO:0019825,GO:0046424	GO:0006810,GO:0019825,GO:0020037,GO:0046424,GO:0055114
Solyc00g249900.2.1	25	15	1	13780	0.654986		GO:0030117	Solyc00g249900.2.1 genomic_reference:SL2.40ch00 gene_region:20100896-20102918 transcript_region:SL2.40ch00:20100896..20102918+ go_terms:GO:0030117 functional_description:"Adaptin N terminal region family protein expressed (AHRD V1 *-*- Q10SS6_ORYSJ); contains Interpro domain(s) IPR002553 Clathrin/coatomer adaptor, adaptin-like, N-terminal "	Solyc00g249900.2.1	Adaptin N terminal region family protein expressed (AHRD V1 *-*- Q10SS6_ORYSJ); contains Interpro domain(s) IPR002553 Clathrin/coatomer adaptor, adaptin-like, N-terminal	GO:0030117		GO:0030117
Solyc00g255510.1.1	2	5	1	13780	-1.40391		GO:0045449	Solyc00g255510.1.1 evidence_code:10F0H0E0IEG genomic_reference:SL2.40ch00 gene_region:20235387-20236924 transcript_region:SL2.40ch00:20235387..20236924- go_terms:GO:0045449 functional_description:"Unknown Protein (AHRD V1); contains Interpro domain(s) IPR003441 No apical meristem (NAM) protein "	Solyc00g255510.1.1	Unknown Protein (AHRD V1); contains Interpro domain(s) IPR003441 No apical meristem (NAM) protein	GO:0045449		GO:0045449
Solyc00g256710.1.1	52	78	1	13780	-0.666942			Solyc00g256710.1.1 evidence_code:10F0H0E1IEG genomic_reference:SL2.40ch00 gene_region:20263466-20263714 transcript_region:SL2.40ch00:20263466..20263714- functional_description:"Unknown Protein (AHRD V1)"	Solyc00g256710.1.1	Unknown Protein (AHRD V1)
Solyc00g257110.2.1	4	3	1	13780	0.333058	Les.1893.1.A1_at; Les.3737.1.S1_at; Les.5843.1.S1_at	GO:0008553	Solyc00g257110.2.1 genomic_reference:SL2.40ch00 gene_region:20272521-20276002 transcript_region:SL2.40ch00:20272521..20276002- go_terms:GO:0008553 functional_description:"H-ATPase (AHRD V1 **** Q8L6I3_ORYSJ); contains Interpro domain(s) IPR006534 ATPase, P-type, plasma-membrane proton-efflux "	Solyc00g257110.2.1	H-ATPase (AHRD V1 **** Q8L6I3_ORYSJ); contains Interpro domain(s) IPR006534 ATPase, P-type, plasma-membrane proton-efflux	GO:0008152,GO:0016020,GO:0016021	GO:0008553	GO:0008152,GO:0008553,GO:0016020,GO:0016021
Solyc00g265510.1.1	277	155	1	13780	0.755638			Solyc00g265510.1.1 evidence_code:10F0H0E1IEG genomic_reference:SL2.40ch00 gene_region:20470637-20470786 transcript_region:SL2.40ch00:20470637..20470786- functional_description:"Unknown Protein (AHRD V1)"	Solyc00g265510.1.1	Unknown Protein (AHRD V1)
Solyc00g272810.1.1	189	83	1	13780	1.10522		GO:0008152	Solyc00g272810.1.1 evidence_code:10F0H1E1IEG genomic_reference:SL2.40ch00 gene_region:20641054-20641779 transcript_region:SL2.40ch00:20641054..20641779- go_terms:GO:0008152 functional_description:"N-acetyltransferase (AHRD V1 ***- B6SUK9_MAIZE); contains Interpro domain(s) IPR000182 GCN5-related N-acetyltransferase "	Solyc00g272810.1.1	N-acetyltransferase (AHRD V1 ***- B6SUK9_MAIZE); contains Interpro domain(s) IPR000182 GCN5-related N-acetyltransferase	GO:0008152		GO:0008152
Solyc00g273110.1.1	10	12	1	13780	-0.345014			Solyc00g273110.1.1 evidence_code:10F1H0E1IEG genomic_reference:SL2.40ch00 gene_region:20648867-20649055 transcript_region:SL2.40ch00:20648867..20649055- functional_description:"Unknown Protein (AHRD V1)"	Solyc00g273110.1.1	Unknown Protein (AHRD V1)
Solyc00g277510.1.1	75	12	1	13780	2.56188		GO:0030077	Solyc00g277510.1.1 evidence_code:10F0H1E0IEG genomic_reference:SL2.40ch00 gene_region:20749161-20749361 transcript_region:SL2.40ch00:20749161..20749361- go_terms:GO:0030077 functional_description:"Photosystem Q(B) protein (AHRD V1 ***- Q95B48_PRUPE); contains Interpro domain(s) IPR000484 Photosynthetic reaction centre, L/M "	Solyc00g277510.1.1	Photosystem Q(B) protein (AHRD V1 ***- Q95B48_PRUPE); contains Interpro domain(s) IPR000484 Photosynthetic reaction centre, L/M	GO:0030077		GO:0030077
Solyc00g280110.1.1	0	0	1	13780	NA			Solyc00g280110.1.1 evidence_code:10F0H0E0IEG genomic_reference:SL2.40ch00 gene_region:20807678-20808496 transcript_region:SL2.40ch00:20807678..20808496- functional_description:"Plant-specific domain TIGR01589 family protein (AHRD V1 ***- B4FFL2_MAIZE); contains Interpro domain(s) IPR006476 Conserved hypothetical protein CHP01589, plant "	Solyc00g280110.1.1	Plant-specific domain TIGR01589 family protein (AHRD V1 ***- B4FFL2_MAIZE); contains Interpro domain(s) IPR006476 Conserved hypothetical protein CHP01589, plant
Solyc00g281110.1.1	3	2	1	13780	0.502983			Solyc00g281110.1.1 evidence_code:10F0H0E0IEG genomic_reference:SL2.40ch00 gene_region:20830500-20830868 transcript_region:SL2.40ch00:20830500..20830868- functional_description:"Unknown Protein (AHRD V1)"	Solyc00g281110.1.1	Unknown Protein (AHRD V1)
Solyc00g282510.1.1	6	0	1	13780	Inf		GO:0009058,GO:0005737,GO:0003824	Solyc00g282510.1.1 evidence_code:10F0H1E0IEG genomic_reference:SL2.40ch00 gene_region:20863680-20865858 transcript_region:SL2.40ch00:20863680..20865858+ go_terms:GO:0009058,GO:0005737,GO:0003824 functional_description:"Phenylalanine ammonia-lyase (AHRD V1 ***- B5LAW0_CAPAN); contains Interpro domain(s) IPR005922 Phenylalanine ammonia-lyase "	Solyc00g282510.1.1	Phenylalanine ammonia-lyase (AHRD V1 ***- B5LAW0_CAPAN); contains Interpro domain(s) IPR005922 Phenylalanine ammonia-lyase	GO:0003824,GO:0005737,GO:0009058		GO:0003824,GO:0005737,GO:0009058
Solyc00g289230.1.1	35	40	1	13780	-0.274624		GO:0004672	Solyc00g289230.1.1 evidence_code:10F0H1E0IEG genomic_reference:SL2.40ch00 gene_region:21012487-21013976 transcript_region:SL2.40ch00:21012487..21013976- go_terms:GO:0004672 functional_description:"Receptor protein kinase (AHRD V1 **** Q40096_IPOTF); contains Interpro domain(s) IPR002290 Serine/threonine protein kinase "	Solyc00g289230.1.1	Receptor protein kinase (AHRD V1 **** Q40096_IPOTF); contains Interpro domain(s) IPR002290 Serine/threonine protein kinase	GO:0006468	GO:0004672	GO:0004672,GO:0006468
Solyc00g294230.1.1	0	0	1	13780	NA		GO:0031224	Solyc00g294230.1.1 evidence_code:10F0H1E0IEG genomic_reference:SL2.40ch00 gene_region:21123898-21124904 transcript_region:SL2.40ch00:21123898..21124904- go_terms:GO:0031224 functional_description:"Tir-nbs, resistance protein fragment"	Solyc00g294230.1.1	Tir-nbs, resistance protein fragment	GO:0031224		GO:0031224
Solyc00g311230.2.1	91	77	1	13780	0.159029			Solyc00g311230.2.1 genomic_reference:SL2.40ch00 gene_region:21495748-21496531 transcript_region:SL2.40ch00:21495748..21496531+ functional_description:"Unknown Protein (AHRD V1)"	Solyc00g311230.2.1	Unknown Protein (AHRD V1)
Solyc00g313030.1.1	1	0	1	13780	Inf			Solyc00g313030.1.1 evidence_code:10F0H0E0IEG genomic_reference:SL2.40ch00 gene_region:21534607-21534768 transcript_region:SL2.40ch00:21534607..21534768+ functional_description:"Unknown Protein (AHRD V1)"	Solyc00g313030.1.1	Unknown Protein (AHRD V1)
Solyc00g313930.1.1	17	16	1	13780	0.00548348	Les.4530.1.S1_at		Solyc00g313930.1.1 evidence_code:10F0H0E1IEG genomic_reference:SL2.40ch00 gene_region:21553594-21553743 transcript_region:SL2.40ch00:21553594..21553743- functional_description:"Unknown Protein (AHRD V1)"	Solyc00g313930.1.1	Unknown Protein (AHRD V1)
Solyc00g316530.1.1	24	28	1	13780	-0.304372		GO:0005524	Solyc00g316530.1.1 evidence_code:10F0H0E1IEG genomic_reference:SL2.40ch00 gene_region:21609206-21609442 transcript_region:SL2.40ch00:21609206..21609442+ go_terms:GO:0005524 functional_description:"Unknown Protein (AHRD V1)"	Solyc00g316530.1.1	Unknown Protein (AHRD V1)	GO:0005524		GO:0005524
Solyc00g318130.1.1	0	114	0.00268635	221	-Inf		GO:0005634	Solyc00g318130.1.1 evidence_code:10F0H1E0IEG genomic_reference:SL2.40ch00 gene_region:21643710-21645220 transcript_region:SL2.40ch00:21643710..21645220+ go_terms:GO:0005634 functional_description:"Paired amphipathic helix protein SIN3 (AHRD V1 *--- B3LJ52_YEAS1); contains Interpro domain(s) IPR003822 Paired amphipathic helix "	Solyc00g318130.1.1	Paired amphipathic helix protein SIN3 (AHRD V1 *--- B3LJ52_YEAS1); contains Interpro domain(s) IPR003822 Paired amphipathic helix	GO:0005634		GO:0005634
Solyc00g320430.1.1	20	1	1	13780	4.23995			Solyc00g320430.1.1 evidence_code:10F1H0E1IEG genomic_reference:SL2.40ch00 gene_region:21692578-21692757 transcript_region:SL2.40ch00:21692578..21692757+ functional_description:"Unknown Protein (AHRD V1)"	Solyc00g320430.1.1	Unknown Protein (AHRD V1)
Solyc00g323130.2.1	0	2	1	13780	-Inf	LesAffx.14776.1.S1_at	GO:0009607	Solyc00g323130.2.1 genomic_reference:SL2.40ch00 gene_region:21749238-21751331 transcript_region:SL2.40ch00:21749238..21751331+ go_terms:GO:0009607 functional_description:"Major latex-like protein (AHRD V1 **-- B5THI3_PANGI); contains Interpro domain(s) IPR000916 Bet v I allergen "	Solyc00g323130.2.1	Major latex-like protein (AHRD V1 **-- B5THI3_PANGI); contains Interpro domain(s) IPR000916 Bet v I allergen	GO:0009607		GO:0009607
Solyc01g005000.2.1	2088	3749	1	13780	-0.926363		GO:0006536,GO:0030170,GO:0019752	Solyc01g005000.2.1 genomic_reference:SL2.40ch01 gene_region:12963-15149 transcript_region:SL2.40ch01:12963..15149+ go_terms:GO:0006536,GO:0030170,GO:0019752 functional_description:"Glutamate decarboxylase (AHRD V1 ***- Q1I1D8_CITSI); contains Interpro domain(s) IPR010107 Glutamate decarboxylase "	Solyc01g005000.2.1	Glutamate decarboxylase (AHRD V1 ***- Q1I1D8_CITSI); contains Interpro domain(s) IPR010107 Glutamate decarboxylase	GO:0006536,GO:0019752,GO:0030170		GO:0006536,GO:0019752,GO:0030170
Solyc01g005010.2.1	348	271	1	13780	0.278815			Solyc01g005010.2.1 genomic_reference:SL2.40ch01 gene_region:23087-26021 transcript_region:SL2.40ch01:23087..26021+ functional_description:"Protein XRI1 (AHRD V1 *-*- XRI1_ARATH)"	Solyc01g005010.2.1	Protein XRI1 (AHRD V1 *-*- XRI1_ARATH)
Solyc01g005020.2.1	984	1053	1	13780	-0.179755		GO:0005515,GO:0015385	Solyc01g005020.2.1 genomic_reference:SL2.40ch01 gene_region:30620-43938 transcript_region:SL2.40ch01:30620..43938- go_terms:GO:0005515,GO:0015385 functional_description:"Sodium/hydrogen exchanger Na+ H+ antiporter (AHRD V1 *--* Q8IET0_PLAF7); contains Interpro domain(s) IPR018418 Na+/H+ exchanger, isoforms 7/8, conserved region "	Solyc01g005020.2.1	Sodium/hydrogen exchanger Na+ H+ antiporter (AHRD V1 *--* Q8IET0_PLAF7); contains Interpro domain(s) IPR018418 Na+/H+ exchanger, isoforms 7/8, conserved region	GO:0016021	GO:0005515,GO:0015385	GO:0005515,GO:0015385,GO:0016021
Solyc01g005030.2.1	594	634	1	13780	-0.175999	LesAffx.65080.1.A1_at; LesAffx.65080.1.S1_at	GO:0006468,GO:0016021	Solyc01g005030.2.1 genomic_reference:SL2.40ch01 gene_region:47011-54276 transcript_region:SL2.40ch01:47011..54276+ go_terms:GO:0006468,GO:0016021 functional_description:"Serine/threonine-protein kinase 36 (AHRD V1 *-*- STK36_HUMAN); contains Interpro domain(s) IPR004240 Nonaspanin (TM9SF) "	Solyc01g005030.2.1	Serine/threonine-protein kinase 36 (AHRD V1 *-*- STK36_HUMAN); contains Interpro domain(s) IPR004240 Nonaspanin (TM9SF)	GO:0006468,GO:0016021		GO:0006468,GO:0016021
Solyc01g005040.2.1	0	0	1	13780	NA			Solyc01g005040.2.1 genomic_reference:SL2.40ch01 gene_region:55810-56888 transcript_region:SL2.40ch01:55810..56888+ functional_description:"Unknown Protein (AHRD V1); contains Interpro domain(s) IPR006702 Uncharacterised protein family UPF0497, trans-membrane plant "	Solyc01g005040.2.1	Unknown Protein (AHRD V1); contains Interpro domain(s) IPR006702 Uncharacterised protein family UPF0497, trans-membrane plant
Solyc01g005050.2.1	0	0	1	13780	NA	Les.1245.1.A1_at		Solyc01g005050.2.1 genomic_reference:SL2.40ch01 gene_region:57359-58350 transcript_region:SL2.40ch01:57359..58350+ functional_description:"Unknown Protein (AHRD V1)"	Solyc01g005050.2.1	Unknown Protein (AHRD V1)
Solyc01g005060.2.1	204	212	1	13780	-0.137474		GO:0003700	Solyc01g005060.2.1 genomic_reference:SL2.40ch01 gene_region:58680-61050 transcript_region:SL2.40ch01:58680..61050- go_terms:GO:0003700 functional_description:"Zinc finger protein (AHRD V1 *-*- Q764N7_MALDO); contains Interpro domain(s) IPR007087 Zinc finger, C2H2-type "	Solyc01g005060.2.1	Zinc finger protein (AHRD V1 *-*- Q764N7_MALDO); contains Interpro domain(s) IPR007087 Zinc finger, C2H2-type	GO:0005622	GO:0003700	GO:0003700,GO:0005622
Solyc01g005070.2.1	0	6	1	13780	-Inf		GO:0005488	Solyc01g005070.2.1 genomic_reference:SL2.40ch01 gene_region:65457-66982 transcript_region:SL2.40ch01:65457..66982+ go_terms:GO:0005488 functional_description:"Clathrin assembly protein (AHRD V1 ***- B6TYB1_MAIZE); contains Interpro domain(s) IPR011417 ANTH "	Solyc01g005070.2.1	Clathrin assembly protein (AHRD V1 ***- B6TYB1_MAIZE); contains Interpro domain(s) IPR011417 ANTH	GO:0005543,GO:0030118	GO:0005488	GO:0005488,GO:0005543,GO:0030118
Solyc01g005080.2.1	347	157	1	13780	1.06219		GO:0008017	Solyc01g005080.2.1 genomic_reference:SL2.40ch01 gene_region:67325-72180 transcript_region:SL2.40ch01:67325..72180- go_terms:GO:0008017 functional_description:"Microtubule-associated protein MAP65-1a (AHRD V1 **** C0J9Z7_ORYNI); contains Interpro domain(s) IPR007145 MAP65/ASE1 "	Solyc01g005080.2.1	Microtubule-associated protein MAP65-1a (AHRD V1 **** C0J9Z7_ORYNI); contains Interpro domain(s) IPR007145 MAP65/ASE1		GO:0008017	GO:0008017
Solyc01g005090.2.1	0	0	1	13780	NA		GO:0016312,GO:0046030	Solyc01g005090.2.1 genomic_reference:SL2.40ch01 gene_region:82959-86723 transcript_region:SL2.40ch01:82959..86723- go_terms:GO:0016312,GO:0046030 functional_description:"Inositol 1 4 5-trisphosphate 5-phosphatase-like protein (AHRD V1 **** Q6H453_ORYSJ); contains Interpro domain(s) IPR000300 Inositol polyphosphate related phosphatase "	Solyc01g005090.2.1	Inositol 1 4 5-trisphosphate 5-phosphatase-like protein (AHRD V1 **** Q6H453_ORYSJ); contains Interpro domain(s) IPR000300 Inositol polyphosphate related phosphatase	GO:0004437	GO:0016312,GO:0046030	GO:0004437,GO:0016312,GO:0046030
Solyc01g005100.2.1	294	215	1	13780	0.3695	LesAffx.20922.1.S1_at	GO:0055114	Solyc01g005100.2.1 genomic_reference:SL2.40ch01 gene_region:91809-97289 transcript_region:SL2.40ch01:91809..97289- go_terms:GO:0055114 functional_description:"Prolyl 3-hydroxylase 1 (AHRD V1 *--- P3H1_CHICK); contains Interpro domain(s) IPR006620 Prolyl 4-hydroxylase, alpha subunit "	Solyc01g005100.2.1	Prolyl 3-hydroxylase 1 (AHRD V1 *--- P3H1_CHICK); contains Interpro domain(s) IPR006620 Prolyl 4-hydroxylase, alpha subunit	GO:0055114		GO:0055114
Solyc01g005110.2.1	10	5	1	13780	0.918021			Solyc01g005110.2.1 genomic_reference:SL2.40ch01 gene_region:102188-103191 transcript_region:SL2.40ch01:102188..103191+ functional_description:"cDNA clone J065210E11 full insert sequence (AHRD V1 **-- B7F922_ORYSJ); contains Interpro domain(s) IPR013174 Dolichol-phosphate mannosyltransferase subunit 3 "	Solyc01g005110.2.1	cDNA clone J065210E11 full insert sequence (AHRD V1 **-- B7F922_ORYSJ); contains Interpro domain(s) IPR013174 Dolichol-phosphate mannosyltransferase subunit 3
Solyc01g005120.2.1	356	655	1	13780	-0.961597		GO:0016798,GO:0016762	Solyc01g005120.2.1 genomic_reference:SL2.40ch01 gene_region:104191-107414 transcript_region:SL2.40ch01:104191..107414- go_terms:GO:0016798,GO:0016762 functional_description:"Xyloglucan endotransglucosylase/hydrolase 13 (AHRD V1 **** C0IRH2_ACTDE); contains Interpro domain(s) IPR016455 Xyloglucan endotransglucosylase/hydrolase "	Solyc01g005120.2.1	Xyloglucan endotransglucosylase/hydrolase 13 (AHRD V1 **** C0IRH2_ACTDE); contains Interpro domain(s) IPR016455 Xyloglucan endotransglucosylase/hydrolase	GO:0005975,GO:0048046	GO:0016762,GO:0016798	GO:0005975,GO:0016762,GO:0016798,GO:0048046
Solyc01g005130.2.1	135	67	1	13780	0.928747		GO:0003700	Solyc01g005130.2.1 genomic_reference:SL2.40ch01 gene_region:124758-125782 transcript_region:SL2.40ch01:124758..125782+ go_terms:GO:0003700 functional_description:"Zinc finger protein 7 (AHRD V1 ***- B6U8J3_MAIZE); contains Interpro domain(s) IPR007087 Zinc finger, C2H2-type "	Solyc01g005130.2.1	Zinc finger protein 7 (AHRD V1 ***- B6U8J3_MAIZE); contains Interpro domain(s) IPR007087 Zinc finger, C2H2-type	GO:0005622	GO:0003700	GO:0003700,GO:0005622
Solyc01g005140.2.1	9	4	1	13780	1.08795		GO:0000293	Solyc01g005140.2.1 genomic_reference:SL2.40ch01 gene_region:127129-129219 transcript_region:SL2.40ch01:127129..129219- go_terms:GO:0000293 functional_description:"Cytochrome b561 (AHRD V1 ***- Q3LGX5_CITLA); contains Interpro domain(s) IPR006593 Cytochrome b561/ferric reductase transmembrane "	Solyc01g005140.2.1	Cytochrome b561 (AHRD V1 ***- Q3LGX5_CITLA); contains Interpro domain(s) IPR006593 Cytochrome b561/ferric reductase transmembrane	GO:0016021	GO:0000293	GO:0000293,GO:0016021
Solyc01g005150.2.1	15	5	1	13780	1.50298		GO:0000293	Solyc01g005150.2.1 genomic_reference:SL2.40ch01 gene_region:131976-134318 transcript_region:SL2.40ch01:131976..134318- go_terms:GO:0000293 functional_description:"Cytochrome b561 (AHRD V1 ***- Q3LGX5_CITLA); contains Interpro domain(s) IPR004877 Cytochrome b561, eukaryote "	Solyc01g005150.2.1	Cytochrome b561 (AHRD V1 ***- Q3LGX5_CITLA); contains Interpro domain(s) IPR004877 Cytochrome b561, eukaryote	GO:0016021	GO:0000293	GO:0000293,GO:0016021
Solyc01g005160.2.1	13	11	1	13780	0.159029		GO:0005488,GO:0000151	Solyc01g005160.2.1 genomic_reference:SL2.40ch01 gene_region:137781-139489 transcript_region:SL2.40ch01:137781..139489+ go_terms:GO:0005488,GO:0000151 functional_description:"U-box domain-containing protein (AHRD V1 ***- D7MID4_ARALY); contains Interpro domain(s) IPR003613 U box domain "	Solyc01g005160.2.1	U-box domain-containing protein (AHRD V1 ***- D7MID4_ARALY); contains Interpro domain(s) IPR003613 U box domain	GO:0000151,GO:0005488		GO:0000151,GO:0005488
Solyc01g005180.1.1	2	27	1	13780	-3.83687			Solyc01g005180.1.1 evidence_code:10F0H0E0IEG genomic_reference:SL2.40ch01 gene_region:147437-147712 transcript_region:SL2.40ch01:147437..147712- functional_description:"Unknown Protein (AHRD V1)"	Solyc01g005180.1.1	Unknown Protein (AHRD V1)
Solyc01g005190.1.1	2	5	1	13780	-1.40391		GO:0005622	Solyc01g005190.1.1 evidence_code:10F0H0E0IEG genomic_reference:SL2.40ch01 gene_region:151482-152345 transcript_region:SL2.40ch01:151482..152345+ go_terms:GO:0005622 functional_description:"Zinc finger family protein (AHRD V1 *-*- D7M6E6_ARALY); contains Interpro domain(s) IPR007087 Zinc finger, C2H2-type "	Solyc01g005190.1.1	Zinc finger family protein (AHRD V1 *-*- D7M6E6_ARALY); contains Interpro domain(s) IPR007087 Zinc finger, C2H2-type	GO:0005622		GO:0005622
Solyc01g005210.2.1	1315	872	1	13780	0.510683	Les.2739.1.S1_at; Les.388.1.S1_at; Les.388.2.S1_at; Les.388.3.A1_at	GO:0003825,GO:0004805	Solyc01g005210.2.1 genomic_reference:SL2.40ch01 gene_region:165134-169351 transcript_region:SL2.40ch01:165134..169351+ go_terms:GO:0003825,GO:0004805 functional_description:"Alpha alpha-trehalose-phosphate synthase (UDP-forming) (AHRD V1 **** A3CXN9_METMJ); contains Interpro domain(s) IPR001830 Glycosyl transferase, family 20 "	Solyc01g005210.2.1	Alpha alpha-trehalose-phosphate synthase (UDP-forming) (AHRD V1 **** A3CXN9_METMJ); contains Interpro domain(s) IPR001830 Glycosyl transferase, family 20	GO:0005992,GO:0008152	GO:0003825,GO:0004805	GO:0003825,GO:0004805,GO:0005992,GO:0008152
Solyc01g005220.2.1	245	234	1	13780	-0.0157061			Solyc01g005220.2.1 genomic_reference:SL2.40ch01 gene_region:173559-180636 transcript_region:SL2.40ch01:173559..180636+ functional_description:"Necrotic spotted lesions 1 (Fragment) (AHRD V1 *-*- B6ZA18_HELAN); contains Interpro domain(s) IPR001862 Membrane attack complex component/perforin/complement C9 "	Solyc01g005220.2.1	Necrotic spotted lesions 1 (Fragment) (AHRD V1 *-*- B6ZA18_HELAN); contains Interpro domain(s) IPR001862 Membrane attack complex component/perforin/complement C9
Solyc01g005230.2.1	0	2	1	13780	-Inf		GO:0008757	Solyc01g005230.2.1 genomic_reference:SL2.40ch01 gene_region:181503-183049 transcript_region:SL2.40ch01:181503..183049+ go_terms:GO:0008757 functional_description:"S-adenosyl-L-methionine salicylic acid carboxyl methyltransferase (AHRD V1 **** A7XZE9_9MAGN); contains Interpro domain(s) IPR005299 SAM dependent carboxyl methyltransferase "	Solyc01g005230.2.1	S-adenosyl-L-methionine salicylic acid carboxyl methyltransferase (AHRD V1 **** A7XZE9_9MAGN); contains Interpro domain(s) IPR005299 SAM dependent carboxyl methyltransferase	GO:0008168	GO:0008757	GO:0008168,GO:0008757
Solyc01g005240.2.1	1175	798	1	13780	0.476221	LesAffx.35818.1.S1_at	GO:0008652,GO:0008152	Solyc01g005240.2.1 genomic_reference:SL2.40ch01 gene_region:185714-191685 transcript_region:SL2.40ch01:185714..191685+ go_terms:GO:0008652,GO:0008152 functional_description:"Aspartokinase (AHRD V1 ***- B9RGY9_RICCO); contains Interpro domain(s) IPR001341 Aspartate kinase region "	Solyc01g005240.2.1	Aspartokinase (AHRD V1 ***- B9RGY9_RICCO); contains Interpro domain(s) IPR001341 Aspartate kinase region	GO:0008152,GO:0008652		GO:0008152,GO:0008652
Solyc01g005250.2.1	860	652	1	13780	0.317485	Les.464.1.A1_at; LesAffx.5309.1.S1_at	GO:0008152,GO:0005737,GO:0055114	Solyc01g005250.2.1 genomic_reference:SL2.40ch01 gene_region:191856-195078 transcript_region:SL2.40ch01:191856..195078- go_terms:GO:0008152,GO:0005737,GO:0055114 functional_description:"Aspartate-semialdehyde dehydrogenase (AHRD V1 ***- B6TWW1_MAIZE); contains Interpro domain(s) IPR005986 Aspartate-semialdehyde dehydrogenase, bacterial "	Solyc01g005250.2.1	Aspartate-semialdehyde dehydrogenase (AHRD V1 ***- B6TWW1_MAIZE); contains Interpro domain(s) IPR005986 Aspartate-semialdehyde dehydrogenase, bacterial	GO:0005737,GO:0008152,GO:0055114		GO:0005737,GO:0008152,GO:0055114
Solyc01g005260.2.1	14	28	1	13780	-1.08198	LesAffx.66853.2.A1_at	GO:0005215	Solyc01g005260.2.1 genomic_reference:SL2.40ch01 gene_region:195721-199105 transcript_region:SL2.40ch01:195721..199105+ go_terms:GO:0005215 functional_description:"SEC14 cytosolic factor family protein (AHRD V1 **-- D7M8H6_ARALY); contains Interpro domain(s) IPR001251 Cellular retinaldehyde-binding/triple function, C-terminal "	Solyc01g005260.2.1	SEC14 cytosolic factor family protein (AHRD V1 **-- D7M8H6_ARALY); contains Interpro domain(s) IPR001251 Cellular retinaldehyde-binding/triple function, C-terminal		GO:0005215	GO:0005215
Solyc01g005270.2.1	15	18	1	13780	-0.345014		GO:0005215	Solyc01g005270.2.1 genomic_reference:SL2.40ch01 gene_region:199896-203454 transcript_region:SL2.40ch01:199896..203454- go_terms:GO:0005215 functional_description:"SEC14 cytosolic factor family protein (AHRD V1 **-- D7M8H6_ARALY); contains Interpro domain(s) IPR001251 Cellular retinaldehyde-binding/triple function, C-terminal "	Solyc01g005270.2.1	SEC14 cytosolic factor family protein (AHRD V1 **-- D7M8H6_ARALY); contains Interpro domain(s) IPR001251 Cellular retinaldehyde-binding/triple function, C-terminal	GO:0006614	GO:0005215	GO:0005215,GO:0006614
Solyc01g005280.2.1	45	26	1	13780	0.709434	LesAffx.66853.2.A1_at	GO:0005215	Solyc01g005280.2.1 genomic_reference:SL2.40ch01 gene_region:204617-207451 transcript_region:SL2.40ch01:204617..207451- go_terms:GO:0005215 functional_description:"SEC14 cytosolic factor (AHRD V1 **-- B2W8N2_PYRTR); contains Interpro domain(s) IPR001251 Cellular retinaldehyde-binding/triple function, C-terminal "	Solyc01g005280.2.1	SEC14 cytosolic factor (AHRD V1 **-- B2W8N2_PYRTR); contains Interpro domain(s) IPR001251 Cellular retinaldehyde-binding/triple function, C-terminal		GO:0005215	GO:0005215
Solyc01g005290.2.1	1	2	1	13780	-1.08198	LesAffx.66853.2.A1_at	GO:0008526	Solyc01g005290.2.1 genomic_reference:SL2.40ch01 gene_region:209035-211552 transcript_region:SL2.40ch01:209035..211552- go_terms:GO:0008526 functional_description:"SEC14 cytosolic factor family protein (AHRD V1 **-- D7M8H6_ARALY); contains Interpro domain(s) IPR001251 Cellular retinaldehyde-binding/triple function, C-terminal "	Solyc01g005290.2.1	SEC14 cytosolic factor family protein (AHRD V1 **-- D7M8H6_ARALY); contains Interpro domain(s) IPR001251 Cellular retinaldehyde-binding/triple function, C-terminal		GO:0008526	GO:0008526
Solyc01g005300.2.1	1119	617	1	13780	0.776888		GO:0005515	Solyc01g005300.2.1 genomic_reference:SL2.40ch01 gene_region:216655-221730 transcript_region:SL2.40ch01:216655..221730+ go_terms:GO:0005515 functional_description:"Flavin-binding kelch domain F box protein (AHRD V1 **-* D7KVS5_ARALY); contains Interpro domain(s) IPR015915 Kelch-type beta propeller "	Solyc01g005300.2.1	Flavin-binding kelch domain F box protein (AHRD V1 **-* D7KVS5_ARALY); contains Interpro domain(s) IPR015915 Kelch-type beta propeller	GO:0005515,GO:0007165	GO:0005515	GO:0005515,GO:0007165
Solyc01g005310.2.1	0	0	1	13780	NA		GO:0005525	Solyc01g005310.2.1 genomic_reference:SL2.40ch01 gene_region:220580-225903 transcript_region:SL2.40ch01:220580..225903- go_terms:GO:0005525 functional_description:"Dynamin like protein (AHRD V1 ***- D3BTL7_POLPA); contains Interpro domain(s) IPR001401 Dynamin, GTPase region "	Solyc01g005310.2.1	Dynamin like protein (AHRD V1 ***- D3BTL7_POLPA); contains Interpro domain(s) IPR001401 Dynamin, GTPase region	GO:0005525		GO:0005525
Solyc01g005320.2.1	0	0	1	13780	NA		GO:0016021	Solyc01g005320.2.1 genomic_reference:SL2.40ch01 gene_region:226371-228592 transcript_region:SL2.40ch01:226371..228592- go_terms:GO:0016021 functional_description:"Conserved membrane protein (AHRD V1 **-- D5ZCG4_MYCTU); contains Interpro domain(s) IPR010721 Protein of unknown function DUF1295 "	Solyc01g005320.2.1	Conserved membrane protein (AHRD V1 **-- D5ZCG4_MYCTU); contains Interpro domain(s) IPR010721 Protein of unknown function DUF1295	GO:0016021		GO:0016021
Solyc01g005330.2.1	2739	2866	1	13780	-0.147369		GO:0008017	Solyc01g005330.2.1 genomic_reference:SL2.40ch01 gene_region:232356-237013 transcript_region:SL2.40ch01:232356..237013- go_terms:GO:0008017 functional_description:"microtubule associated protein Type 1 (AHRD V1 **-* Q9C9X0_ARATH); contains Interpro domain(s) IPR009768 Myosin II heavy chain-like "	Solyc01g005330.2.1	microtubule associated protein Type 1 (AHRD V1 **-* Q9C9X0_ARATH); contains Interpro domain(s) IPR009768 Myosin II heavy chain-like		GO:0008017	GO:0008017
Solyc01g005340.2.1	315	219	1	13780	0.442442		GO:0005515	Solyc01g005340.2.1 genomic_reference:SL2.40ch01 gene_region:241288-245649 transcript_region:SL2.40ch01:241288..245649- go_terms:GO:0005515 functional_description:"Ankyrin repeat family protein (AHRD V1 **-- Q9LVG7_ARATH); contains Interpro domain(s) IPR002110 Ankyrin "	Solyc01g005340.2.1	Ankyrin repeat family protein (AHRD V1 **-- Q9LVG7_ARATH); contains Interpro domain(s) IPR002110 Ankyrin		GO:0005515	GO:0005515
Solyc01g005370.2.1	112	44	1	13780	1.26594		GO:0005509	Solyc01g005370.2.1 genomic_reference:SL2.40ch01 gene_region:259638-260564 transcript_region:SL2.40ch01:259638..260564+ go_terms:GO:0005509 functional_description:"Calmodulin-2 (AHRD V1 ***- D7LFI7_ARALY); contains Interpro domain(s) IPR011992 EF-Hand type "	Solyc01g005370.2.1	Calmodulin-2 (AHRD V1 ***- D7LFI7_ARALY); contains Interpro domain(s) IPR011992 EF-Hand type	GO:0005509	GO:0005509	GO:0005509
Solyc01g005380.2.1	206	228	1	13780	-0.228369	LesAffx.4708.1.A1_at; LesAffx.4708.1.S1_at		Solyc01g005380.2.1 genomic_reference:SL2.40ch01 gene_region:261004-265599 transcript_region:SL2.40ch01:261004..265599+ functional_description:"SET domain containing protein (AHRD V1 ***- B6U0H4_MAIZE); contains Interpro domain(s) IPR001214 SET "	Solyc01g005380.2.1	SET domain containing protein (AHRD V1 ***- B6U0H4_MAIZE); contains Interpro domain(s) IPR001214 SET
Solyc01g005390.2.1	0	13	1	13780	-Inf		GO:0008486	Solyc01g005390.2.1 genomic_reference:SL2.40ch01 gene_region:276161-277987 transcript_region:SL2.40ch01:276161..277987+ go_terms:GO:0008486 functional_description:"Nudix hydrolase 4 (AHRD V1 ***- B6T5N7_MAIZE); contains Interpro domain(s) IPR000086 NUDIX hydrolase domain "	Solyc01g005390.2.1	Nudix hydrolase 4 (AHRD V1 ***- B6T5N7_MAIZE); contains Interpro domain(s) IPR000086 NUDIX hydrolase domain	GO:0016787	GO:0008486	GO:0008486,GO:0016787
Solyc01g005400.2.1	12	92	0.629916	991	-3.02058		GO:0005509	Solyc01g005400.2.1 genomic_reference:SL2.40ch01 gene_region:280019-283591 transcript_region:SL2.40ch01:280019..283591+ go_terms:GO:0005509 functional_description:"Calcium binding protein Caleosin (AHRD V1 **-* A8N0P5_COPC7); contains Interpro domain(s) IPR007736 Caleosin related "	Solyc01g005400.2.1	Calcium binding protein Caleosin (AHRD V1 **-* A8N0P5_COPC7); contains Interpro domain(s) IPR007736 Caleosin related		GO:0005509	GO:0005509
Solyc01g005410.2.1	124	29	1	13780	2.01424	LesAffx.66436.1.S1_at	GO:0005509	Solyc01g005410.2.1 genomic_reference:SL2.40ch01 gene_region:286564-290172 transcript_region:SL2.40ch01:286564..290172+ go_terms:GO:0005509 functional_description:"Calcium binding protein Caleosin (AHRD V1 **-* A8N0P5_COPC7); contains Interpro domain(s) IPR007736 Caleosin related "	Solyc01g005410.2.1	Calcium binding protein Caleosin (AHRD V1 **-* A8N0P5_COPC7); contains Interpro domain(s) IPR007736 Caleosin related		GO:0005509	GO:0005509
Solyc01g005420.2.1	1055	542	1	13780	0.878899			Solyc01g005420.2.1 genomic_reference:SL2.40ch01 gene_region:293530-294356 transcript_region:SL2.40ch01:293530..294356- functional_description:"SRC2-like protein (AHRD V1 ***- A4K8J5_CAPAN); contains Interpro domain(s) IPR018029 C2 membrane targeting protein "	Solyc01g005420.2.1	SRC2-like protein (AHRD V1 ***- A4K8J5_CAPAN); contains Interpro domain(s) IPR018029 C2 membrane targeting protein
Solyc01g005430.2.1	182	192	1	13780	-0.159147	LesAffx.57999.1.A1_at; LesAffx.57999.1.S1_at	GO:0003676,GO:0008270	Solyc01g005430.2.1 genomic_reference:SL2.40ch01 gene_region:299064-303517 transcript_region:SL2.40ch01:299064..303517+ go_terms:GO:0003676,GO:0008270 functional_description:"UBX domain protein 6 (AHRD V1 ***- Q7SXA8_DANRE); contains Interpro domain(s) IPR018997 PUB domain "	Solyc01g005430.2.1	UBX domain protein 6 (AHRD V1 ***- Q7SXA8_DANRE); contains Interpro domain(s) IPR018997 PUB domain		GO:0003676,GO:0008270	GO:0003676,GO:0008270
Solyc01g005440.2.1	4307	3934	1	13780	0.048707		GO:0042802	Solyc01g005440.2.1 genomic_reference:SL2.40ch01 gene_region:308888-312423 transcript_region:SL2.40ch01:308888..312423+ go_terms:GO:0042802 functional_description:"Jasmonate ZIM-domain protein 3 (AHRD V1 **-- B2XVS2_SOLLC); contains Interpro domain(s) IPR010399 Tify "	Solyc01g005440.2.1	Jasmonate ZIM-domain protein 3 (AHRD V1 **-- B2XVS2_SOLLC); contains Interpro domain(s) IPR010399 Tify		GO:0042802	GO:0042802
Solyc01g005450.2.1	107	71	1	13780	0.509741		GO:0005515	Solyc01g005450.2.1 genomic_reference:SL2.40ch01 gene_region:314777-317493 transcript_region:SL2.40ch01:314777..317493- go_terms:GO:0005515 functional_description:"F-box protein family-like protein (AHRD V1 ***- Q7EY67_ORYSJ); contains Interpro domain(s) IPR001810 Cyclin-like F-box "	Solyc01g005450.2.1	F-box protein family-like protein (AHRD V1 ***- Q7EY67_ORYSJ); contains Interpro domain(s) IPR001810 Cyclin-like F-box	GO:0051536	GO:0005515	GO:0005515,GO:0051536
Solyc01g005460.2.1	74	47	1	13780	0.572885		GO:0042803	Solyc01g005460.2.1 genomic_reference:SL2.40ch01 gene_region:317899-320836 transcript_region:SL2.40ch01:317899..320836- go_terms:GO:0042803 functional_description:"Dynein light chain 1 cytoplasmic (AHRD V1 ***- C1BWV4_ESOLU); contains Interpro domain(s) IPR001372 Dynein light chain, type 1 and 2 "	Solyc01g005460.2.1	Dynein light chain 1 cytoplasmic (AHRD V1 ***- C1BWV4_ESOLU); contains Interpro domain(s) IPR001372 Dynein light chain, type 1 and 2	GO:0005875	GO:0042803	GO:0005875,GO:0042803
Solyc01g005470.2.1	50	24	1	13780	0.976914	LesAffx.30145.1.S1_at		Solyc01g005470.2.1 genomic_reference:SL2.40ch01 gene_region:322628-324932 transcript_region:SL2.40ch01:322628..324932- functional_description:"Cell number regulator 10 (AHRD V1 **-- D9HP26_MAIZE); contains Interpro domain(s) IPR006461 Protein of unknown function Cys-rich "	Solyc01g005470.2.1	Cell number regulator 10 (AHRD V1 **-- D9HP26_MAIZE); contains Interpro domain(s) IPR006461 Protein of unknown function Cys-rich
Solyc01g005480.2.1	244	215	1	13780	0.100565			Solyc01g005480.2.1 genomic_reference:SL2.40ch01 gene_region:333096-336980 transcript_region:SL2.40ch01:333096..336980+ functional_description:"Unknown Protein (AHRD V1); contains Interpro domain(s) IPR007749 Protein of unknown function DUF677 "	Solyc01g005480.2.1	Unknown Protein (AHRD V1); contains Interpro domain(s) IPR007749 Protein of unknown function DUF677
Solyc01g005490.2.1	456	466	1	13780	-0.113275		GO:0016787,GO:0008152	Solyc01g005490.2.1 genomic_reference:SL2.40ch01 gene_region:337908-340586 transcript_region:SL2.40ch01:337908..340586- go_terms:GO:0016787,GO:0008152 functional_description:"Iaa-amino acid hydrolase 4 (AHRD V1 ***- B9IIQ5_POPTR); contains Interpro domain(s) IPR017439 Peptidase M20D, mername-AA028/carboxypeptidase Ss1 "	Solyc01g005490.2.1	Iaa-amino acid hydrolase 4 (AHRD V1 ***- B9IIQ5_POPTR); contains Interpro domain(s) IPR017439 Peptidase M20D, mername-AA028/carboxypeptidase Ss1	GO:0008152,GO:0016787		GO:0008152,GO:0016787
Solyc01g005500.2.1	0	0	1	13780	NA		GO:0008152,GO:0055114	Solyc01g005500.2.1 genomic_reference:SL2.40ch01 gene_region:344855-346514 transcript_region:SL2.40ch01:344855..346514+ go_terms:GO:0008152,GO:0055114 functional_description:"3-phenylpropionate-dihydrodiol/cinnamic acid-dihydrodiol dehydrogenase (AHRD V1 *-*- HCAB_SHIFL); contains Interpro domain(s) IPR002347 Glucose/ribitol dehydrogenase "	Solyc01g005500.2.1	3-phenylpropionate-dihydrodiol/cinnamic acid-dihydrodiol dehydrogenase (AHRD V1 *-*- HCAB_SHIFL); contains Interpro domain(s) IPR002347 Glucose/ribitol dehydrogenase	GO:0008152,GO:0055114		GO:0008152,GO:0055114
Solyc01g005520.2.1	725	588	1	13780	0.220185		GO:0005515,GO:0005488	Solyc01g005520.2.1 genomic_reference:SL2.40ch01 gene_region:349916-352687 transcript_region:SL2.40ch01:349916..352687+ go_terms:GO:0005515,GO:0005488 functional_description:"Tetratricopeptide TPR_2 repeat protein (AHRD V1 *--- A8ZVN6_DESOH); contains Interpro domain(s) IPR001478 PDZ/DHR/GLGF "	Solyc01g005520.2.1	Tetratricopeptide TPR_2 repeat protein (AHRD V1 *--- A8ZVN6_DESOH); contains Interpro domain(s) IPR001478 PDZ/DHR/GLGF	GO:0005488,GO:0005515		GO:0005488,GO:0005515
Solyc01g005530.2.1	51	61	1	13780	-0.340291			Solyc01g005530.2.1 genomic_reference:SL2.40ch01 gene_region:354484-355704 transcript_region:SL2.40ch01:354484..355704- functional_description:"Genomic DNA chromosome 3 P1 clone MRP15 (AHRD V1 ***- Q9LJE3_ARATH)"	Solyc01g005530.2.1	Genomic DNA chromosome 3 P1 clone MRP15 (AHRD V1 ***- Q9LJE3_ARATH)
Solyc01g005540.2.1	254	308	1	13780	-0.360081		GO:0003676,GO:0005737	Solyc01g005540.2.1 genomic_reference:SL2.40ch01 gene_region:359831-370398 transcript_region:SL2.40ch01:359831..370398- go_terms:GO:0003676,GO:0005737 functional_description:"Lysyl-tRNA synthetase (AHRD V1 ***- B9SBP3_RICCO); contains Interpro domain(s) IPR002313 Lysyl-tRNA synthetase, class II "	Solyc01g005540.2.1	Lysyl-tRNA synthetase (AHRD V1 ***- B9SBP3_RICCO); contains Interpro domain(s) IPR002313 Lysyl-tRNA synthetase, class II	GO:0003676,GO:0005737		GO:0003676,GO:0005737
Solyc01g005550.2.1	2121	1787	1	13780	0.165226			Solyc01g005550.2.1 genomic_reference:SL2.40ch01 gene_region:382300-385329 transcript_region:SL2.40ch01:382300..385329+ functional_description:"Carboxyl-terminal peptidase (AHRD V1 ***- B6U8T6_MAIZE); contains Interpro domain(s) IPR004314 Protein of unknown function DUF239, plant "	Solyc01g005550.2.1	Carboxyl-terminal peptidase (AHRD V1 ***- B6U8T6_MAIZE); contains Interpro domain(s) IPR004314 Protein of unknown function DUF239, plant
Solyc01g005560.2.1	1538	1104	1	13780	0.396336	Les.3311.1.S1_at; Les.3311.2.S1_at; Les.3311.3.S1_at	GO:0055114	Solyc01g005560.2.1 genomic_reference:SL2.40ch01 gene_region:394402-399248 transcript_region:SL2.40ch01:394402..399248+ go_terms:GO:0055114 functional_description:"Isocitrate dehydrogenase (AHRD V1 ***- D2D324_GOSHI); contains Interpro domain(s) IPR004790 Isocitrate dehydrogenase NADP-dependent, eukaryotic "	Solyc01g005560.2.1	Isocitrate dehydrogenase (AHRD V1 ***- D2D324_GOSHI); contains Interpro domain(s) IPR004790 Isocitrate dehydrogenase NADP-dependent, eukaryotic	GO:0055114		GO:0055114
Solyc01g005570.2.1	79	60	1	13780	0.314911			Solyc01g005570.2.1 genomic_reference:SL2.40ch01 gene_region:400722-402826 transcript_region:SL2.40ch01:400722..402826- functional_description:"Unknown Protein (AHRD V1); contains Interpro domain(s) IPR012438 Protein of unknown function DUF1639 "	Solyc01g005570.2.1	Unknown Protein (AHRD V1); contains Interpro domain(s) IPR012438 Protein of unknown function DUF1639
Solyc01g005580.2.1	227	151	1	13780	0.506164			Solyc01g005580.2.1 genomic_reference:SL2.40ch01 gene_region:406975-409234 transcript_region:SL2.40ch01:406975..409234- functional_description:"Unknown Protein (AHRD V1); contains Interpro domain(s) IPR012438 Protein of unknown function DUF1639 "	Solyc01g005580.2.1	Unknown Protein (AHRD V1); contains Interpro domain(s) IPR012438 Protein of unknown function DUF1639
Solyc01g005590.2.1	189	127	1	13780	0.491578			Solyc01g005590.2.1 genomic_reference:SL2.40ch01 gene_region:416854-417271 transcript_region:SL2.40ch01:416854..417271+ functional_description:"Unknown Protein (AHRD V1)"	Solyc01g005590.2.1	Unknown Protein (AHRD V1)
Solyc01g005600.2.1	702	476	1	13780	0.47853		GO:0045454	Solyc01g005600.2.1 genomic_reference:SL2.40ch01 gene_region:420216-426321 transcript_region:SL2.40ch01:420216..426321- go_terms:GO:0045454 functional_description:"Adenosine 5&apos-phosphosulfate reductase 8 (AHRD V1 ***- Q5EUC2_MAIZE); contains Interpro domain(s) IPR017936 Thioredoxin-like "	Solyc01g005600.2.1	Adenosine 5&apos-phosphosulfate reductase 8 (AHRD V1 ***- Q5EUC2_MAIZE); contains Interpro domain(s) IPR017936 Thioredoxin-like	GO:0045454		GO:0045454
Solyc01g005610.2.1	1	0	1	13780	Inf		GO:0004091	Solyc01g005610.2.1 genomic_reference:SL2.40ch01 gene_region:427617-430354 transcript_region:SL2.40ch01:427617..430354+ go_terms:GO:0004091 functional_description:"GDSL esterase/lipase At1g09390 (AHRD V1 ***- GDL2_ARATH); contains Interpro domain(s) IPR001087 Lipase, GDSL "	Solyc01g005610.2.1	GDSL esterase/lipase At1g09390 (AHRD V1 ***- GDL2_ARATH); contains Interpro domain(s) IPR001087 Lipase, GDSL	GO:0006629	GO:0004091	GO:0004091,GO:0006629
Solyc01g005620.2.1	4546	3596	1	13780	0.256225	Les.3245.1.S1_at	GO:0015367	Solyc01g005620.2.1 genomic_reference:SL2.40ch01 gene_region:430522-435101 transcript_region:SL2.40ch01:430522..435101- go_terms:GO:0015367 functional_description:"Mitochondrial 2-oxoglutarate/malate carrier protein (AHRD V1 **** Q9FSF4_TOBAC); contains Interpro domain(s) IPR001993 Mitochondrial substrate carrier "	Solyc01g005620.2.1	Mitochondrial 2-oxoglutarate/malate carrier protein (AHRD V1 **** Q9FSF4_TOBAC); contains Interpro domain(s) IPR001993 Mitochondrial substrate carrier	GO:0016020	GO:0015367	GO:0015367,GO:0016020
Solyc01g005640.2.1	220	175	1	13780	0.248169			Solyc01g005640.2.1 genomic_reference:SL2.40ch01 gene_region:446769-454457 transcript_region:SL2.40ch01:446769..454457+ functional_description:"Uncharacterized plant-specific domain TIGR01589 family protein (AHRD V1 *-*- Q60CZ4_SOLDE); contains Interpro domain(s) IPR006476 Conserved hypothetical protein CHP01589, plant "	Solyc01g005640.2.1	Uncharacterized plant-specific domain TIGR01589 family protein (AHRD V1 *-*- Q60CZ4_SOLDE); contains Interpro domain(s) IPR006476 Conserved hypothetical protein CHP01589, plant
Solyc01g005660.1.1	5	39	1	13780	-3.04545		GO:0003677,GO:0045449	Solyc01g005660.1.1 evidence_code:10F0H1E0IEG genomic_reference:SL2.40ch01 gene_region:460050-461945 transcript_region:SL2.40ch01:460050..461945+ go_terms:GO:0003677,GO:0045449 functional_description:"Myb transcription factor (AHRD V1 **-- Q6Q789_VITVI); contains Interpro domain(s) IPR015495 Myb transcription factor "	Solyc01g005660.1.1	Myb transcription factor (AHRD V1 **-- Q6Q789_VITVI); contains Interpro domain(s) IPR015495 Myb transcription factor	GO:0003677,GO:0045449		GO:0003677,GO:0045449
Solyc01g005670.2.1	83	61	1	13780	0.362323			Solyc01g005670.2.1 genomic_reference:SL2.40ch01 gene_region:465032-467636 transcript_region:SL2.40ch01:465032..467636+ functional_description:"Disease resistance protein (AHRD V1 ***- D1GEG2_BRARP)"	Solyc01g005670.2.1	Disease resistance protein (AHRD V1 ***- D1GEG2_BRARP)
Solyc01g005680.2.1	3	0	1	13780	Inf			Solyc01g005680.2.1 genomic_reference:SL2.40ch01 gene_region:472491-477313 transcript_region:SL2.40ch01:472491..477313+ functional_description:"Cytokinin riboside 5&apos;-monophosphate phosphoribohydrolase LOG (AHRD V1 **-- LOG_ORYSJ); contains Interpro domain(s) IPR005269 Conserved hypothetical protein CHP00730 "	Solyc01g005680.2.1	Cytokinin riboside 5&apos;-monophosphate phosphoribohydrolase LOG (AHRD V1 **-- LOG_ORYSJ); contains Interpro domain(s) IPR005269 Conserved hypothetical protein CHP00730
Solyc01g005690.2.1	891	1083	1	13780	-0.363515		GO:0005509	Solyc01g005690.2.1 genomic_reference:SL2.40ch01 gene_region:478540-480386 transcript_region:SL2.40ch01:478540..480386- go_terms:GO:0005509 functional_description:"Unknown Protein (AHRD V1)"	Solyc01g005690.2.1	Unknown Protein (AHRD V1)		GO:0005509	GO:0005509
Solyc01g005700.2.1	268	306	1	13780	-0.273278		GO:0008270	Solyc01g005700.2.1 genomic_reference:SL2.40ch01 gene_region:480843-483447 transcript_region:SL2.40ch01:480843..483447- go_terms:GO:0008270 functional_description:"Mutator-like transposase-like protein (AHRD V1 ***- Q9FI74_ARATH); contains Interpro domain(s) IPR004332 Transposase, MuDR, plant "	Solyc01g005700.2.1	Mutator-like transposase-like protein (AHRD V1 ***- Q9FI74_ARATH); contains Interpro domain(s) IPR004332 Transposase, MuDR, plant	GO:0008270		GO:0008270
Solyc01g005710.2.1	9	1	1	13780	3.08795		GO:0005515	Solyc01g005710.2.1 genomic_reference:SL2.40ch01 gene_region:486461-487064 transcript_region:SL2.40ch01:486461..487064+ go_terms:GO:0005515 functional_description:"LRR receptor-like serine/threonine-protein kinase, RLP"	Solyc01g005710.2.1	LRR receptor-like serine/threonine-protein kinase, RLP	GO:0005515		GO:0005515
Solyc01g005720.2.1	18	0	1	13780	Inf		GO:0004675	Solyc01g005720.2.1 genomic_reference:SL2.40ch01 gene_region:487207-489476 transcript_region:SL2.40ch01:487207..489476+ go_terms:GO:0004675 functional_description:"LRR receptor-like serine/threonine-protein kinase, RLP"	Solyc01g005720.2.1	LRR receptor-like serine/threonine-protein kinase, RLP	GO:0005515	GO:0004675	GO:0004675,GO:0005515
Solyc01g005730.2.1	46	0	0.198932	593	Inf	Les.5035.1.S1_at	GO:0004675	Solyc01g005730.2.1 genomic_reference:SL2.40ch01 gene_region:490648-493499 transcript_region:SL2.40ch01:490648..493499+ go_terms:GO:0004675 functional_description:"LRR receptor-like serine/threonine-protein kinase, RLP"	Solyc01g005730.2.1	LRR receptor-like serine/threonine-protein kinase, RLP	GO:0005515	GO:0004675	GO:0004675,GO:0005515
Solyc01g005750.1.1	0	0	1	13780	NA		GO:0046872,GO:0055114	Solyc01g005750.1.1 evidence_code:10F0H1E0IEG genomic_reference:SL2.40ch01 gene_region:495070-495397 transcript_region:SL2.40ch01:495070..495397+ go_terms:GO:0046872,GO:0055114 functional_description:"Lipoxygenase (AHRD V1 ***- C0KKU8_SOLLC); contains Interpro domain(s) IPR000907 Lipoxygenase "	Solyc01g005750.1.1	Lipoxygenase (AHRD V1 ***- C0KKU8_SOLLC); contains Interpro domain(s) IPR000907 Lipoxygenase	GO:0046872,GO:0055114		GO:0046872,GO:0055114
Solyc01g005760.2.1	17	1	1	13780	4.00548	LesAffx.66253.1.S1_at	GO:0016301	Solyc01g005760.2.1 genomic_reference:SL2.40ch01 gene_region:496465-499371 transcript_region:SL2.40ch01:496465..499371+ go_terms:GO:0016301 functional_description:"LRR receptor-like serine/threonine-protein kinase, RLP"	Solyc01g005760.2.1	LRR receptor-like serine/threonine-protein kinase, RLP	GO:0005515	GO:0016301	GO:0005515,GO:0016301
Solyc01g005770.2.1	0	3	1	13780	-Inf			Solyc01g005770.2.1 genomic_reference:SL2.40ch01 gene_region:499989-500324 transcript_region:SL2.40ch01:499989..500324- functional_description:"Unknown Protein (AHRD V1)"	Solyc01g005770.2.1	Unknown Protein (AHRD V1)
Solyc01g005780.1.1	29	0	0.553444	922.5	Inf		GO:0004675	Solyc01g005780.1.1 evidence_code:10F0H1E0IEG genomic_reference:SL2.40ch01 gene_region:501810-504116 transcript_region:SL2.40ch01:501810..504116+ go_terms:GO:0004675 functional_description:"LRR receptor-like serine/threonine-protein kinase, RLP"	Solyc01g005780.1.1	LRR receptor-like serine/threonine-protein kinase, RLP	GO:0005515	GO:0004675	GO:0004675,GO:0005515
Solyc01g005790.1.1	55	105	1	13780	-1.01487			Solyc01g005790.1.1 evidence_code:10F0H1E1IEG genomic_reference:SL2.40ch01 gene_region:505584-506960 transcript_region:SL2.40ch01:505584..506960- functional_description:"Pentatricopeptide repeat-containing protein (AHRD V1 ***- D7KKP4_ARALY); contains Interpro domain(s) IPR002885 Pentatricopeptide repeat "	Solyc01g005790.1.1	Pentatricopeptide repeat-containing protein (AHRD V1 ***- D7KKP4_ARALY); contains Interpro domain(s) IPR002885 Pentatricopeptide repeat
Solyc01g005800.2.1	177	212	1	13780	-0.342294		GO:0005516	Solyc01g005800.2.1 genomic_reference:SL2.40ch01 gene_region:512638-515352 transcript_region:SL2.40ch01:512638..515352- go_terms:GO:0005516 functional_description:"Calmodulin binding protein (AHRD V1 *--* B6U0B7_MAIZE)"	Solyc01g005800.2.1	Calmodulin binding protein (AHRD V1 *--* B6U0B7_MAIZE)		GO:0005516	GO:0005516
Solyc01g005810.2.1	2644	1498	1	13780	0.737705	LesAffx.20959.1.S1_at		Solyc01g005810.2.1 genomic_reference:SL2.40ch01 gene_region:530323-534729 transcript_region:SL2.40ch01:530323..534729+ functional_description:"Mak16 protein (AHRD V1 *-*- Q2HUC0_MEDTR); contains Interpro domain(s) IPR006958 Mak16 protein "	Solyc01g005810.2.1	Mak16 protein (AHRD V1 *-*- Q2HUC0_MEDTR); contains Interpro domain(s) IPR006958 Mak16 protein
Solyc01g005820.2.1	3407	2923	1	13780	0.139073	LesAffx.13639.1.S1_at	GO:0003676,GO:0000166	Solyc01g005820.2.1 genomic_reference:SL2.40ch01 gene_region:537499-541732 transcript_region:SL2.40ch01:537499..541732+ go_terms:GO:0003676,GO:0000166 functional_description:"Splicing factor arginine/serine-rich 4 (AHRD V1 *--- B6U7F9_MAIZE); contains Interpro domain(s) IPR012677 Nucleotide-binding, alpha-beta plait "	Solyc01g005820.2.1	Splicing factor arginine/serine-rich 4 (AHRD V1 *--- B6U7F9_MAIZE); contains Interpro domain(s) IPR012677 Nucleotide-binding, alpha-beta plait	GO:0000166,GO:0003676		GO:0000166,GO:0003676
Solyc01g005830.2.1	288	233	1	13780	0.223759		GO:0005975	Solyc01g005830.2.1 genomic_reference:SL2.40ch01 gene_region:565443-571095 transcript_region:SL2.40ch01:565443..571095+ go_terms:GO:0005975 functional_description:"Glucan endo-1 3-beta-glucosidase 4 (AHRD V1 *-*- B6TL03_MAIZE); contains Interpro domain(s) IPR012946 X8 "	Solyc01g005830.2.1	Glucan endo-1 3-beta-glucosidase 4 (AHRD V1 *-*- B6TL03_MAIZE); contains Interpro domain(s) IPR012946 X8	GO:0005975		GO:0005975
Solyc01g005840.2.1	137	66	1	13780	0.971659	LesAffx.62785.1.S1_at	GO:0042296,GO:0004842	Solyc01g005840.2.1 genomic_reference:SL2.40ch01 gene_region:571846-574849 transcript_region:SL2.40ch01:571846..574849+ go_terms:GO:0042296,GO:0004842 functional_description:"Ubiquitin-conjugating enzyme E2 E3 (AHRD V1 **** B6T544_MAIZE); contains Interpro domain(s) IPR000608 Ubiquitin-conjugating enzyme, E2 "	Solyc01g005840.2.1	Ubiquitin-conjugating enzyme E2 E3 (AHRD V1 **** B6T544_MAIZE); contains Interpro domain(s) IPR000608 Ubiquitin-conjugating enzyme, E2	GO:0043687	GO:0004842,GO:0042296	GO:0004842,GO:0042296,GO:0043687
Solyc01g005850.1.1	39	47	1	13780	-0.351166	Les.99.1.S1_at		Solyc01g005850.1.1 evidence_code:10F0H1E0IEG genomic_reference:SL2.40ch01 gene_region:575510-576400 transcript_region:SL2.40ch01:575510..576400+ functional_description:"Extensin-like protein Dif54 (AHRD V1 *-*- Q43505_SOLLC)"	Solyc01g005850.1.1	Extensin-like protein Dif54 (AHRD V1 *-*- Q43505_SOLLC)
Solyc01g005870.1.1	35	3	1	13780	3.46234		GO:0016301	Solyc01g005870.1.1 evidence_code:10F0H1E1IEG genomic_reference:SL2.40ch01 gene_region:582018-584457 transcript_region:SL2.40ch01:582018..584457- go_terms:GO:0016301 functional_description:"LRR receptor-like serine/threonine-protein kinase, RLP"	Solyc01g005870.1.1	LRR receptor-like serine/threonine-protein kinase, RLP	GO:0005515	GO:0016301	GO:0005515,GO:0016301
Solyc01g005880.1.1	0	1	1	13780	-Inf	Les.100.1.A1_at		Solyc01g005880.1.1 evidence_code:10F0H1E0IEG genomic_reference:SL2.40ch01 gene_region:585801-586844 transcript_region:SL2.40ch01:585801..586844+ functional_description:"Extensin-like protein Dif10 (Fragment) (AHRD V1 *-*- Q43504_SOLLC)"	Solyc01g005880.1.1	Extensin-like protein Dif10 (Fragment) (AHRD V1 *-*- Q43504_SOLLC)
Solyc01g005890.1.1	0	0	1	13780	NA	Les.100.1.A1_at		Solyc01g005890.1.1 evidence_code:10F0H1E0IEG genomic_reference:SL2.40ch01 gene_region:588414-589330 transcript_region:SL2.40ch01:588414..589330+ functional_description:"Unknown Protein (AHRD V1)"	Solyc01g005890.1.1	Unknown Protein (AHRD V1)
Solyc01g005900.2.1	2	3	1	13780	-0.666942		GO:0016020,GO:0016747	Solyc01g005900.2.1 genomic_reference:SL2.40ch01 gene_region:590446-594307 transcript_region:SL2.40ch01:590446..594307- go_terms:GO:0016020,GO:0016747 functional_description:"Transferase family protein (AHRD V1 **-- D7KCY6_ARALY); contains Interpro domain(s) IPR002293 Amino acid/polyamine transporter I "	Solyc01g005900.2.1	Transferase family protein (AHRD V1 **-- D7KCY6_ARALY); contains Interpro domain(s) IPR002293 Amino acid/polyamine transporter I	GO:0016020,GO:0016747		GO:0016020,GO:0016747
Solyc01g005910.2.1	119	88	1	13780	0.353407	LesAffx.70127.1.S1_at		Solyc01g005910.2.1 genomic_reference:SL2.40ch01 gene_region:595042-598983 transcript_region:SL2.40ch01:595042..598983+ functional_description:"Acid phosphatase/vanadium-dependent haloperoxidase related (AHRD V1 *--- B2A528_NATTJ); contains Interpro domain(s) IPR003832 Acid phosphatase/vanadium-dependent haloperoxidase related "	Solyc01g005910.2.1	Acid phosphatase/vanadium-dependent haloperoxidase related (AHRD V1 *--- B2A528_NATTJ); contains Interpro domain(s) IPR003832 Acid phosphatase/vanadium-dependent haloperoxidase related
Solyc01g005920.2.1	184	84	1	13780	1.04927		GO:0016020	Solyc01g005920.2.1 genomic_reference:SL2.40ch01 gene_region:600898-602616 transcript_region:SL2.40ch01:600898..602616- go_terms:GO:0016020 functional_description:"Amino acid permease (Fragment) (AHRD V1 ***- B8C3S3_THAPS); contains Interpro domain(s) IPR002293 Amino acid/polyamine transporter I "	Solyc01g005920.2.1	Amino acid permease (Fragment) (AHRD V1 ***- B8C3S3_THAPS); contains Interpro domain(s) IPR002293 Amino acid/polyamine transporter I	GO:0016020		GO:0016020
Solyc01g005930.2.1	112	67	1	13780	0.659286	LesAffx.49712.1.S1_at		Solyc01g005930.2.1 genomic_reference:SL2.40ch01 gene_region:606558-610602 transcript_region:SL2.40ch01:606558..610602+ functional_description:"Unknown Protein (AHRD V1)"	Solyc01g005930.2.1	Unknown Protein (AHRD V1)
Solyc01g005940.2.1	0	0	1	13780	NA		GO:0046905,GO:0016767	Solyc01g005940.2.1 genomic_reference:SL2.40ch01 gene_region:613955-617183 transcript_region:SL2.40ch01:613955..617183+ go_terms:GO:0046905,GO:0016767 functional_description:"Phytoene synthase 3"	Solyc01g005940.2.1	Phytoene synthase 3	GO:0005840,GO:0009058,GO:0016765	GO:0016767,GO:0046905	GO:0005840,GO:0009058,GO:0016765,GO:0016767,GO:0046905
Solyc01g005950.2.1	558	478	1	13780	0.141275	Les.5143.1.S1_at	GO:0017018	Solyc01g005950.2.1 genomic_reference:SL2.40ch01 gene_region:617606-624776 transcript_region:SL2.40ch01:617606..624776- go_terms:GO:0017018 functional_description:"Serine/threonine-protein phosphatase (AHRD V1 **** B9GY91_POPTR); contains Interpro domain(s) IPR006186 Serine/threonine-specific protein phosphatase and bis(5-nucleosyl)-tetraphosphatase "	Solyc01g005950.2.1	Serine/threonine-protein phosphatase (AHRD V1 **** B9GY91_POPTR); contains Interpro domain(s) IPR006186 Serine/threonine-specific protein phosphatase and bis(5-nucleosyl)-tetraphosphatase	GO:0016787	GO:0017018	GO:0016787,GO:0017018
Solyc01g005960.2.1	603	660	1	13780	-0.212287	Les.2808.1.S1_at	GO:0008026,GO:0005524	Solyc01g005960.2.1 genomic_reference:SL2.40ch01 gene_region:625583-632996 transcript_region:SL2.40ch01:625583..632996+ go_terms:GO:0008026,GO:0005524 functional_description:"ATP dependent RNA helicase (AHRD V1 ***- B3LKV6_YEAS1); contains Interpro domain(s) IPR011545 DNA/RNA helicase, DEAD/DEAH box type, N-terminal "	Solyc01g005960.2.1	ATP dependent RNA helicase (AHRD V1 ***- B3LKV6_YEAS1); contains Interpro domain(s) IPR011545 DNA/RNA helicase, DEAD/DEAH box type, N-terminal	GO:0005524,GO:0008026		GO:0005524,GO:0008026
Solyc01g005970.2.1	73	112	1	13780	-0.69951		GO:0003779	Solyc01g005970.2.1 genomic_reference:SL2.40ch01 gene_region:642518-647246 transcript_region:SL2.40ch01:642518..647246+ go_terms:GO:0003779 functional_description:"Kelch-like protein 3 (AHRD V1 *-*- KLHL3_PONAB); contains Interpro domain(s) IPR015915 Kelch-type beta propeller "	Solyc01g005970.2.1	Kelch-like protein 3 (AHRD V1 *-*- KLHL3_PONAB); contains Interpro domain(s) IPR015915 Kelch-type beta propeller		GO:0003779	GO:0003779
Solyc01g005980.2.1	148	111	1	13780	0.333058	LesAffx.14638.1.S1_at		Solyc01g005980.2.1 genomic_reference:SL2.40ch01 gene_region:650449-652528 transcript_region:SL2.40ch01:650449..652528- functional_description:"POT family domain containing protein expressed (AHRD V1 *-*- D8L9H8_WHEAT); contains Interpro domain(s) IPR007493 Protein of unknown function DUF538 "	Solyc01g005980.2.1	POT family domain containing protein expressed (AHRD V1 *-*- D8L9H8_WHEAT); contains Interpro domain(s) IPR007493 Protein of unknown function DUF538
Solyc01g005990.2.1	362	324	1	13780	0.0780165	LesAffx.22413.1.S1_at		Solyc01g005990.2.1 genomic_reference:SL2.40ch01 gene_region:653649-655542 transcript_region:SL2.40ch01:653649..655542- functional_description:"Non-specific lipid-transfer protein (AHRD V1 *-*- B9REN2_RICCO); contains Interpro domain(s) IPR003612 Plant lipid transfer protein/seed storage/trypsin-alpha amylase inhibitor "	Solyc01g005990.2.1	Non-specific lipid-transfer protein (AHRD V1 *-*- B9REN2_RICCO); contains Interpro domain(s) IPR003612 Plant lipid transfer protein/seed storage/trypsin-alpha amylase inhibitor
Solyc01g006000.2.1	340	306	1	13780	0.0700237		GO:0000030	Solyc01g006000.2.1 genomic_reference:SL2.40ch01 gene_region:663324-669843 transcript_region:SL2.40ch01:663324..669843+ go_terms:GO:0000030 functional_description:"GPI mannosyltransferase 2 (AHRD V1 **** A8N6M5_COPC7); contains Interpro domain(s) IPR007315 Mannosyltransferase, PIG-V "	Solyc01g006000.2.1	GPI mannosyltransferase 2 (AHRD V1 **** A8N6M5_COPC7); contains Interpro domain(s) IPR007315 Mannosyltransferase, PIG-V	GO:0016021	GO:0000030	GO:0000030,GO:0016021
Solyc01g006010.2.1	837	1105	1	13780	-0.482726			Solyc01g006010.2.1 genomic_reference:SL2.40ch01 gene_region:671174-678641 transcript_region:SL2.40ch01:671174..678641+ functional_description:"Branchpoint-bridging protein (AHRD V1 *--- C1FYD8_PARBD)"	Solyc01g006010.2.1	Branchpoint-bridging protein (AHRD V1 *--- C1FYD8_PARBD)
Solyc01g006020.2.1	1543	838	1	13780	0.798737			Solyc01g006020.2.1 genomic_reference:SL2.40ch01 gene_region:679453-682301 transcript_region:SL2.40ch01:679453..682301- functional_description:"At3g32930-like protein (Fragment) (AHRD V1 *-*- B3SKU7_ARAHA)"	Solyc01g006020.2.1	At3g32930-like protein (Fragment) (AHRD V1 *-*- B3SKU7_ARAHA)
Solyc01g006030.2.1	261	290	1	13780	-0.233982		GO:0008270	Solyc01g006030.2.1 genomic_reference:SL2.40ch01 gene_region:713315-717230 transcript_region:SL2.40ch01:713315..717230- go_terms:GO:0008270 functional_description:"E3 ubiquitin-protein ligase bre1 (AHRD V1 *-*- B6K254_SCHJY); contains Interpro domain(s) IPR018957 Zinc finger, C3HC4 RING-type "	Solyc01g006030.2.1	E3 ubiquitin-protein ligase bre1 (AHRD V1 *-*- B6K254_SCHJY); contains Interpro domain(s) IPR018957 Zinc finger, C3HC4 RING-type	GO:0008270		GO:0008270
Solyc01g006040.2.1	245	329	1	13780	-0.507285		GO:0042803	Solyc01g006040.2.1 genomic_reference:SL2.40ch01 gene_region:716528-726655 transcript_region:SL2.40ch01:716528..726655- go_terms:GO:0042803 functional_description:"E3 ubiquitin-protein ligase BRE1-like 2 (AHRD V1 ***- BRE1B_ARATH)"	Solyc01g006040.2.1	E3 ubiquitin-protein ligase BRE1-like 2 (AHRD V1 ***- BRE1B_ARATH)		GO:0042803	GO:0042803
Solyc01g006050.2.1	0	2	1	13780	-Inf	Les.5052.1.S1_at		Solyc01g006050.2.1 genomic_reference:SL2.40ch01 gene_region:729095-730484 transcript_region:SL2.40ch01:729095..730484- functional_description:"Plant viral-response family protein (AHRD V1 **-- B6SQA7_MAIZE); contains Interpro domain(s) IPR006904 Protein of unknown function DUF716 "	Solyc01g006050.2.1	Plant viral-response family protein (AHRD V1 **-- B6SQA7_MAIZE); contains Interpro domain(s) IPR006904 Protein of unknown function DUF716
Solyc01g006060.2.1	20	22	1	13780	-0.219483			Solyc01g006060.2.1 genomic_reference:SL2.40ch01 gene_region:737473-738211 transcript_region:SL2.40ch01:737473..738211+ functional_description:"Disease resistance response protein (AHRD V1 ***- A8IXC7_BRACM); contains Interpro domain(s) IPR004265 Plant disease resistance response protein "	Solyc01g006060.2.1	Disease resistance response protein (AHRD V1 ***- A8IXC7_BRACM); contains Interpro domain(s) IPR004265 Plant disease resistance response protein
Solyc01g006080.1.1	0	7	1	13780	-Inf			Solyc01g006080.1.1 evidence_code:10F0H0E0IEG genomic_reference:SL2.40ch01 gene_region:747083-750281 transcript_region:SL2.40ch01:747083..750281- functional_description:"Protein involved in mRNA turnover and stability (ISS) (AHRD V1 ***- Q00X49_OSTTA); contains Interpro domain(s) IPR008507 Protein of unknown function DUF789 "	Solyc01g006080.1.1	Protein involved in mRNA turnover and stability (ISS) (AHRD V1 ***- Q00X49_OSTTA); contains Interpro domain(s) IPR008507 Protein of unknown function DUF789
Solyc01g006090.2.1	102	94	1	13780	0.0358571	LesAffx.23937.1.A1_at; LesAffx.23937.1.S1_at		Solyc01g006090.2.1 genomic_reference:SL2.40ch01 gene_region:754311-755769 transcript_region:SL2.40ch01:754311..755769+ functional_description:"rRNA processing protein Ebp2 (AHRD V1 **-- B6K460_SCHJY); contains Interpro domain(s) IPR008610 Eukaryotic rRNA processing "	Solyc01g006090.2.1	rRNA processing protein Ebp2 (AHRD V1 **-- B6K460_SCHJY); contains Interpro domain(s) IPR008610 Eukaryotic rRNA processing
Solyc01g006100.2.1	247	468	1	13780	-1.00398		GO:0008017,GO:0045545	Solyc01g006100.2.1 genomic_reference:SL2.40ch01 gene_region:756827-764851 transcript_region:SL2.40ch01:756827..764851- go_terms:GO:0008017,GO:0045545 functional_description:"Cytosine-specific methyltransferase (AHRD V1 *-*- B4XTS9_ELAGV); contains Interpro domain(s) IPR001525 C-5 cytosine-specific DNA methylase "	Solyc01g006100.2.1	Cytosine-specific methyltransferase (AHRD V1 *-*- B4XTS9_ELAGV); contains Interpro domain(s) IPR001525 C-5 cytosine-specific DNA methylase	GO:0003677,GO:0005634,GO:0006306	GO:0008017,GO:0045545	GO:0003677,GO:0005634,GO:0006306,GO:0008017,GO:0045545
Solyc01g006110.2.1	1161	1231	1	13780	-0.166442		GO:0008601	Solyc01g006110.2.1 genomic_reference:SL2.40ch01 gene_region:766543-772337 transcript_region:SL2.40ch01:766543..772337- go_terms:GO:0008601 functional_description:"PP2A regulatory subunit TAP46 (AHRD V1 **-- B6TVR5_MAIZE); contains Interpro domain(s) IPR007304 TAP42-like protein "	Solyc01g006110.2.1	PP2A regulatory subunit TAP46 (AHRD V1 **-- B6TVR5_MAIZE); contains Interpro domain(s) IPR007304 TAP42-like protein	GO:0009966	GO:0008601	GO:0008601,GO:0009966
Solyc01g006120.2.1	2356	2991	1	13780	-0.426268		GO:0006468	Solyc01g006120.2.1 genomic_reference:SL2.40ch01 gene_region:776048-784378 transcript_region:SL2.40ch01:776048..784378+ go_terms:GO:0006468 functional_description:"Casein kinase-like protein (AHRD V1 ***- Q9LID3_ARATH); contains Interpro domain(s) IPR002290 Serine/threonine protein kinase "	Solyc01g006120.2.1	Casein kinase-like protein (AHRD V1 ***- Q9LID3_ARATH); contains Interpro domain(s) IPR002290 Serine/threonine protein kinase	GO:0006468		GO:0006468
Solyc01g006130.2.1	699	371	1	13780	0.831894		GO:0006457	Solyc01g006130.2.1 genomic_reference:SL2.40ch01 gene_region:785470-789814 transcript_region:SL2.40ch01:785470..789814+ go_terms:GO:0006457 functional_description:"Homology to unknown gene (AHRD V1 *-*- Q010T6_OSTTA); contains Interpro domain(s) IPR001305 Heat shock protein DnaJ, cysteine-rich region "	Solyc01g006130.2.1	Homology to unknown gene (AHRD V1 *-*- Q010T6_OSTTA); contains Interpro domain(s) IPR001305 Heat shock protein DnaJ, cysteine-rich region	GO:0006457		GO:0006457
Solyc01g006140.2.1	19	39	1	13780	-1.11945		GO:0005515,GO:0004693	Solyc01g006140.2.1 genomic_reference:SL2.40ch01 gene_region:789370-793859 transcript_region:SL2.40ch01:789370..793859- go_terms:GO:0005515,GO:0004693 functional_description:"DNA replication factor Cdt1 (AHRD V1 *-*- CDT1_HUMAN); contains Interpro domain(s) IPR014939 DNA replication factor CDT1-like "	Solyc01g006140.2.1	DNA replication factor Cdt1 (AHRD V1 *-*- CDT1_HUMAN); contains Interpro domain(s) IPR014939 DNA replication factor CDT1-like		GO:0004693,GO:0005515	GO:0004693,GO:0005515
Solyc01g006150.2.1	730	505	1	13780	0.449634		GO:0016020	Solyc01g006150.2.1 genomic_reference:SL2.40ch01 gene_region:797548-802155 transcript_region:SL2.40ch01:797548..802155- go_terms:GO:0016020 functional_description:"Cation-efflux pump fieF (AHRD V1 ***- FIEF_KLEPN); contains Interpro domain(s) IPR002524 Cation efflux protein "	Solyc01g006150.2.1	Cation-efflux pump fieF (AHRD V1 ***- FIEF_KLEPN); contains Interpro domain(s) IPR002524 Cation efflux protein	GO:0016020		GO:0016020
Solyc01g006160.2.1	1955	802	0.926658	1321.5	1.20352			Solyc01g006160.2.1 genomic_reference:SL2.40ch01 gene_region:805777-808340 transcript_region:SL2.40ch01:805777..808340- functional_description:"Unknown Protein (AHRD V1)"	Solyc01g006160.2.1	Unknown Protein (AHRD V1)
Solyc01g006170.2.1	591	484	1	13780	0.206172	LesAffx.23937.1.S1_at	GO:0005515	Solyc01g006170.2.1 genomic_reference:SL2.40ch01 gene_region:809135-810275 transcript_region:SL2.40ch01:809135..810275- go_terms:GO:0005515 functional_description:"rRNA processing protein ebna1-binding protein-related (AHRD V1 *--* C4QG91_SCHMA); contains Interpro domain(s) IPR008610 Eukaryotic rRNA processing "	Solyc01g006170.2.1	rRNA processing protein ebna1-binding protein-related (AHRD V1 *--* C4QG91_SCHMA); contains Interpro domain(s) IPR008610 Eukaryotic rRNA processing		GO:0005515	GO:0005515
Solyc01g006180.2.1	242	284	1	13780	-0.312863		GO:0003924	Solyc01g006180.2.1 genomic_reference:SL2.40ch01 gene_region:813047-818684 transcript_region:SL2.40ch01:813047..818684- go_terms:GO:0003924 functional_description:"GTP-binding protein-like (AHRD V1 ***- Q69NK1_ORYSJ)"	Solyc01g006180.2.1	GTP-binding protein-like (AHRD V1 ***- Q69NK1_ORYSJ)		GO:0003924	GO:0003924
Solyc01g006190.2.1	612	377	1	13780	0.616988	Les.162.1.S1_at; Les.162.2.S1_at	GO:0004842	Solyc01g006190.2.1 genomic_reference:SL2.40ch01 gene_region:819250-823951 transcript_region:SL2.40ch01:819250..823951- go_terms:GO:0004842 functional_description:"E3 ubiquitin-protein ligase sina (AHRD V1 **-* B0WR23_CULQU); contains Interpro domain(s) IPR004162 Seven in absentia protein "	Solyc01g006190.2.1	E3 ubiquitin-protein ligase sina (AHRD V1 **-* B0WR23_CULQU); contains Interpro domain(s) IPR004162 Seven in absentia protein	GO:0005634,GO:0008270,GO:0016567	GO:0004842	GO:0004842,GO:0005634,GO:0008270,GO:0016567
Solyc01g006210.2.1	42	73	1	13780	-0.879486			Solyc01g006210.2.1 genomic_reference:SL2.40ch01 gene_region:833604-837884 transcript_region:SL2.40ch01:833604..837884- functional_description:"Non-structural maintenance of chromosomes element 1 homolog (AHRD V1 ***- B5X8H0_SALSA); contains Interpro domain(s) IPR011513 Nse1 non-SMC component of SMC5-6 complex "	Solyc01g006210.2.1	Non-structural maintenance of chromosomes element 1 homolog (AHRD V1 ***- B5X8H0_SALSA); contains Interpro domain(s) IPR011513 Nse1 non-SMC component of SMC5-6 complex
Solyc01g006220.2.1	136	185	1	13780	-0.525898		GO:0005634	Solyc01g006220.2.1 genomic_reference:SL2.40ch01 gene_region:839826-851722 transcript_region:SL2.40ch01:839826..851722- go_terms:GO:0005634 functional_description:"Histone-lysine N-methyltransferase (AHRD V1 *-*- C1G685_PARBD); contains Interpro domain(s) IPR001214 SET "	Solyc01g006220.2.1	Histone-lysine N-methyltransferase (AHRD V1 *-*- C1G685_PARBD); contains Interpro domain(s) IPR001214 SET	GO:0005634		GO:0005634
Solyc01g006230.2.1	611	437	1	13780	0.40156	Les.1103.1.A1_at	GO:0005515,GO:0004197	Solyc01g006230.2.1 genomic_reference:SL2.40ch01 gene_region:853672-859412 transcript_region:SL2.40ch01:853672..859412+ go_terms:GO:0005515,GO:0004197 functional_description:"Cysteine protease (AHRD V1 **** A8NLD6_COPC7); contains Interpro domain(s) IPR005078 Peptidase C54 "	Solyc01g006230.2.1	Cysteine protease (AHRD V1 **** A8NLD6_COPC7); contains Interpro domain(s) IPR005078 Peptidase C54		GO:0004197,GO:0005515	GO:0004197,GO:0005515
Solyc01g006240.2.1	56	23	1	13780	1.20181		GO:0005529	Solyc01g006240.2.1 genomic_reference:SL2.40ch01 gene_region:860311-861340 transcript_region:SL2.40ch01:860311..861340- go_terms:GO:0005529 functional_description:"Myrosinase-binding protein-like At3g16440 (AHRD V1 **-* MB32_ARATH); contains Interpro domain(s) IPR001229 Mannose-binding lectin "	Solyc01g006240.2.1	Myrosinase-binding protein-like At3g16440 (AHRD V1 **-* MB32_ARATH); contains Interpro domain(s) IPR001229 Mannose-binding lectin		GO:0005529	GO:0005529
Solyc01g006250.1.1	19	8	1	13780	1.16595			Solyc01g006250.1.1 evidence_code:10F0H0E0IEG genomic_reference:SL2.40ch01 gene_region:862809-863127 transcript_region:SL2.40ch01:862809..863127- functional_description:"Unknown Protein (AHRD V1); contains Interpro domain(s) IPR001810 Cyclin-like F-box "	Solyc01g006250.1.1	Unknown Protein (AHRD V1); contains Interpro domain(s) IPR001810 Cyclin-like F-box
Solyc01g006260.2.1	84	49	1	13780	0.695628		GO:0000171	Solyc01g006260.2.1 genomic_reference:SL2.40ch01 gene_region:868862-870137 transcript_region:SL2.40ch01:868862..870137+ go_terms:GO:0000171 functional_description:"Ribonuclease P/MRP protein subunit POP5 (AHRD V1 **** POP5_HUMAN); contains Interpro domain(s) IPR002759 Ribonuclease P-related "	Solyc01g006260.2.1	Ribonuclease P/MRP protein subunit POP5 (AHRD V1 **** POP5_HUMAN); contains Interpro domain(s) IPR002759 Ribonuclease P-related	GO:0008033	GO:0000171	GO:0000171,GO:0008033
Solyc01g006280.2.1	3075	3119	1	13780	-0.102477	Les.5191.1.S1_at	GO:0009396	Solyc01g006280.2.1 genomic_reference:SL2.40ch01 gene_region:874303-880944 transcript_region:SL2.40ch01:874303..880944+ go_terms:GO:0009396 functional_description:"Formate-tetrahydrofolate ligase (AHRD V1 ***- D0MR27_PHYIN); contains Interpro domain(s) IPR000559 Formate-tetrahydrofolate ligase, FTHFS "	Solyc01g006280.2.1	Formate-tetrahydrofolate ligase (AHRD V1 ***- D0MR27_PHYIN); contains Interpro domain(s) IPR000559 Formate-tetrahydrofolate ligase, FTHFS	GO:0009396		GO:0009396
Solyc01g006290.2.1	0	0	1	13780	NA		GO:0004601	Solyc01g006290.2.1 genomic_reference:SL2.40ch01 gene_region:884779-887621 transcript_region:SL2.40ch01:884779..887621+ go_terms:GO:0004601 functional_description:"Peroxidase (AHRD V1 **** Q42964_TOBAC); contains Interpro domain(s) IPR002016 Haem peroxidase, plant/fungal/bacterial "	Solyc01g006290.2.1	Peroxidase (AHRD V1 **** Q42964_TOBAC); contains Interpro domain(s) IPR002016 Haem peroxidase, plant/fungal/bacterial	GO:0055114	GO:0004601	GO:0004601,GO:0055114
Solyc01g006300.2.1	0	1	1	13780	-Inf	Les.3608.1.S1_at	GO:0004601	Solyc01g006300.2.1 genomic_reference:SL2.40ch01 gene_region:888896-891747 transcript_region:SL2.40ch01:888896..891747- go_terms:GO:0004601 functional_description:"Peroxidase (AHRD V1 **** Q43774_SOLLC); contains Interpro domain(s) IPR002016 Haem peroxidase, plant/fungal/bacterial "	Solyc01g006300.2.1	Peroxidase (AHRD V1 **** Q43774_SOLLC); contains Interpro domain(s) IPR002016 Haem peroxidase, plant/fungal/bacterial	GO:0055114	GO:0004601	GO:0004601,GO:0055114
Solyc01g006320.2.1	198	137	1	13780	0.449345		GO:0005515,GO:0004871	Solyc01g006320.2.1 genomic_reference:SL2.40ch01 gene_region:903793-904590 transcript_region:SL2.40ch01:903793..904590+ go_terms:GO:0005515,GO:0004871 functional_description:"Non-race specific disease resistance protein 1-like protein b (AHRD V1 ***- D2CFI3_COFAR); contains Interpro domain(s) IPR010847 Harpin-induced 1 "	Solyc01g006320.2.1	Non-race specific disease resistance protein 1-like protein b (AHRD V1 ***- D2CFI3_COFAR); contains Interpro domain(s) IPR010847 Harpin-induced 1		GO:0004871,GO:0005515	GO:0004871,GO:0005515
Solyc01g006330.2.1	36	56	1	13780	-0.719409		GO:0009507	Solyc01g006330.2.1 genomic_reference:SL2.40ch01 gene_region:909572-913930 transcript_region:SL2.40ch01:909572..913930+ go_terms:GO:0009507 functional_description:"PAP fibrillin family protein (AHRD V1 *-*- B7KDB3_CYAP7); contains Interpro domain(s) IPR006843 PAP fibrillin "	Solyc01g006330.2.1	PAP fibrillin family protein (AHRD V1 *-*- B7KDB3_CYAP7); contains Interpro domain(s) IPR006843 PAP fibrillin	GO:0009507		GO:0009507
Solyc01g006340.2.1	118	111	1	13780	0.00624782		GO:0008026,GO:0005524	Solyc01g006340.2.1 genomic_reference:SL2.40ch01 gene_region:915539-918894 transcript_region:SL2.40ch01:915539..918894+ go_terms:GO:0008026,GO:0005524 functional_description:"ATP dependent RNA helicase (AHRD V1 ***- B3LKV6_YEAS1); contains Interpro domain(s) IPR011545 DNA/RNA helicase, DEAD/DEAH box type, N-terminal "	Solyc01g006340.2.1	ATP dependent RNA helicase (AHRD V1 ***- B3LKV6_YEAS1); contains Interpro domain(s) IPR011545 DNA/RNA helicase, DEAD/DEAH box type, N-terminal	GO:0005524,GO:0008026		GO:0005524,GO:0008026
Solyc01g006350.2.1	1600	2128	1	13780	-0.493406	LesAffx.34716.1.S1_at	GO:0016757	Solyc01g006350.2.1 genomic_reference:SL2.40ch01 gene_region:934429-952385 transcript_region:SL2.40ch01:934429..952385- go_terms:GO:0016757 functional_description:"Glucan synthase like 7 (AHRD V1 ***- D8TE42_SELML); contains Interpro domain(s) IPR003440 Glycosyl transferase, family 48 "	Solyc01g006350.2.1	Glucan synthase like 7 (AHRD V1 ***- D8TE42_SELML); contains Interpro domain(s) IPR003440 Glycosyl transferase, family 48	GO:0016020	GO:0016757	GO:0016020,GO:0016757
Solyc01g006360.2.1	328	700	1	13780	-1.17564			Solyc01g006360.2.1 genomic_reference:SL2.40ch01 gene_region:955781-982687 transcript_region:SL2.40ch01:955781..982687- functional_description:"Glucan synthase like 7 (AHRD V1 ***- D8T771_SELML)"	Solyc01g006360.2.1	Glucan synthase like 7 (AHRD V1 ***- D8T771_SELML)
Solyc01g006370.2.1	3401	6561	1	13780	-1.02994		GO:0016757	Solyc01g006370.2.1 genomic_reference:SL2.40ch01 gene_region:983795-1005620 transcript_region:SL2.40ch01:983795..1005620- go_terms:GO:0016757 functional_description:"Glucan synthase like 3 (AHRD V1 ***- D8R8I5_SELML); contains Interpro domain(s) IPR003440 Glycosyl transferase, family 48 "	Solyc01g006370.2.1	Glucan synthase like 3 (AHRD V1 ***- D8R8I5_SELML); contains Interpro domain(s) IPR003440 Glycosyl transferase, family 48	GO:0016020	GO:0016757	GO:0016020,GO:0016757
Solyc01g006380.2.1	25	19	1	13780	0.313949			Solyc01g006380.2.1 genomic_reference:SL2.40ch01 gene_region:1012883-1014486 transcript_region:SL2.40ch01:1012883..1014486+ functional_description:"U-box domain-containing protein (AHRD V1 ***- B6V8G2_HELAN)"	Solyc01g006380.2.1	U-box domain-containing protein (AHRD V1 ***- B6V8G2_HELAN)
Solyc01g006390.2.1	0	347	1.7918e-08	56	-Inf	Les.3560.1.S1_at		Solyc01g006390.2.1 genomic_reference:SL2.40ch01 gene_region:1017309-1018640 transcript_region:SL2.40ch01:1017309..1018640- functional_description:"Cysteine-rich extensin-like protein-4 (AHRD V1 *-*- Q08197_TOBAC)"	Solyc01g006390.2.1	Cysteine-rich extensin-like protein-4 (AHRD V1 *-*- Q08197_TOBAC)
Solyc01g006400.2.1	3516	27933	0.255345	651	-3.07194	Les.2946.2.S1_at		Solyc01g006400.2.1 genomic_reference:SL2.40ch01 gene_region:1021151-1023144 transcript_region:SL2.40ch01:1021151..1023144- functional_description:"Cysteine-rich extensin-like protein-4 (AHRD V1 *-*- Q08197_TOBAC)"	Solyc01g006400.2.1	Cysteine-rich extensin-like protein-4 (AHRD V1 *-*- Q08197_TOBAC)
Solyc01g006410.2.1	0	2	1	13780	-Inf			Solyc01g006410.2.1 genomic_reference:SL2.40ch01 gene_region:1024950-1025645 transcript_region:SL2.40ch01:1024950..1025645- functional_description:"Cysteine-rich extensin-like protein-4 (AHRD V1 ***- Q08197_TOBAC)"	Solyc01g006410.2.1	Cysteine-rich extensin-like protein-4 (AHRD V1 ***- Q08197_TOBAC)
Solyc01g006420.2.1	0	0	1	13780	NA			Solyc01g006420.2.1 genomic_reference:SL2.40ch01 gene_region:1030375-1030860 transcript_region:SL2.40ch01:1030375..1030860+ functional_description:"Unknown Protein (AHRD V1)"	Solyc01g006420.2.1	Unknown Protein (AHRD V1)
Solyc01g006430.2.1	11452	10473	1	13780	0.0469455	Les.2930.1.A1_at; Les.2930.2.S1_at	GO:0042389	Solyc01g006430.2.1 genomic_reference:SL2.40ch01 gene_region:1033539-1035178 transcript_region:SL2.40ch01:1033539..1035178- go_terms:GO:0042389 functional_description:"Omega-6 fatty acid desaturase (AHRD V1 **** Q461Q1_HEVBR); contains Interpro domain(s) IPR005804 Fatty acid desaturase, type 1 "	Solyc01g006430.2.1	Omega-6 fatty acid desaturase (AHRD V1 **** Q461Q1_HEVBR); contains Interpro domain(s) IPR005804 Fatty acid desaturase, type 1	GO:0055114	GO:0042389	GO:0042389,GO:0055114
Solyc01g006440.1.1	0	13	1	13780	-Inf		GO:0042936	Solyc01g006440.1.1 evidence_code:10F0H1E0IEG genomic_reference:SL2.40ch01 gene_region:1047474-1051067 transcript_region:SL2.40ch01:1047474..1051067- go_terms:GO:0042936 functional_description:"Peptide transporter-like protein (AHRD V1 **-* Q9SVS9_ARATH); contains Interpro domain(s) IPR000109 TGF-beta receptor, type I/II extracellular region "	Solyc01g006440.1.1	Peptide transporter-like protein (AHRD V1 **-* Q9SVS9_ARATH); contains Interpro domain(s) IPR000109 TGF-beta receptor, type I/II extracellular region	GO:0016020	GO:0042936	GO:0016020,GO:0042936
Solyc01g006450.2.1	1211	1440	1	13780	-0.331849	LesAffx.17164.1.A1_at; LesAffx.17164.1.S1_at	GO:0008152,GO:0055114	Solyc01g006450.2.1 genomic_reference:SL2.40ch01 gene_region:1058119-1063305 transcript_region:SL2.40ch01:1058119..1063305+ go_terms:GO:0008152,GO:0055114 functional_description:"Enoyl reductase (AHRD V1 ***- P93062_BRANA); contains Interpro domain(s) IPR014358 Enoyl-[acyl-carrier-protein] reductase (NADH) "	Solyc01g006450.2.1	Enoyl reductase (AHRD V1 ***- P93062_BRANA); contains Interpro domain(s) IPR014358 Enoyl-[acyl-carrier-protein] reductase (NADH)	GO:0008152,GO:0055114		GO:0008152,GO:0055114
Solyc01g006460.1.1	0	0	1	13780	NA			Solyc01g006460.1.1 evidence_code:10F0H1E0IEG genomic_reference:SL2.40ch01 gene_region:1064850-1067860 transcript_region:SL2.40ch01:1064850..1067860- functional_description:"Non-structural maintenance of chromosome element 4 (AHRD V1 *--- B6K0D9_SCHJY); contains Interpro domain(s) IPR014854 Nse4 "	Solyc01g006460.1.1	Non-structural maintenance of chromosome element 4 (AHRD V1 *--- B6K0D9_SCHJY); contains Interpro domain(s) IPR014854 Nse4
Solyc01g006470.1.1	0	2	1	13780	-Inf			Solyc01g006470.1.1 evidence_code:10F0H0E0IEG genomic_reference:SL2.40ch01 gene_region:1070708-1073203 transcript_region:SL2.40ch01:1070708..1073203- functional_description:"Bromodomain protein (AHRD V1 *-*- B9GYV6_POPTR); contains Interpro domain(s) IPR001487 Bromodomain "	Solyc01g006470.1.1	Bromodomain protein (AHRD V1 *-*- B9GYV6_POPTR); contains Interpro domain(s) IPR001487 Bromodomain
Solyc01g006480.2.1	131	113	1	13780	0.131265			Solyc01g006480.2.1 genomic_reference:SL2.40ch01 gene_region:1074151-1078328 transcript_region:SL2.40ch01:1074151..1078328+ functional_description:"Alpha/beta hydrolase (AHRD V1 ***- Q83AV9_COXBU)"	Solyc01g006480.2.1	Alpha/beta hydrolase (AHRD V1 ***- Q83AV9_COXBU)
Solyc01g006490.2.1	145	90	1	13780	0.606077	Les.5062.1.S1_at		Solyc01g006490.2.1 genomic_reference:SL2.40ch01 gene_region:1081667-1087120 transcript_region:SL2.40ch01:1081667..1087120- functional_description:"Protein YdiU (AHRD V1 ***- B5N5F2_SALET); contains Interpro domain(s) IPR003846 Uncharacterised protein family UPF0061 "	Solyc01g006490.2.1	Protein YdiU (AHRD V1 ***- B5N5F2_SALET); contains Interpro domain(s) IPR003846 Uncharacterised protein family UPF0061
Solyc01g006500.2.1	199	141	1	13780	0.415094			Solyc01g006500.2.1 genomic_reference:SL2.40ch01 gene_region:1089833-1093094 transcript_region:SL2.40ch01:1089833..1093094- functional_description:"Pentatricopeptide repeat-containing protein (AHRD V1 ***- D7MMK8_ARALY); contains Interpro domain(s) IPR002885 Pentatricopeptide repeat "	Solyc01g006500.2.1	Pentatricopeptide repeat-containing protein (AHRD V1 ***- D7MMK8_ARALY); contains Interpro domain(s) IPR002885 Pentatricopeptide repeat
Solyc01g006510.2.1	941	527	1	13780	0.754412	Les.5684.1.S1_at	GO:0008152,GO:0016491,GO:0055114	Solyc01g006510.2.1 genomic_reference:SL2.40ch01 gene_region:1093865-1098227 transcript_region:SL2.40ch01:1093865..1098227+ go_terms:GO:0008152,GO:0016491,GO:0055114 functional_description:"L-threonine 3-dehydrogenase (AHRD V1 ***- TDH_ANADF); contains Interpro domain(s) IPR002328 Alcohol dehydrogenase, zinc-containing, conserved site "	Solyc01g006510.2.1	L-threonine 3-dehydrogenase (AHRD V1 ***- TDH_ANADF); contains Interpro domain(s) IPR002328 Alcohol dehydrogenase, zinc-containing, conserved site	GO:0008152,GO:0016491,GO:0055114		GO:0008152,GO:0016491,GO:0055114
Solyc01g006520.2.1	49	29	1	13780	0.674749		GO:0005529,GO:0006468	Solyc01g006520.2.1 genomic_reference:SL2.40ch01 gene_region:1099482-1102806 transcript_region:SL2.40ch01:1099482..1102806+ go_terms:GO:0005529,GO:0006468 functional_description:"Receptor-like protein kinase (AHRD V1 ***- Q39202_ARATH); contains Interpro domain(s) IPR002290 Serine/threonine protein kinase "	Solyc01g006520.2.1	Receptor-like protein kinase (AHRD V1 ***- Q39202_ARATH); contains Interpro domain(s) IPR002290 Serine/threonine protein kinase	GO:0005529,GO:0006468		GO:0005529,GO:0006468
Solyc01g006540.2.1	1225	789	1	13780	0.552705	Les.3980.1.S1_at; Les.860.1.A1_at	GO:0005515,GO:0016165	Solyc01g006540.2.1 genomic_reference:SL2.40ch01 gene_region:1113718-1123928 transcript_region:SL2.40ch01:1113718..1123928+ go_terms:GO:0005515,GO:0016165 functional_description:"Lipoxygenase (AHRD V1 **** Q96573_SOLLC); contains Interpro domain(s) IPR001246 Lipoxygenase, plant "	Solyc01g006540.2.1	Lipoxygenase (AHRD V1 **** Q96573_SOLLC); contains Interpro domain(s) IPR001246 Lipoxygenase, plant	GO:0006096,GO:0046872,GO:0055114	GO:0005515,GO:0016165	GO:0005515,GO:0006096,GO:0016165,GO:0046872,GO:0055114
Solyc01g006550.2.1	2	0	1	13780	Inf	Les.5035.1.S1_at	GO:0004675	Solyc01g006550.2.1 genomic_reference:SL2.40ch01 gene_region:1124417-1127114 transcript_region:SL2.40ch01:1124417..1127114- go_terms:GO:0004675 functional_description:"LRR receptor-like serine/threonine-protein kinase, RLP"	Solyc01g006550.2.1	LRR receptor-like serine/threonine-protein kinase, RLP	GO:0005515	GO:0004675	GO:0004675,GO:0005515
Solyc01g006560.2.1	23	98	1	13780	-2.17313	Les.3980.1.S1_at	GO:0005515,GO:0016165	Solyc01g006560.2.1 genomic_reference:SL2.40ch01 gene_region:1128815-1139705 transcript_region:SL2.40ch01:1128815..1139705- go_terms:GO:0005515,GO:0016165 functional_description:"Lipoxygenase (AHRD V1 **** C0KKU8_SOLLC); contains Interpro domain(s) IPR001246 Lipoxygenase, plant "	Solyc01g006560.2.1	Lipoxygenase (AHRD V1 **** C0KKU8_SOLLC); contains Interpro domain(s) IPR001246 Lipoxygenase, plant	GO:0006096,GO:0046872,GO:0055114	GO:0005515,GO:0016165	GO:0005515,GO:0006096,GO:0016165,GO:0046872,GO:0055114
Solyc01g006580.2.1	0	0	1	13780	NA		GO:0010302	Solyc01g006580.2.1 genomic_reference:SL2.40ch01 gene_region:1182743-1185478 transcript_region:SL2.40ch01:1182743..1185478- go_terms:GO:0010302 functional_description:"2-oxoglutarate-dependent dioxygenase (AHRD V1 **** B9GL08_POPTR); contains Interpro domain(s) IPR005123 Oxoglutarate and iron-dependent oxygenase "	Solyc01g006580.2.1	2-oxoglutarate-dependent dioxygenase (AHRD V1 **** B9GL08_POPTR); contains Interpro domain(s) IPR005123 Oxoglutarate and iron-dependent oxygenase	GO:0016491	GO:0010302	GO:0010302,GO:0016491
Solyc01g006590.1.1	2	0	1	13780	Inf		GO:0004675	Solyc01g006590.1.1 evidence_code:10F0H1E0IEG genomic_reference:SL2.40ch01 gene_region:1197783-1200039 transcript_region:SL2.40ch01:1197783..1200039- go_terms:GO:0004675 functional_description:"Receptor-like protein kinase (AHRD V1 **** Q39202_ARATH); contains Interpro domain(s) IPR002290 Serine/threonine protein kinase "	Solyc01g006590.1.1	Receptor-like protein kinase (AHRD V1 **** Q39202_ARATH); contains Interpro domain(s) IPR002290 Serine/threonine protein kinase	GO:0006468	GO:0004675	GO:0004675,GO:0006468
Solyc01g006610.1.1	0	8	1	13780	-Inf		GO:0010302	Solyc01g006610.1.1 evidence_code:10F0H1E1IEG genomic_reference:SL2.40ch01 gene_region:1210167-1212833 transcript_region:SL2.40ch01:1210167..1212833- go_terms:GO:0010302 functional_description:"2-oxoglutarate-dependent dioxygenase (AHRD V1 **** B9GL08_POPTR); contains Interpro domain(s) IPR005123 Oxoglutarate and iron-dependent oxygenase "	Solyc01g006610.1.1	2-oxoglutarate-dependent dioxygenase (AHRD V1 **** B9GL08_POPTR); contains Interpro domain(s) IPR005123 Oxoglutarate and iron-dependent oxygenase	GO:0016491	GO:0010302	GO:0010302,GO:0016491
Solyc01g006620.2.1	0	0	1	13780	NA			Solyc01g006620.2.1 genomic_reference:SL2.40ch01 gene_region:1217128-1219478 transcript_region:SL2.40ch01:1217128..1219478- functional_description:"Phosphoribosylanthranilate transferase (Fragment) (AHRD V1 *--- Q43085_PEA); contains Interpro domain(s) IPR013583 Phosphoribosyltransferase C-terminal, plant "	Solyc01g006620.2.1	Phosphoribosylanthranilate transferase (Fragment) (AHRD V1 *--- Q43085_PEA); contains Interpro domain(s) IPR013583 Phosphoribosyltransferase C-terminal, plant
Solyc01g006630.2.1	351	518	1	13780	-0.64346	Les.5089.1.S1_at	GO:0008152,GO:0016491	Solyc01g006630.2.1 genomic_reference:SL2.40ch01 gene_region:1223346-1230598 transcript_region:SL2.40ch01:1223346..1230598- go_terms:GO:0008152,GO:0016491 functional_description:"Oxidoreductase family protein (AHRD V1 ***- D7KZW5_ARALY); contains Interpro domain(s) IPR016040 NAD(P)-binding domain "	Solyc01g006630.2.1	Oxidoreductase family protein (AHRD V1 ***- D7KZW5_ARALY); contains Interpro domain(s) IPR016040 NAD(P)-binding domain	GO:0008152,GO:0016491		GO:0008152,GO:0016491
Solyc01g006650.1.1	7	30	1	13780	-2.18152		GO:0003700	Solyc01g006650.1.1 evidence_code:10F0H1E0IEG genomic_reference:SL2.40ch01 gene_region:1246050-1248906 transcript_region:SL2.40ch01:1246050..1248906+ go_terms:GO:0003700 functional_description:"Ethylene insensitive 3 class transcription factor (AHRD V1 *-** D5L144_MALDO); contains Interpro domain(s) IPR006957 Ethylene insensitive 3 "	Solyc01g006650.1.1	Ethylene insensitive 3 class transcription factor (AHRD V1 *-** D5L144_MALDO); contains Interpro domain(s) IPR006957 Ethylene insensitive 3	GO:0005634	GO:0003700	GO:0003700,GO:0005634
Solyc01g006660.1.1	20	11	1	13780	0.780517		GO:0004252	Solyc01g006660.1.1 evidence_code:10F0H1E1IEG genomic_reference:SL2.40ch01 gene_region:1249071-1255565 transcript_region:SL2.40ch01:1249071..1255565- go_terms:GO:0004252 functional_description:"Subtilisin-like serine protease (AHRD V1 **-* Q8LAE1_ARATH); contains Interpro domain(s) IPR015500 Peptidase S8, subtilisin-related "	Solyc01g006660.1.1	Subtilisin-like serine protease (AHRD V1 **-* Q8LAE1_ARATH); contains Interpro domain(s) IPR015500 Peptidase S8, subtilisin-related	GO:0006508,GO:0043086	GO:0004252	GO:0004252,GO:0006508,GO:0043086
Solyc01g006670.2.1	75	18	1	13780	1.97691		GO:0008152	Solyc01g006670.2.1 genomic_reference:SL2.40ch01 gene_region:1258330-1259991 transcript_region:SL2.40ch01:1258330..1259991- go_terms:GO:0008152 functional_description:"UDP-glucosyltransferase HvUGT5876 (AHRD V1 ***- D3WYW1_HORVD); contains Interpro domain(s) IPR002213 UDP-glucuronosyl/UDP-glucosyltransferase "	Solyc01g006670.2.1	UDP-glucosyltransferase HvUGT5876 (AHRD V1 ***- D3WYW1_HORVD); contains Interpro domain(s) IPR002213 UDP-glucuronosyl/UDP-glucosyltransferase	GO:0008152		GO:0008152
Solyc01g006680.2.1	255	245	1	13780	-0.0242639		GO:0003700	Solyc01g006680.2.1 genomic_reference:SL2.40ch01 gene_region:1260327-1264553 transcript_region:SL2.40ch01:1260327..1264553- go_terms:GO:0003700 functional_description:"Transcription factor jumonji jmjC domain protein (AHRD V1 *-** D5NKF9_9BURK); contains Interpro domain(s) IPR003347 Transcription factor jumonji/aspartyl beta-hydroxylase "	Solyc01g006680.2.1	Transcription factor jumonji jmjC domain protein (AHRD V1 *-** D5NKF9_9BURK); contains Interpro domain(s) IPR003347 Transcription factor jumonji/aspartyl beta-hydroxylase		GO:0003700	GO:0003700
Solyc01g006690.2.1	80	120	1	13780	-0.666942		GO:0005515	Solyc01g006690.2.1 genomic_reference:SL2.40ch01 gene_region:1267165-1270752 transcript_region:SL2.40ch01:1267165..1270752- go_terms:GO:0005515 functional_description:"Unknown Protein (AHRD V1)"	Solyc01g006690.2.1	Unknown Protein (AHRD V1)		GO:0005515	GO:0005515
Solyc01g006700.2.1	548	672	1	13780	-0.376265			Solyc01g006700.2.1 genomic_reference:SL2.40ch01 gene_region:1277385-1285298 transcript_region:SL2.40ch01:1277385..1285298- functional_description:"Downstream neighbor of SON (AHRD V1 *-*- Q5U2V7_RAT)"	Solyc01g006700.2.1	Downstream neighbor of SON (AHRD V1 *-*- Q5U2V7_RAT)
Solyc01g006710.2.1	483	499	1	13780	-0.128996	LesAffx.11805.1.A1_at; LesAffx.11805.1.S1_at	GO:0042802	Solyc01g006710.2.1 genomic_reference:SL2.40ch01 gene_region:1286242-1300706 transcript_region:SL2.40ch01:1286242..1300706+ go_terms:GO:0042802 functional_description:"ATP-dependent RNA helicase A-like protein (AHRD V1 ***- Q9FF84_ARATH); contains Interpro domain(s) IPR011545 DNA/RNA helicase, DEAD/DEAH box type, N-terminal "	Solyc01g006710.2.1	ATP-dependent RNA helicase A-like protein (AHRD V1 ***- Q9FF84_ARATH); contains Interpro domain(s) IPR011545 DNA/RNA helicase, DEAD/DEAH box type, N-terminal	GO:0004386,GO:0005524,GO:0005622,GO:0008026	GO:0042802	GO:0004386,GO:0005524,GO:0005622,GO:0008026,GO:0042802
Solyc01g006720.2.1	444	215	1	13780	0.964244		GO:0008559	Solyc01g006720.2.1 genomic_reference:SL2.40ch01 gene_region:1301729-1309554 transcript_region:SL2.40ch01:1301729..1309554- go_terms:GO:0008559 functional_description:"ABC transporter G family member 22 (AHRD V1 ***- AB22G_ARATH); contains Interpro domain(s) IPR013525 ABC-2 type transporter "	Solyc01g006720.2.1	ABC transporter G family member 22 (AHRD V1 ***- AB22G_ARATH); contains Interpro domain(s) IPR013525 ABC-2 type transporter	GO:0016020,GO:0016887,GO:0017111,GO:0031177	GO:0008559	GO:0008559,GO:0016020,GO:0016887,GO:0017111,GO:0031177
Solyc01g006730.2.1	34	58	1	13780	-0.852498		GO:0004683	Solyc01g006730.2.1 genomic_reference:SL2.40ch01 gene_region:1328459-1332580 transcript_region:SL2.40ch01:1328459..1332580- go_terms:GO:0004683 functional_description:"Calcium dependent protein kinase 2 (AHRD V1 **** B9H9N5_POPTR); contains Interpro domain(s) IPR002290 Serine/threonine protein kinase "	Solyc01g006730.2.1	Calcium dependent protein kinase 2 (AHRD V1 **** B9H9N5_POPTR); contains Interpro domain(s) IPR002290 Serine/threonine protein kinase	GO:0005509,GO:0006468	GO:0004683	GO:0004683,GO:0005509,GO:0006468
Solyc01g006740.2.1	108	90	1	13780	0.181055		GO:0008152,GO:0016791,GO:0005986	Solyc01g006740.2.1 genomic_reference:SL2.40ch01 gene_region:1336414-1340710 transcript_region:SL2.40ch01:1336414..1340710- go_terms:GO:0008152,GO:0016791,GO:0005986 functional_description:"Sucrose phosphate phosphatase (AHRD V1 ***- Q5J3P0_MALDO); contains Interpro domain(s) IPR012847 Sucrose phosphatase, plant and cyanobacteria "	Solyc01g006740.2.1	Sucrose phosphate phosphatase (AHRD V1 ***- Q5J3P0_MALDO); contains Interpro domain(s) IPR012847 Sucrose phosphatase, plant and cyanobacteria	GO:0005986,GO:0008152,GO:0016791		GO:0005986,GO:0008152,GO:0016791
Solyc01g006770.1.1	0	90	0.0105811	281	-Inf		GO:0016757	Solyc01g006770.1.1 evidence_code:10F0H1E0IEG genomic_reference:SL2.40ch01 gene_region:1351345-1354626 transcript_region:SL2.40ch01:1351345..1354626+ go_terms:GO:0016757 functional_description:"Glycoprotein-N-acetylgalactosamine 3-beta-galactosyltransferase 1 (AHRD V1 *--- C1GLT_HUMAN); contains Interpro domain(s) IPR006740 Protein of unknown function DUF604 "	Solyc01g006770.1.1	Glycoprotein-N-acetylgalactosamine 3-beta-galactosyltransferase 1 (AHRD V1 *--- C1GLT_HUMAN); contains Interpro domain(s) IPR006740 Protein of unknown function DUF604		GO:0016757	GO:0016757
Solyc01g006780.2.1	2	0	1	13780	Inf			Solyc01g006780.2.1 genomic_reference:SL2.40ch01 gene_region:1359806-1360424 transcript_region:SL2.40ch01:1359806..1360424- functional_description:"Unknown Protein (AHRD V1)"	Solyc01g006780.2.1	Unknown Protein (AHRD V1)
Solyc01g006790.2.1	49	4	0.897167	1288	3.53273	Les.2254.1.A1_at		Solyc01g006790.2.1 genomic_reference:SL2.40ch01 gene_region:1360587-1361317 transcript_region:SL2.40ch01:1360587..1361317+ functional_description:"Unknown Protein (AHRD V1)"	Solyc01g006790.2.1	Unknown Protein (AHRD V1)
Solyc01g006800.2.1	2308	1621	1	13780	0.42778	LesAffx.41142.1.S1_at; LesAffx.41142.2.A1_at	GO:0005515,GO:0070006	Solyc01g006800.2.1 genomic_reference:SL2.40ch01 gene_region:1367104-1371678 transcript_region:SL2.40ch01:1367104..1371678+ go_terms:GO:0005515,GO:0070006 functional_description:"Methionine aminopeptidase (AHRD V1 ***- B9ST99_RICCO); contains Interpro domain(s) IPR002468 Peptidase M24A, methionine aminopeptidase, subfamily 2 "	Solyc01g006800.2.1	Methionine aminopeptidase (AHRD V1 ***- B9ST99_RICCO); contains Interpro domain(s) IPR002468 Peptidase M24A, methionine aminopeptidase, subfamily 2	GO:0006508,GO:0009987	GO:0005515,GO:0070006	GO:0005515,GO:0006508,GO:0009987,GO:0070006
Solyc01g006810.2.1	720	759	1	13780	-0.158082		GO:0008270	Solyc01g006810.2.1 genomic_reference:SL2.40ch01 gene_region:1374684-1378253 transcript_region:SL2.40ch01:1374684..1378253+ go_terms:GO:0008270 functional_description:"RING-H2 zinc finger protein (Fragment) (AHRD V1 *-*- A1IW10_9LAMI); contains Interpro domain(s) IPR018957 Zinc finger, C3HC4 RING-type "	Solyc01g006810.2.1	RING-H2 zinc finger protein (Fragment) (AHRD V1 *-*- A1IW10_9LAMI); contains Interpro domain(s) IPR018957 Zinc finger, C3HC4 RING-type	GO:0008270		GO:0008270
Solyc01g006820.2.1	313	267	1	13780	0.147344			Solyc01g006820.2.1 genomic_reference:SL2.40ch01 gene_region:1390734-1391501 transcript_region:SL2.40ch01:1390734..1391501- functional_description:"Unknown Protein (AHRD V1)"	Solyc01g006820.2.1	Unknown Protein (AHRD V1)
Solyc01g006830.2.1	2643	2374	1	13780	0.0728771			Solyc01g006830.2.1 genomic_reference:SL2.40ch01 gene_region:1399451-1402397 transcript_region:SL2.40ch01:1399451..1402397- functional_description:"Os02g0200800 protein (Fragment) (AHRD V1 *-*- Q0E303_ORYSJ); contains Interpro domain(s) IPR009675 Targeting for Xklp2 "	Solyc01g006830.2.1	Os02g0200800 protein (Fragment) (AHRD V1 *-*- Q0E303_ORYSJ); contains Interpro domain(s) IPR009675 Targeting for Xklp2
Solyc01g006840.2.1	1	5	1	13780	-2.40391		GO:0004683	Solyc01g006840.2.1 genomic_reference:SL2.40ch01 gene_region:1410577-1414084 transcript_region:SL2.40ch01:1410577..1414084- go_terms:GO:0004683 functional_description:"Calcium dependent protein kinase 26 (AHRD V1 **** B9H9M4_POPTR); contains Interpro domain(s) IPR002290 Serine/threonine protein kinase "	Solyc01g006840.2.1	Calcium dependent protein kinase 26 (AHRD V1 **** B9H9M4_POPTR); contains Interpro domain(s) IPR002290 Serine/threonine protein kinase	GO:0005509,GO:0006468	GO:0004683	GO:0004683,GO:0005509,GO:0006468
Solyc01g006850.1.1	64	81	1	13780	-0.421829			Solyc01g006850.1.1 evidence_code:10F0H1E0IEG genomic_reference:SL2.40ch01 gene_region:1417373-1420666 transcript_region:SL2.40ch01:1417373..1420666+ functional_description:"Pentatricopeptide repeat-containing protein (AHRD V1 ***- D7LZQ2_ARALY); contains Interpro domain(s) IPR002885 Pentatricopeptide repeat "	Solyc01g006850.1.1	Pentatricopeptide repeat-containing protein (AHRD V1 ***- D7LZQ2_ARALY); contains Interpro domain(s) IPR002885 Pentatricopeptide repeat
Solyc01g006860.2.1	368	374	1	13780	-0.105312	LesAffx.65322.1.S1_at	GO:0006457,GO:0031072	Solyc01g006860.2.1 genomic_reference:SL2.40ch01 gene_region:1422780-1427208 transcript_region:SL2.40ch01:1422780..1427208- go_terms:GO:0006457,GO:0031072 functional_description:"Co-chaperone HscB-like protein (AHRD V1 ***- A8IK66_CHLRE); contains Interpro domain(s) IPR001623 Heat shock protein DnaJ, N-terminal "	Solyc01g006860.2.1	Co-chaperone HscB-like protein (AHRD V1 ***- A8IK66_CHLRE); contains Interpro domain(s) IPR001623 Heat shock protein DnaJ, N-terminal	GO:0006457,GO:0031072		GO:0006457,GO:0031072
Solyc01g006870.2.1	1021	613	1	13780	0.654045			Solyc01g006870.2.1 genomic_reference:SL2.40ch01 gene_region:1430746-1436275 transcript_region:SL2.40ch01:1430746..1436275- functional_description:"cDNA clone J023119C16 full insert sequence (AHRD V1 *-*- B7F733_ORYSJ)"	Solyc01g006870.2.1	cDNA clone J023119C16 full insert sequence (AHRD V1 *-*- B7F733_ORYSJ)
Solyc01g006880.2.1	678	684	1	13780	-0.0946904			Solyc01g006880.2.1 genomic_reference:SL2.40ch01 gene_region:1443026-1456707 transcript_region:SL2.40ch01:1443026..1456707+ functional_description:"Histone-lysine N-methyltransferase (AHRD V1 *-*- B6JWJ3_SCHJY); contains Interpro domain(s) IPR001214 SET "	Solyc01g006880.2.1	Histone-lysine N-methyltransferase (AHRD V1 *-*- B6JWJ3_SCHJY); contains Interpro domain(s) IPR001214 SET
Solyc01g006890.2.1	372	670	1	13780	-0.930838			Solyc01g006890.2.1 genomic_reference:SL2.40ch01 gene_region:1466483-1471428 transcript_region:SL2.40ch01:1466483..1471428+ functional_description:"Genomic DNA chromosome 5 P1 clone MUK11 (AHRD V1 ***- Q9FMC4_ARATH)"	Solyc01g006890.2.1	Genomic DNA chromosome 5 P1 clone MUK11 (AHRD V1 ***- Q9FMC4_ARATH)
Solyc01g006900.2.1	2440	2244	1	13780	0.0388291	LesAffx.5043.1.S1_at		Solyc01g006900.2.1 genomic_reference:SL2.40ch01 gene_region:1473003-1478670 transcript_region:SL2.40ch01:1473003..1478670- functional_description:"Phosphatidylglycerol/phosphatidylinositol transfer protein (AHRD V1 -**- C5M4H0_CANTT); contains Interpro domain(s) IPR003172 MD-2-related lipid-recognition "	Solyc01g006900.2.1	Phosphatidylglycerol/phosphatidylinositol transfer protein (AHRD V1 -**- C5M4H0_CANTT); contains Interpro domain(s) IPR003172 MD-2-related lipid-recognition
Solyc01g006910.2.1	0	0	1	13780	NA		GO:0008270	Solyc01g006910.2.1 genomic_reference:SL2.40ch01 gene_region:1485103-1485855 transcript_region:SL2.40ch01:1485103..1485855- go_terms:GO:0008270 functional_description:"Ring finger protein (AHRD V1 *-*- O49869_HORVU); contains Interpro domain(s) IPR018957 Zinc finger, C3HC4 RING-type "	Solyc01g006910.2.1	Ring finger protein (AHRD V1 *-*- O49869_HORVU); contains Interpro domain(s) IPR018957 Zinc finger, C3HC4 RING-type	GO:0008270		GO:0008270
Solyc01g006920.2.1	34	38	1	13780	-0.242444			Solyc01g006920.2.1 genomic_reference:SL2.40ch01 gene_region:1489941-1492756 transcript_region:SL2.40ch01:1489941..1492756+ functional_description:"Pentatricopeptide repeat-containing protein (AHRD V1 ***- D7KZF9_ARALY); contains Interpro domain(s) IPR002885 Pentatricopeptide repeat "	Solyc01g006920.2.1	Pentatricopeptide repeat-containing protein (AHRD V1 ***- D7KZF9_ARALY); contains Interpro domain(s) IPR002885 Pentatricopeptide repeat
Solyc01g006930.2.1	65	61	1	13780	0.00965111		GO:0003700,GO:0016566	Solyc01g006930.2.1 genomic_reference:SL2.40ch01 gene_region:1506539-1511917 transcript_region:SL2.40ch01:1506539..1511917+ go_terms:GO:0003700,GO:0016566 functional_description:"Nuclear transcription factor Y subunit A-2 (AHRD V1 **** B6SM21_MAIZE); contains Interpro domain(s) IPR001289 CCAAT-binding transcription factor, subunit B "	Solyc01g006930.2.1	Nuclear transcription factor Y subunit A-2 (AHRD V1 **** B6SM21_MAIZE); contains Interpro domain(s) IPR001289 CCAAT-binding transcription factor, subunit B	GO:0005634	GO:0003700,GO:0016566	GO:0003700,GO:0005634,GO:0016566
Solyc01g006940.2.1	719	670	1	13780	0.0198513	LesAffx.70949.1.S1_at	GO:0003743	Solyc01g006940.2.1 genomic_reference:SL2.40ch01 gene_region:1512591-1515492 transcript_region:SL2.40ch01:1512591..1515492+ go_terms:GO:0003743 functional_description:"Poly(U)-binding-splicing factor PUF60 (AHRD V1 *--* PUF60_BOVIN); contains Interpro domain(s) IPR003954 RNA recognition, region 1 "	Solyc01g006940.2.1	Poly(U)-binding-splicing factor PUF60 (AHRD V1 *--* PUF60_BOVIN); contains Interpro domain(s) IPR003954 RNA recognition, region 1	GO:0000166,GO:0003676	GO:0003743	GO:0000166,GO:0003676,GO:0003743
Solyc01g006950.2.1	17	35	1	13780	-1.1238		GO:0043495	Solyc01g006950.2.1 genomic_reference:SL2.40ch01 gene_region:1516340-1518150 transcript_region:SL2.40ch01:1516340..1518150- go_terms:GO:0043495 functional_description:"Syntaxin (AHRD V1 ***- Q6X9V9_HORVD); contains Interpro domain(s) IPR010989 t-SNARE "	Solyc01g006950.2.1	Syntaxin (AHRD V1 ***- Q6X9V9_HORVD); contains Interpro domain(s) IPR010989 t-SNARE	GO:0016020	GO:0043495	GO:0016020,GO:0043495
Solyc01g006960.2.1	985	1001	1	13780	-0.105226			Solyc01g006960.2.1 genomic_reference:SL2.40ch01 gene_region:1520515-1539892 transcript_region:SL2.40ch01:1520515..1539892- functional_description:"Transport protein particle subunit trs85-2 (AHRD V1 *--- TR852_SCHPO)"	Solyc01g006960.2.1	Transport protein particle subunit trs85-2 (AHRD V1 *--- TR852_SCHPO)
Solyc01g006970.2.1	671	704	1	13780	-0.151242		GO:0042802	Solyc01g006970.2.1 genomic_reference:SL2.40ch01 gene_region:1541848-1551389 transcript_region:SL2.40ch01:1541848..1551389+ go_terms:GO:0042802 functional_description:"ATP-dependent RNA helicase A-like protein (AHRD V1 ***- Q9FF84_ARATH); contains Interpro domain(s) IPR007502 Helicase-associated region "	Solyc01g006970.2.1	ATP-dependent RNA helicase A-like protein (AHRD V1 ***- Q9FF84_ARATH); contains Interpro domain(s) IPR007502 Helicase-associated region	GO:0004386,GO:0005524,GO:0008026	GO:0042802	GO:0004386,GO:0005524,GO:0008026,GO:0042802
Solyc01g006980.2.1	954	1400	1	13780	-0.635345		GO:0008152,GO:0006633	Solyc01g006980.2.1 genomic_reference:SL2.40ch01 gene_region:1552093-1555934 transcript_region:SL2.40ch01:1552093..1555934+ go_terms:GO:0008152,GO:0006633 functional_description:"Malonyl CoA-acyl carrier protein transacylase containing protein expressed (AHRD V1 ***- Q10MS3_ORYSJ); contains Interpro domain(s) IPR004410 Malonyl CoA-acyl carrier protein transacylase "	Solyc01g006980.2.1	Malonyl CoA-acyl carrier protein transacylase containing protein expressed (AHRD V1 ***- Q10MS3_ORYSJ); contains Interpro domain(s) IPR004410 Malonyl CoA-acyl carrier protein transacylase	GO:0006633,GO:0008152		GO:0006633,GO:0008152
Solyc01g006990.2.1	625	616	1	13780	-0.0610535		GO:0003779	Solyc01g006990.2.1 genomic_reference:SL2.40ch01 gene_region:1556952-1559079 transcript_region:SL2.40ch01:1556952..1559079- go_terms:GO:0003779 functional_description:"F-box family protein (AHRD V1 ***- D7KNJ0_ARALY); contains Interpro domain(s) IPR001810 Cyclin-like F-box "	Solyc01g006990.2.1	F-box family protein (AHRD V1 ***- D7KNJ0_ARALY); contains Interpro domain(s) IPR001810 Cyclin-like F-box	GO:0003779		GO:0003779
Solyc01g007000.2.1	5	46	1	13780	-3.28361	LesAffx.15878.2.A1_at; LesAffx.15878.2.S1_at	GO:0004842	Solyc01g007000.2.1 genomic_reference:SL2.40ch01 gene_region:1567768-1569141 transcript_region:SL2.40ch01:1567768..1569141+ go_terms:GO:0004842 functional_description:"U-box domain-containing protein (AHRD V1 ***- D7LU64_ARALY); contains Interpro domain(s) IPR003613 U box domain "	Solyc01g007000.2.1	U-box domain-containing protein (AHRD V1 ***- D7LU64_ARALY); contains Interpro domain(s) IPR003613 U box domain	GO:0000151,GO:0005488	GO:0004842	GO:0000151,GO:0004842,GO:0005488
Solyc01g007010.2.1	5	34	1	13780	-2.84751	LesAffx.15878.2.S1_at	GO:0004842	Solyc01g007010.2.1 genomic_reference:SL2.40ch01 gene_region:1571358-1572717 transcript_region:SL2.40ch01:1571358..1572717+ go_terms:GO:0004842 functional_description:"U-box domain-containing protein (AHRD V1 ***- D7LU64_ARALY); contains Interpro domain(s) IPR003613 U box domain "	Solyc01g007010.2.1	U-box domain-containing protein (AHRD V1 ***- D7LU64_ARALY); contains Interpro domain(s) IPR003613 U box domain	GO:0000151,GO:0005488	GO:0004842	GO:0000151,GO:0004842,GO:0005488
Solyc01g007020.2.1	10	33	1	13780	-1.80445	LesAffx.15878.2.A1_at; LesAffx.15878.2.S1_at	GO:0004842	Solyc01g007020.2.1 genomic_reference:SL2.40ch01 gene_region:1576697-1578207 transcript_region:SL2.40ch01:1576697..1578207- go_terms:GO:0004842 functional_description:"U-box domain-containing protein (AHRD V1 ***- D7LU64_ARALY); contains Interpro domain(s) IPR003613 U box domain "	Solyc01g007020.2.1	U-box domain-containing protein (AHRD V1 ***- D7LU64_ARALY); contains Interpro domain(s) IPR003613 U box domain	GO:0000151,GO:0005488	GO:0004842	GO:0000151,GO:0004842,GO:0005488
Solyc01g007030.2.1	9	13	1	13780	-0.612494	LesAffx.15878.2.A1_at	GO:0005488	Solyc01g007030.2.1 genomic_reference:SL2.40ch01 gene_region:1583240-1584704 transcript_region:SL2.40ch01:1583240..1584704- go_terms:GO:0005488 functional_description:"U-box domain-containing protein (AHRD V1 ***- D7LU64_ARALY); contains Interpro domain(s) IPR016024 Armadillo-type fold "	Solyc01g007030.2.1	U-box domain-containing protein (AHRD V1 ***- D7LU64_ARALY); contains Interpro domain(s) IPR016024 Armadillo-type fold	GO:0005488		GO:0005488
Solyc01g007040.2.1	3	12	1	13780	-2.08198		GO:0005488,GO:0000151	Solyc01g007040.2.1 genomic_reference:SL2.40ch01 gene_region:1583708-1584768 transcript_region:SL2.40ch01:1583708..1584768- go_terms:GO:0005488,GO:0000151 functional_description:"U-box domain-containing protein (AHRD V1 ***- D7LU64_ARALY); contains Interpro domain(s) IPR003613 U box domain "	Solyc01g007040.2.1	U-box domain-containing protein (AHRD V1 ***- D7LU64_ARALY); contains Interpro domain(s) IPR003613 U box domain	GO:0000151,GO:0005488		GO:0000151,GO:0005488
Solyc01g007050.1.1	2	0	1	13780	Inf		GO:0004842	Solyc01g007050.1.1 evidence_code:10F0H1E0IEG genomic_reference:SL2.40ch01 gene_region:1591040-1592454 transcript_region:SL2.40ch01:1591040..1592454- go_terms:GO:0004842 functional_description:"U-box domain-containing protein 24 (AHRD V1 ***- D7LAS1_ARALY); contains Interpro domain(s) IPR003613 U box domain "	Solyc01g007050.1.1	U-box domain-containing protein 24 (AHRD V1 ***- D7LAS1_ARALY); contains Interpro domain(s) IPR003613 U box domain	GO:0000151,GO:0005488	GO:0004842	GO:0000151,GO:0004842,GO:0005488
Solyc01g007060.2.1	109	71	1	13780	0.536458			Solyc01g007060.2.1 genomic_reference:SL2.40ch01 gene_region:1598738-1601058 transcript_region:SL2.40ch01:1598738..1601058+ functional_description:"At5g63850 (Fragment) (AHRD V1 *-*- Q3YIL4_ARATH)"	Solyc01g007060.2.1	At5g63850 (Fragment) (AHRD V1 *-*- Q3YIL4_ARATH)
Solyc01g007070.2.1	11640	10783	1	13780	0.0283531		GO:0003677	Solyc01g007070.2.1 genomic_reference:SL2.40ch01 gene_region:1602912-1606381 transcript_region:SL2.40ch01:1602912..1606381- go_terms:GO:0003677 functional_description:"BEL1-like homeodomain protein 1 (AHRD V1 **-- BLH1_ARATH); contains Interpro domain(s) IPR006563 POX "	Solyc01g007070.2.1	BEL1-like homeodomain protein 1 (AHRD V1 **-- BLH1_ARATH); contains Interpro domain(s) IPR006563 POX	GO:0005634,GO:0006355,GO:0045449	GO:0003677	GO:0003677,GO:0005634,GO:0006355,GO:0045449
Solyc01g007080.2.1	0	0	1	13780	NA		GO:0015140	Solyc01g007080.2.1 genomic_reference:SL2.40ch01 gene_region:1629115-1634158 transcript_region:SL2.40ch01:1629115..1634158- go_terms:GO:0015140 functional_description:"Aluminum-activated malate transporter (Fragment) (AHRD V1 *--* Q071L4_AVESA); contains Interpro domain(s) IPR006214 Uncharacterised protein family UPF0005 "	Solyc01g007080.2.1	Aluminum-activated malate transporter (Fragment) (AHRD V1 *--* Q071L4_AVESA); contains Interpro domain(s) IPR006214 Uncharacterised protein family UPF0005		GO:0015140	GO:0015140
Solyc01g007090.1.1	0	0	1	13780	NA		GO:0015140	Solyc01g007090.1.1 evidence_code:10F0H1E0IEG genomic_reference:SL2.40ch01 gene_region:1649310-1653839 transcript_region:SL2.40ch01:1649310..1653839+ go_terms:GO:0015140 functional_description:"Aluminum-activated malate transporter (Fragment) (AHRD V1 *--* Q07DQ0_WHEAT); contains Interpro domain(s) IPR006214 Uncharacterised protein family UPF0005 "	Solyc01g007090.1.1	Aluminum-activated malate transporter (Fragment) (AHRD V1 *--* Q07DQ0_WHEAT); contains Interpro domain(s) IPR006214 Uncharacterised protein family UPF0005		GO:0015140	GO:0015140
Solyc01g007100.2.1	420	459	1	13780	-0.210084		GO:0035250,GO:0046480	Solyc01g007100.2.1 genomic_reference:SL2.40ch01 gene_region:1654055-1658743 transcript_region:SL2.40ch01:1654055..1658743- go_terms:GO:0035250,GO:0046480 functional_description:"Digalactosyldiacylglycerol synthase 1, chloroplastic (AHRD V1 ***- DGDG1_LOTJA); contains Interpro domain(s) IPR001296 Glycosyl transferase, group 1 "	Solyc01g007100.2.1	Digalactosyldiacylglycerol synthase 1, chloroplastic (AHRD V1 ***- DGDG1_LOTJA); contains Interpro domain(s) IPR001296 Glycosyl transferase, group 1	GO:0009058	GO:0035250,GO:0046480	GO:0009058,GO:0035250,GO:0046480
Solyc01g007110.2.1	875	703	1	13780	0.233779	LesAffx.869.1.S1_a_at; LesAffx.869.1.S1_at; LesAffx.869.2.S1_a_at		Solyc01g007110.2.1 genomic_reference:SL2.40ch01 gene_region:1660222-1663543 transcript_region:SL2.40ch01:1660222..1663543+ functional_description:"NC domain-containing protein (AHRD V1 **-- D7LZP9_ARALY); contains Interpro domain(s) IPR007053 NC "	Solyc01g007110.2.1	NC domain-containing protein (AHRD V1 **-- D7LZP9_ARALY); contains Interpro domain(s) IPR007053 NC
Solyc01g007120.2.1	311	267	1	13780	0.138095		GO:0004672,GO:0005487	Solyc01g007120.2.1 genomic_reference:SL2.40ch01 gene_region:1663684-1668757 transcript_region:SL2.40ch01:1663684..1668757- go_terms:GO:0004672,GO:0005487 functional_description:"Serine/threonine protein kinase (AHRD V1 **** Q2U6C8_ASPOR); contains Interpro domain(s) IPR000687 RIO kinase "	Solyc01g007120.2.1	Serine/threonine protein kinase (AHRD V1 **** Q2U6C8_ASPOR); contains Interpro domain(s) IPR000687 RIO kinase	GO:0005524,GO:0006468	GO:0004672,GO:0005487	GO:0004672,GO:0005487,GO:0005524,GO:0006468
Solyc01g007130.2.1	382	232	1	13780	0.637468		GO:0004675	Solyc01g007130.2.1 genomic_reference:SL2.40ch01 gene_region:1677070-1680707 transcript_region:SL2.40ch01:1677070..1680707+ go_terms:GO:0004675 functional_description:"Receptor like kinase, RLK"	Solyc01g007130.2.1	Receptor like kinase, RLK	GO:0005515,GO:0006468	GO:0004675	GO:0004675,GO:0005515,GO:0006468
Solyc01g007140.2.1	122	181	1	13780	-0.651088	Les.1935.1.A1_at	GO:0005488	Solyc01g007140.2.1 genomic_reference:SL2.40ch01 gene_region:1684084-1703242 transcript_region:SL2.40ch01:1684084..1703242+ go_terms:GO:0005488 functional_description:"Pre-rRNA-processing protein ipi1 (AHRD V1 *--- B6K6C3_SCHJY); contains Interpro domain(s) IPR016024 Armadillo-type fold "	Solyc01g007140.2.1	Pre-rRNA-processing protein ipi1 (AHRD V1 *--- B6K6C3_SCHJY); contains Interpro domain(s) IPR016024 Armadillo-type fold	GO:0005488		GO:0005488
Solyc01g007150.2.1	2696	4016	1	13780	-0.656918	Les.510.1.A1_at; Les.510.2.S1_at; Les.510.3.S1_at	GO:0005515	Solyc01g007150.2.1 genomic_reference:SL2.40ch01 gene_region:1711995-1718473 transcript_region:SL2.40ch01:1711995..1718473- go_terms:GO:0005515 functional_description:"Coatomer subunit beta-1 (AHRD V1 ***- D7MB61_ARALY); contains Interpro domain(s) IPR016460 Coatomer, beta subunit "	Solyc01g007150.2.1	Coatomer subunit beta-1 (AHRD V1 ***- D7MB61_ARALY); contains Interpro domain(s) IPR016460 Coatomer, beta subunit	GO:0005488,GO:0005737,GO:0030117,GO:0030126	GO:0005515	GO:0005488,GO:0005515,GO:0005737,GO:0030117,GO:0030126
Solyc01g007160.2.1	12	39	1	13780	-1.78242		GO:0006281	Solyc01g007160.2.1 genomic_reference:SL2.40ch01 gene_region:1728460-1733199 transcript_region:SL2.40ch01:1728460..1733199+ go_terms:GO:0006281 functional_description:"N-acetyltransferase ESCO1 (AHRD V1 **-- B6TTW6_MAIZE); contains Interpro domain(s) IPR001126 DNA-repair protein, UmuC-like "	Solyc01g007160.2.1	N-acetyltransferase ESCO1 (AHRD V1 **-- B6TTW6_MAIZE); contains Interpro domain(s) IPR001126 DNA-repair protein, UmuC-like	GO:0006281		GO:0006281
Solyc01g007170.2.1	19	74	1	13780	-2.04351			Solyc01g007170.2.1 genomic_reference:SL2.40ch01 gene_region:1734046-1737132 transcript_region:SL2.40ch01:1734046..1737132- functional_description:"Protein unc-13 homolog C (AHRD V1 *--- UN13C_RAT); contains Interpro domain(s) IPR013583 Phosphoribosyltransferase C-terminal, plant "	Solyc01g007170.2.1	Protein unc-13 homolog C (AHRD V1 *--- UN13C_RAT); contains Interpro domain(s) IPR013583 Phosphoribosyltransferase C-terminal, plant
Solyc01g007180.2.1	66	41	1	13780	0.604863			Solyc01g007180.2.1 genomic_reference:SL2.40ch01 gene_region:1742088-1746006 transcript_region:SL2.40ch01:1742088..1746006- functional_description:"Unknown Protein (AHRD V1)"	Solyc01g007180.2.1	Unknown Protein (AHRD V1)
Solyc01g007190.2.1	37	42	1	13780	-0.264843			Solyc01g007190.2.1 genomic_reference:SL2.40ch01 gene_region:1770445-1771528 transcript_region:SL2.40ch01:1770445..1771528+ functional_description:"Unknown Protein (AHRD V1)"	Solyc01g007190.2.1	Unknown Protein (AHRD V1)
Solyc01g007200.2.1	41	160	0.904705	1309	-2.04636			Solyc01g007200.2.1 genomic_reference:SL2.40ch01 gene_region:1774695-1778343 transcript_region:SL2.40ch01:1774695..1778343+ functional_description:"Unknown Protein (AHRD V1)"	Solyc01g007200.2.1	Unknown Protein (AHRD V1)
Solyc01g007220.2.1	9353	4311	1	13780	1.03543	LesAffx.62967.1.S1_at		Solyc01g007220.2.1 genomic_reference:SL2.40ch01 gene_region:1800921-1801986 transcript_region:SL2.40ch01:1800921..1801986+ functional_description:"NHL1 (Fragment) (AHRD V1 **-- B0LZM3_ARATH); contains Interpro domain(s) IPR010847 Harpin-induced 1 "	Solyc01g007220.2.1	NHL1 (Fragment) (AHRD V1 **-- B0LZM3_ARATH); contains Interpro domain(s) IPR010847 Harpin-induced 1
Solyc01g007230.2.1	261	156	1	13780	0.660524			Solyc01g007230.2.1 genomic_reference:SL2.40ch01 gene_region:1805682-1806554 transcript_region:SL2.40ch01:1805682..1806554- functional_description:"Harpin-induced protein-like (Fragment) (AHRD V1 *--- D2CFH8_COFAR); contains Interpro domain(s) IPR010847 Harpin-induced 1 "	Solyc01g007230.2.1	Harpin-induced protein-like (Fragment) (AHRD V1 *--- D2CFH8_COFAR); contains Interpro domain(s) IPR010847 Harpin-induced 1
Solyc01g007240.2.1	0	1	1	13780	-Inf			Solyc01g007240.2.1 genomic_reference:SL2.40ch01 gene_region:1808368-1809054 transcript_region:SL2.40ch01:1808368..1809054+ functional_description:"NHL3 (Fragment) (AHRD V1 **-- B0ZVP8_ARATH); contains Interpro domain(s) IPR010847 Harpin-induced 1 "	Solyc01g007240.2.1	NHL3 (Fragment) (AHRD V1 **-- B0ZVP8_ARATH); contains Interpro domain(s) IPR010847 Harpin-induced 1
Solyc01g007250.2.1	19	18	1	13780	-0.00397685	LesAffx.53650.1.A1_at; LesAffx.53650.1.S1_at		Solyc01g007250.2.1 genomic_reference:SL2.40ch01 gene_region:1809283-1813878 transcript_region:SL2.40ch01:1809283..1813878- functional_description:"U3 small nucleolar ribonucleoprotein protein IMP4 (AHRD V1 ***- D0N3A6_PHYIN); contains Interpro domain(s) IPR007109 Brix domain "	Solyc01g007250.2.1	U3 small nucleolar ribonucleoprotein protein IMP4 (AHRD V1 ***- D0N3A6_PHYIN); contains Interpro domain(s) IPR007109 Brix domain
Solyc01g007260.2.1	66	87	1	13780	-0.480529		GO:0019538	Solyc01g007260.2.1 genomic_reference:SL2.40ch01 gene_region:1820455-1824077 transcript_region:SL2.40ch01:1820455..1824077- go_terms:GO:0019538 functional_description:"Os04g0416500 protein (Fragment) (AHRD V1 ***- Q0JDA8_ORYSJ); contains Interpro domain(s) IPR004176 Clp, N-terminal "	Solyc01g007260.2.1	Os04g0416500 protein (Fragment) (AHRD V1 ***- Q0JDA8_ORYSJ); contains Interpro domain(s) IPR004176 Clp, N-terminal	GO:0019538		GO:0019538
Solyc01g007270.1.1	6	7	1	13780	-0.304372			Solyc01g007270.1.1 evidence_code:10F0H0E0IEG genomic_reference:SL2.40ch01 gene_region:1837459-1839036 transcript_region:SL2.40ch01:1837459..1839036+ functional_description:"Cytokinin riboside 5&apos;-monophosphate phosphoribohydrolase LOG (AHRD V1 **-- LOG_ORYSJ)"	Solyc01g007270.1.1	Cytokinin riboside 5&apos;-monophosphate phosphoribohydrolase LOG (AHRD V1 **-- LOG_ORYSJ)
Solyc01g007280.2.1	369	121	0.899256	1303.5	1.52663		GO:0015935,GO:0003723,GO:0005622	Solyc01g007280.2.1 genomic_reference:SL2.40ch01 gene_region:1841683-1842652 transcript_region:SL2.40ch01:1841683..1842652- go_terms:GO:0015935,GO:0003723,GO:0005622 functional_description:"30S ribosomal protein S4 chloroplastic (AHRD V1 ***- B5MF80_PETIN); contains Interpro domain(s) IPR005709 Ribosomal protein S4, bacterial-type "	Solyc01g007280.2.1	30S ribosomal protein S4 chloroplastic (AHRD V1 ***- B5MF80_PETIN); contains Interpro domain(s) IPR005709 Ribosomal protein S4, bacterial-type	GO:0003723,GO:0005622,GO:0015935		GO:0003723,GO:0005622,GO:0015935
Solyc01g007290.1.1	15	6	1	13780	1.23995		GO:0055114	Solyc01g007290.1.1 evidence_code:10F0H1E0IEG genomic_reference:SL2.40ch01 gene_region:1845511-1845987 transcript_region:SL2.40ch01:1845511..1845987- go_terms:GO:0055114 functional_description:"NAD(P)H-quinone oxidoreductase subunit J (AHRD V1 ***- NDHJ_TRIEI); contains Interpro domain(s) IPR020396 NADH:ubiquinone oxidoreductase, 30 kDa subunit, conserved site IPR001268 NADH:ubiquinone oxidoreduct…	Solyc01g007290.1.1	NAD(P)H-quinone oxidoreductase subunit J (AHRD V1 ***- NDHJ_TRIEI); contains Interpro domain(s) IPR020396 NADH:ubiquinone oxidoreductase, 30 kDa subunit, conserved site IPR001268 NADH:ubiquinone oxidoreductase, 30 kDa subunit	GO:0055114		GO:0055114
Solyc01g007300.1.1	112	47	1	13780	1.17079	LesAffx.10234.1.A1_at; LesAffx.10234.1.S1_at	GO:0055114	Solyc01g007300.1.1 evidence_code:10F0H1E1IEG genomic_reference:SL2.40ch01 gene_region:1846093-1846770 transcript_region:SL2.40ch01:1846093..1846770- go_terms:GO:0055114 functional_description:"NAD(P)H-quinone oxidoreductase subunit K chloroplastic (AHRD V1 ***- D3WB90_9BORA); contains Interpro domain(s) IPR006138 NADH:ubiquinone oxidoreductase, 20 kDa subunit "	Solyc01g007300.1.1	NAD(P)H-quinone oxidoreductase subunit K chloroplastic (AHRD V1 ***- D3WB90_9BORA); contains Interpro domain(s) IPR006138 NADH:ubiquinone oxidoreductase, 20 kDa subunit	GO:0055114		GO:0055114
Solyc01g007310.2.1	70	21	1	13780	1.65499		GO:0055114	Solyc01g007310.2.1 genomic_reference:SL2.40ch01 gene_region:1846827-1847210 transcript_region:SL2.40ch01:1846827..1847210- go_terms:GO:0055114 functional_description:"NAD(P)H-quinone oxidoreductase subunit 3 (AHRD V1 ***- D3WDC8_BULAR); contains Interpro domain(s) IPR000440 NADH:ubiquinone/plastoquinone oxidoreductase, chain 3 "	Solyc01g007310.2.1	NAD(P)H-quinone oxidoreductase subunit 3 (AHRD V1 ***- D3WDC8_BULAR); contains Interpro domain(s) IPR000440 NADH:ubiquinone/plastoquinone oxidoreductase, chain 3	GO:0055114		GO:0055114
Solyc01g007320.2.1	34283	30515	1	13780	0.0859954	Les.2183.2.S1_at; Les.2183.3.S1_at	GO:0045261,GO:0005524,GO:0017111,GO:0033178,GO:0016469	Solyc01g007320.2.1 genomic_reference:SL2.40ch01 gene_region:1849252-1851757 transcript_region:SL2.40ch01:1849252..1851757- go_terms:GO:0045261,GO:0005524,GO:0017111,GO:0033178,GO:0016469 functional_description:"ATP synthase subunit beta chloroplastic (AHRD V1 ***- Q8MBF8_9SOLA); contains Interpro domain(s) IPR005722 ATPase, F1 complex, beta subunit "	Solyc01g007320.2.1	ATP synthase subunit beta chloroplastic (AHRD V1 ***- Q8MBF8_9SOLA); contains Interpro domain(s) IPR005722 ATPase, F1 complex, beta subunit	GO:0005524,GO:0016469,GO:0017111,GO:0033178,GO:0045261		GO:0005524,GO:0016469,GO:0017111,GO:0033178,GO:0045261
Solyc01g007330.2.1	1522	470	0.331007	722.5	1.61326	LesAffx.70764.1.S1_at	GO:0015977,GO:0009536	Solyc01g007330.2.1 genomic_reference:SL2.40ch01 gene_region:1851938-1853783 transcript_region:SL2.40ch01:1851938..1853783+ go_terms:GO:0015977,GO:0009536 functional_description:"Ribulose bisphosphate carboxylase large chain (AHRD V1 ***- RBL_SOLLC); contains Interpro domain(s) IPR000685 Ribulose bisphosphate carboxylase, large subunit, C-terminal "	Solyc01g007330.2.1	Ribulose bisphosphate carboxylase large chain (AHRD V1 ***- RBL_SOLLC); contains Interpro domain(s) IPR000685 Ribulose bisphosphate carboxylase, large subunit, C-terminal	GO:0009536,GO:0015977		GO:0009536,GO:0015977
Solyc01g007340.2.1	42	23	1	13780	0.786776		GO:0009317,GO:0016874	Solyc01g007340.2.1 genomic_reference:SL2.40ch01 gene_region:1854314-1856231 transcript_region:SL2.40ch01:1854314..1856231+ go_terms:GO:0009317,GO:0016874 functional_description:"Acetyl-coenzyme A carboxylase carboxyl transferase subunit beta (AHRD V1 ***- ACCD_EPIVI); contains Interpro domain(s) IPR000438 Acetyl-CoA carboxylase carboxyl transferase, beta subunit "	Solyc01g007340.2.1	Acetyl-coenzyme A carboxylase carboxyl transferase subunit beta (AHRD V1 ***- ACCD_EPIVI); contains Interpro domain(s) IPR000438 Acetyl-CoA carboxylase carboxyl transferase, beta subunit	GO:0009317,GO:0016874		GO:0009317,GO:0016874
Solyc01g007350.2.1	1	1	1	13780	-0.0819794		GO:0009522	Solyc01g007350.2.1 genomic_reference:SL2.40ch01 gene_region:1856314-1857063 transcript_region:SL2.40ch01:1856314..1857063+ go_terms:GO:0009522 functional_description:"Photosystem I reaction center subunit VIII (AHRD V1 *-*- Q3V525_ACOCL); contains Interpro domain(s) IPR001302 Photosystem I reaction centre, subunit VIII "	Solyc01g007350.2.1	Photosystem I reaction center subunit VIII (AHRD V1 *-*- Q3V525_ACOCL); contains Interpro domain(s) IPR001302 Photosystem I reaction centre, subunit VIII	GO:0009522		GO:0009522
Solyc01g007360.2.1	12	0	1	13780	Inf	LesAffx.482.1.S1_at	GO:0016021	Solyc01g007360.2.1 genomic_reference:SL2.40ch01 gene_region:1857130-1857693 transcript_region:SL2.40ch01:1857130..1857693+ go_terms:GO:0016021 functional_description:"Photosystem I assembly protein ycf4 (AHRD V1 ***- Q06R54_9LAMI); contains Interpro domain(s) IPR003359 Photosystem I assembly Ycf4 "	Solyc01g007360.2.1	Photosystem I assembly protein ycf4 (AHRD V1 ***- Q06R54_9LAMI); contains Interpro domain(s) IPR003359 Photosystem I assembly Ycf4	GO:0016021		GO:0016021
Solyc01g007370.2.1	29	8	1	13780	1.776	LesAffx.59659.1.S1_at	GO:0016021	Solyc01g007370.2.1 genomic_reference:SL2.40ch01 gene_region:1858374-1859112 transcript_region:SL2.40ch01:1858374..1859112+ go_terms:GO:0016021 functional_description:"Chloroplast envelope membrane protein A (AHRD V1 ***- D7KRA3_ARALY); contains Interpro domain(s) IPR004282 CemA "	Solyc01g007370.2.1	Chloroplast envelope membrane protein A (AHRD V1 ***- D7KRA3_ARALY); contains Interpro domain(s) IPR004282 CemA	GO:0016021		GO:0016021
Solyc01g007380.1.1	28	25	1	13780	0.0815194	LesAffx.51226.1.A1_at; LesAffx.51226.1.S1_at	GO:0031361	Solyc01g007380.1.1 evidence_code:10F0H1E1IEG genomic_reference:SL2.40ch01 gene_region:1859332-1860294 transcript_region:SL2.40ch01:1859332..1860294+ go_terms:GO:0031361 functional_description:"Apocytochrome f (AHRD V1 ***- D3WBH0_9AQUA); contains Interpro domain(s) IPR002325 Cytochrome f "	Solyc01g007380.1.1	Apocytochrome f (AHRD V1 ***- D3WBH0_9AQUA); contains Interpro domain(s) IPR002325 Cytochrome f	GO:0031361		GO:0031361
Solyc01g007400.1.1	0	0	1	13780	NA		GO:0016020	Solyc01g007400.1.1 evidence_code:10F0H0E0IEG genomic_reference:SL2.40ch01 gene_region:1861318-1861485 transcript_region:SL2.40ch01:1861318..1861485- go_terms:GO:0016020 functional_description:"Unknown Protein (AHRD V1); contains Interpro domain(s) IPR002682 Photosystem II protein PsbJ "	Solyc01g007400.1.1	Unknown Protein (AHRD V1); contains Interpro domain(s) IPR002682 Photosystem II protein PsbJ	GO:0016020		GO:0016020
Solyc01g007410.2.1	2	2	1	13780	-0.0819794	LesAffx.65143.1.A1_at; LesAffx.65143.1.S1_at	GO:0030096,GO:0016021	Solyc01g007410.2.1 genomic_reference:SL2.40ch01 gene_region:1861747-1861893 transcript_region:SL2.40ch01:1861747..1861893- go_terms:GO:0030096,GO:0016021 functional_description:"Cytochrome b559 subunit alpha (AHRD V1 *-*- D4PBC8_PHODC); contains Interpro domain(s) IPR006217 Photosystem II protein cytochrome b559, alpha subunit "	Solyc01g007410.2.1	Cytochrome b559 subunit alpha (AHRD V1 *-*- D4PBC8_PHODC); contains Interpro domain(s) IPR006217 Photosystem II protein cytochrome b559, alpha subunit	GO:0016021,GO:0030096		GO:0016021,GO:0030096
Solyc01g007430.2.1	0	0	1	13780	NA	LesAffx.65124.1.A1_at; LesAffx.65124.1.S1_at	GO:0009512	Solyc01g007430.2.1 genomic_reference:SL2.40ch01 gene_region:1863406-1863750 transcript_region:SL2.40ch01:1863406..1863750+ go_terms:GO:0009512 functional_description:"Cytochrome b6-f complex subunit 5 (AHRD V1 ***- B7T2X6_EROTE); contains Interpro domain(s) IPR003683 Cytochrome b6/f complex, subunit 5 "	Solyc01g007430.2.1	Cytochrome b6-f complex subunit 5 (AHRD V1 ***- B7T2X6_EROTE); contains Interpro domain(s) IPR003683 Cytochrome b6/f complex, subunit 5	GO:0009512		GO:0009512
Solyc01g007460.2.1	103	25	1	13780	1.96066		GO:0005840	Solyc01g007460.2.1 genomic_reference:SL2.40ch01 gene_region:1865356-1865663 transcript_region:SL2.40ch01:1865356..1865663+ go_terms:GO:0005840 functional_description:"30S ribosomal protein S18 chloroplastic (AHRD V1 ***- D3WEG6_HEUSA); contains Interpro domain(s) IPR001648 Ribosomal protein S18 "	Solyc01g007460.2.1	30S ribosomal protein S18 chloroplastic (AHRD V1 ***- D3WEG6_HEUSA); contains Interpro domain(s) IPR001648 Ribosomal protein S18	GO:0005840		GO:0005840
Solyc01g007470.1.1	53	27	1	13780	0.891054		GO:0005840	Solyc01g007470.1.1 evidence_code:10F0H1E1IEG genomic_reference:SL2.40ch01 gene_region:1865878-1866264 transcript_region:SL2.40ch01:1865878..1866264- go_terms:GO:0005840 functional_description:"50S ribosomal protein L20 chloroplastic (AHRD V1 ***- Q06R42_9LAMI); contains Interpro domain(s) IPR005813 Ribosomal protein L20 "	Solyc01g007470.1.1	50S ribosomal protein L20 chloroplastic (AHRD V1 ***- Q06R42_9LAMI); contains Interpro domain(s) IPR005813 Ribosomal protein L20	GO:0005840		GO:0005840
Solyc01g007480.1.1	164	61	1	13780	1.34484	LesAffx.3499.1.S1_at		Solyc01g007480.1.1 evidence_code:10F1H0E1IEG genomic_reference:SL2.40ch01 gene_region:1866963-1867205 transcript_region:SL2.40ch01:1866963..1867205+ functional_description:"Ribosomal protein S12 (Fragment) (AHRD V1 *-*- B0LN88_LYCCH)"	Solyc01g007480.1.1	Ribosomal protein S12 (Fragment) (AHRD V1 *-*- B0LN88_LYCCH)
Solyc01g007490.2.1	2509	1503	1	13780	0.657288	LesAffx.3499.1.S1_at	GO:0006508	Solyc01g007490.2.1 genomic_reference:SL2.40ch01 gene_region:1867188-1869330 transcript_region:SL2.40ch01:1867188..1869330- go_terms:GO:0006508 functional_description:"ATP-dependent Clp protease proteolytic subunit (AHRD V1 ***- D3WCC1_NEROL); contains Interpro domain(s) IPR001907 Peptidase S14, ClpP "	Solyc01g007490.2.1	ATP-dependent Clp protease proteolytic subunit (AHRD V1 ***- D3WCC1_NEROL); contains Interpro domain(s) IPR001907 Peptidase S14, ClpP	GO:0006508		GO:0006508
Solyc01g007500.2.1	397	220	1	13780	0.769656	Les.4293.1.A1_at	GO:0009523,GO:0016020	Solyc01g007500.2.1 genomic_reference:SL2.40ch01 gene_region:1869602-1871620 transcript_region:SL2.40ch01:1869602..1871620+ go_terms:GO:0009523,GO:0016020 functional_description:"Photosystem II CP47 chlorophyll apoprotein (AHRD V1 ***- D3WBA3_9BORA); contains Interpro domain(s) IPR017486 Photosystem II, PsbB "	Solyc01g007500.2.1	Photosystem II CP47 chlorophyll apoprotein (AHRD V1 ***- D3WBA3_9BORA); contains Interpro domain(s) IPR017486 Photosystem II, PsbB	GO:0009523,GO:0016020		GO:0009523,GO:0016020
Solyc01g007520.2.1	12	2	1	13780	2.50298	LesAffx.18338.1.S1_at	GO:0016020	Solyc01g007520.2.1 genomic_reference:SL2.40ch01 gene_region:1871661-1872371 transcript_region:SL2.40ch01:1871661..1872371+ go_terms:GO:0016020 functional_description:"Photosystem II reaction center protein H (AHRD V1 ***- C6JT33_9MYRT); contains Interpro domain(s) IPR001056 Photosystem II phosphoprotein PsbH "	Solyc01g007520.2.1	Photosystem II reaction center protein H (AHRD V1 ***- C6JT33_9MYRT); contains Interpro domain(s) IPR001056 Photosystem II phosphoprotein PsbH	GO:0016020		GO:0016020
Solyc01g007530.2.1	23	15	1	13780	0.534692	LesAffx.30946.1.A1_at; LesAffx.30946.1.S1_at	GO:0003954	Solyc01g007530.2.1 genomic_reference:SL2.40ch01 gene_region:1872279-1874091 transcript_region:SL2.40ch01:1872279..1874091+ go_terms:GO:0003954 functional_description:"Cytochrome b6 (AHRD V1 ***- B3TN79_BRADI); contains Interpro domain(s) IPR005797 Cytochrome b/b6, N-terminal "	Solyc01g007530.2.1	Cytochrome b6 (AHRD V1 ***- B3TN79_BRADI); contains Interpro domain(s) IPR005797 Cytochrome b/b6, N-terminal	GO:0016020	GO:0003954	GO:0003954,GO:0016020
Solyc01g007540.2.1	2	1	1	13780	0.918021	LesAffx.11323.1.A1_at; LesAffx.11323.1.S1_at	GO:0016020,GO:0042651	Solyc01g007540.2.1 genomic_reference:SL2.40ch01 gene_region:1874669-1875351 transcript_region:SL2.40ch01:1874669..1875351+ go_terms:GO:0016020,GO:0042651 functional_description:"Cytochrome b6-f complex subunit 4 (AHRD V1 ***- A1XFY6_NUPAD); contains Interpro domain(s) IPR005870 Cytochrome b6/f complex, subunit IV "	Solyc01g007540.2.1	Cytochrome b6-f complex subunit 4 (AHRD V1 ***- A1XFY6_NUPAD); contains Interpro domain(s) IPR005870 Cytochrome b6/f complex, subunit IV	GO:0016020,GO:0042651		GO:0016020,GO:0042651
Solyc01g007550.1.1	0	0	1	13780	NA		GO:0006350	Solyc01g007550.1.1 evidence_code:10F0H1E1IEG genomic_reference:SL2.40ch01 gene_region:1875280-1875429 transcript_region:SL2.40ch01:1875280..1875429- go_terms:GO:0006350 functional_description:"DNA-directed RNA polymerase subunit alpha (AHRD V1 ***- D3WBC7_9BORA); contains Interpro domain(s) IPR011260 RNA polymerase, alpha subunit, C-terminal "	Solyc01g007550.1.1	DNA-directed RNA polymerase subunit alpha (AHRD V1 ***- D3WBC7_9BORA); contains Interpro domain(s) IPR011260 RNA polymerase, alpha subunit, C-terminal	GO:0006350		GO:0006350
Solyc01g007560.2.1	618	146	0.198743	591.5	1.99966	Les.4269.1.A1_at	GO:0006350,GO:0006351	Solyc01g007560.2.1 genomic_reference:SL2.40ch01 gene_region:1875492-1876368 transcript_region:SL2.40ch01:1875492..1876368- go_terms:GO:0006350,GO:0006351 functional_description:"DNA-directed RNA polymerase subunit alpha (AHRD V1 ***- D3WBC7_9BORA); contains Interpro domain(s) IPR011773 DNA-directed RNA polymerase, alpha subunit "	Solyc01g007560.2.1	DNA-directed RNA polymerase subunit alpha (AHRD V1 ***- D3WBC7_9BORA); contains Interpro domain(s) IPR011773 DNA-directed RNA polymerase, alpha subunit	GO:0006350,GO:0006351		GO:0006350,GO:0006351
Solyc01g007570.2.1	113	54	1	13780	0.983312		GO:0005840	Solyc01g007570.2.1 genomic_reference:SL2.40ch01 gene_region:1875699-1877380 transcript_region:SL2.40ch01:1875699..1877380- go_terms:GO:0005840 functional_description:"30S ribosomal protein S11 chloroplastic (AHRD V1 ***- D3WCH5_NEROL); contains Interpro domain(s) IPR019981 Ribosomal protein S11, bacterial-type "	Solyc01g007570.2.1	30S ribosomal protein S11 chloroplastic (AHRD V1 ***- D3WCH5_NEROL); contains Interpro domain(s) IPR019981 Ribosomal protein S11, bacterial-type	GO:0005840		GO:0005840
Solyc01g007580.2.1	106	46	1	13780	1.12238		GO:0005840	Solyc01g007580.2.1 genomic_reference:SL2.40ch01 gene_region:1876603-1878202 transcript_region:SL2.40ch01:1876603..1878202- go_terms:GO:0005840 functional_description:"30S ribosomal protein S8 (AHRD V1 ***- D4PBE7_PHODC); contains Interpro domain(s) IPR000630 Ribosomal protein S8 "	Solyc01g007580.2.1	30S ribosomal protein S8 (AHRD V1 ***- D4PBE7_PHODC); contains Interpro domain(s) IPR000630 Ribosomal protein S8	GO:0005840		GO:0005840
Solyc01g007590.2.1	138	55	1	13780	1.24519		GO:0005840,GO:0015934	Solyc01g007590.2.1 genomic_reference:SL2.40ch01 gene_region:1877388-1878459 transcript_region:SL2.40ch01:1877388..1878459- go_terms:GO:0005840,GO:0015934 functional_description:"50S ribosomal protein L14 chloroplastic (AHRD V1 ***- D3WBB8_9BORA); contains Interpro domain(s) IPR005745 Ribosomal protein L14, bacterial-type "	Solyc01g007590.2.1	50S ribosomal protein L14 chloroplastic (AHRD V1 ***- D3WBB8_9BORA); contains Interpro domain(s) IPR005745 Ribosomal protein L14, bacterial-type	GO:0005840,GO:0015934		GO:0005840,GO:0015934
Solyc01g007600.2.1	1651	538	0.409922	798.5	1.53568		GO:0005840,GO:0006412	Solyc01g007600.2.1 genomic_reference:SL2.40ch01 gene_region:1878019-1878953 transcript_region:SL2.40ch01:1878019..1878953- go_terms:GO:0005840,GO:0006412 functional_description:"50S ribosomal protein L16 chloroplastic (AHRD V1 ***- D3WCG3_NEROL); contains Interpro domain(s) IPR000114 Ribosomal protein L16 "	Solyc01g007600.2.1	50S ribosomal protein L16 chloroplastic (AHRD V1 ***- D3WCG3_NEROL); contains Interpro domain(s) IPR000114 Ribosomal protein L16	GO:0005840,GO:0006412		GO:0005840,GO:0006412
Solyc01g007610.2.1	2440	570	0.0774742	449	2.01587	Les.4399.1.A1_at; LesAffx.18735.1.A1_at; LesAffx.18735.1.S1_at; LesAffx.51319.1.A1_at; LesAffx.51319.1.S1_at	GO:0005840,GO:0015934,GO:0015935,GO:0003723	Solyc01g007610.2.1 genomic_reference:SL2.40ch01 gene_region:1879619-1881527 transcript_region:SL2.40ch01:1879619..1881527- go_terms:GO:0005840,GO:0015934,GO:0015935,GO:0003723 functional_description:"30S ribosomal protein S3 chloroplastic (AHRD V1 ***- D3WBD9_9BORA); contains Interpro domain(s) IPR005704 Ribosomal protein S3, bacterial "	Solyc01g007610.2.1	30S ribosomal protein S3 chloroplastic (AHRD V1 ***- D3WBD9_9BORA); contains Interpro domain(s) IPR005704 Ribosomal protein S3, bacterial	GO:0003723,GO:0005840,GO:0015934,GO:0015935		GO:0003723,GO:0005840,GO:0015934,GO:0015935
Solyc01g007620.2.1	114	10	0.335406	737.5	3.42898	LesAffx.51319.1.A1_at; LesAffx.51319.1.S1_at	GO:0005840	Solyc01g007620.2.1 genomic_reference:SL2.40ch01 gene_region:1881125-1881298 transcript_region:SL2.40ch01:1881125..1881298- go_terms:GO:0005840 functional_description:"30S ribosomal protein S19 chloroplastic (AHRD V1 ***- D3WDP2_CORFO); contains Interpro domain(s) IPR002222 Ribosomal protein S19/S15 "	Solyc01g007620.2.1	30S ribosomal protein S19 chloroplastic (AHRD V1 ***- D3WDP2_CORFO); contains Interpro domain(s) IPR002222 Ribosomal protein S19/S15	GO:0005840		GO:0005840
Solyc01g007630.2.1	3958	1344	0.586412	962	1.47626	Les.4399.1.A1_at; Les.4399.2.S1_at	GO:0005840,GO:0015934,GO:0000166	Solyc01g007630.2.1 genomic_reference:SL2.40ch01 gene_region:1881329-1883387 transcript_region:SL2.40ch01:1881329..1883387- go_terms:GO:0005840,GO:0015934,GO:0000166 functional_description:"50S ribosomal protein L2 chloroplastic (AHRD V1 ***- A6YA71_9MAGN); contains Interpro domain(s) IPR005880 Ribosomal protein L2, bacterial-type "	Solyc01g007630.2.1	50S ribosomal protein L2 chloroplastic (AHRD V1 ***- A6YA71_9MAGN); contains Interpro domain(s) IPR005880 Ribosomal protein L2, bacterial-type	GO:0000166,GO:0005840,GO:0015934		GO:0000166,GO:0005840,GO:0015934
Solyc01g007640.2.1	6	9	1	13780	-0.666942		GO:0005524,GO:0017111,GO:0009507	Solyc01g007640.2.1 genomic_reference:SL2.40ch01 gene_region:1883398-1890719 transcript_region:SL2.40ch01:1883398..1890719+ go_terms:GO:0005524,GO:0017111,GO:0009507 functional_description:"Ycf2 (AHRD V1 ***- D2KLP5_OLEEU); contains Interpro domain(s) IPR008543 Chloroplast Ycf2 "	Solyc01g007640.2.1	Ycf2 (AHRD V1 ***- D2KLP5_OLEEU); contains Interpro domain(s) IPR008543 Chloroplast Ycf2	GO:0005524,GO:0009507,GO:0017111		GO:0005524,GO:0009507,GO:0017111
Solyc01g007650.2.1	0	0	1	13780	NA			Solyc01g007650.2.1 genomic_reference:SL2.40ch01 gene_region:1890204-1890818 transcript_region:SL2.40ch01:1890204..1890818+ functional_description:"Ycf15 (AHRD V1 ***- D2KLP6_OLEEU); contains Interpro domain(s) IPR019645 Protein precursor Ycf15, putative, chloroplast "	Solyc01g007650.2.1	Ycf15 (AHRD V1 ***- D2KLP6_OLEEU); contains Interpro domain(s) IPR019645 Protein precursor Ycf15, putative, chloroplast
Solyc01g007660.2.1	78	53	1	13780	0.475502	LesAffx.44500.1.A1_at; LesAffx.44500.1.S1_at	GO:0055114	Solyc01g007660.2.1 genomic_reference:SL2.40ch01 gene_region:1891437-1894223 transcript_region:SL2.40ch01:1891437..1894223- go_terms:GO:0055114 functional_description:"NAD(P)H-quinone oxidoreductase subunit 2 chloroplastic (AHRD V1 ***- D3WB81_9BORA); contains Interpro domain(s) IPR010096 NADH-quinone oxidoreductase, chain N "	Solyc01g007660.2.1	NAD(P)H-quinone oxidoreductase subunit 2 chloroplastic (AHRD V1 ***- D3WB81_9BORA); contains Interpro domain(s) IPR010096 NADH-quinone oxidoreductase, chain N	GO:0055114		GO:0055114
Solyc01g007670.2.1	24	14	1	13780	0.695628	LesAffx.33796.2.S1_at	GO:0005840,GO:0015935	Solyc01g007670.2.1 genomic_reference:SL2.40ch01 gene_region:1893908-1894685 transcript_region:SL2.40ch01:1893908..1894685- go_terms:GO:0005840,GO:0015935 functional_description:"30S ribosomal protein S7 chloroplastic (AHRD V1 ***- D3WBE1_9BORA); contains Interpro domain(s) IPR005717 Ribosomal protein S7, bacterial-type "	Solyc01g007670.2.1	30S ribosomal protein S7 chloroplastic (AHRD V1 ***- D3WBE1_9BORA); contains Interpro domain(s) IPR005717 Ribosomal protein S7, bacterial-type	GO:0005840,GO:0015935		GO:0005840,GO:0015935
Solyc01g007680.1.1	0	0	1	13780	NA			Solyc01g007680.1.1 evidence_code:10F0H1E0IEG genomic_reference:SL2.40ch01 gene_region:1896590-1896985 transcript_region:SL2.40ch01:1896590..1896985- functional_description:"Orf146 protein (AHRD V1 ***- Q9MFF3_BETVU)"	Solyc01g007680.1.1	Orf146 protein (AHRD V1 ***- Q9MFF3_BETVU)
Solyc01g007700.2.1	113	81	1	13780	0.39835			Solyc01g007700.2.1 genomic_reference:SL2.40ch01 gene_region:1897411-1898354 transcript_region:SL2.40ch01:1897411..1898354- functional_description:"Conserved protein (AHRD V1 *-*- C7TFZ2_LACRL)"	Solyc01g007700.2.1	Conserved protein (AHRD V1 *-*- C7TFZ2_LACRL)
Solyc01g007710.2.1	1	4	1	13780	-2.08198	LesAffx.71664.1.S1_at		Solyc01g007710.2.1 genomic_reference:SL2.40ch01 gene_region:1898412-1898954 transcript_region:SL2.40ch01:1898412..1898954+ functional_description:"Unknown Protein (AHRD V1)"	Solyc01g007710.2.1	Unknown Protein (AHRD V1)
Solyc01g007720.2.1	7	11	1	13780	-0.734056	LesAffx.71664.1.S1_at		Solyc01g007720.2.1 genomic_reference:SL2.40ch01 gene_region:1898832-1899766 transcript_region:SL2.40ch01:1898832..1899766+ functional_description:"ORF42f (AHRD V1 *-*- Q32989_PINTH)"	Solyc01g007720.2.1	ORF42f (AHRD V1 *-*- Q32989_PINTH)
Solyc01g007730.2.1	84	85	1	13780	-0.0990529			Solyc01g007730.2.1 genomic_reference:SL2.40ch01 gene_region:1902834-1903131 transcript_region:SL2.40ch01:1902834..1903131- functional_description:"ORF91 (AHRD V1 *--- C1BRN8_9MAXI)"	Solyc01g007730.2.1	ORF91 (AHRD V1 *--- C1BRN8_9MAXI)
Solyc01g007740.2.1	946	849	1	13780	0.0740963	Les.3222.1.A1_at; Les.3222.2.S1_at	GO:0016491,GO:0045454,GO:0051920	Solyc01g007740.2.1 genomic_reference:SL2.40ch01 gene_region:1903993-1908309 transcript_region:SL2.40ch01:1903993..1908309- go_terms:GO:0016491,GO:0045454,GO:0051920 functional_description:"Peroxiredoxin (AHRD V1 **-- Q9FE12_PHAVU); contains Interpro domain(s) IPR000866 Alkyl hydroperoxide reductase/ Thiol specific antioxidant/ Mal allergen "	Solyc01g007740.2.1	Peroxiredoxin (AHRD V1 **-- Q9FE12_PHAVU); contains Interpro domain(s) IPR000866 Alkyl hydroperoxide reductase/ Thiol specific antioxidant/ Mal allergen	GO:0016491,GO:0045454,GO:0051920		GO:0016491,GO:0045454,GO:0051920
Solyc01g007750.2.1	558	511	1	13780	0.0449625			Solyc01g007750.2.1 genomic_reference:SL2.40ch01 gene_region:1911479-1912823 transcript_region:SL2.40ch01:1911479..1912823+ functional_description:"Mitochondrial transcription termination factor (Fragment) (AHRD V1 *--- C6FB10_PSEMZ); contains Interpro domain(s) IPR003690 Mitochodrial transcription termination factor-related "	Solyc01g007750.2.1	Mitochondrial transcription termination factor (Fragment) (AHRD V1 *--- C6FB10_PSEMZ); contains Interpro domain(s) IPR003690 Mitochodrial transcription termination factor-related
Solyc01g007760.2.1	259	326	1	13780	-0.413899		GO:0003700,GO:0003714	Solyc01g007760.2.1 genomic_reference:SL2.40ch01 gene_region:1916300-1921403 transcript_region:SL2.40ch01:1916300..1921403+ go_terms:GO:0003700,GO:0003714 functional_description:"Transcription factor E2F (AHRD V1 **** Q9LEL4_DAUCA); contains Interpro domain(s) IPR015633 E2F Family "	Solyc01g007760.2.1	Transcription factor E2F (AHRD V1 **** Q9LEL4_DAUCA); contains Interpro domain(s) IPR015633 E2F Family	GO:0005667	GO:0003700,GO:0003714	GO:0003700,GO:0003714,GO:0005667
Solyc01g007770.2.1	177	97	1	13780	0.785713			Solyc01g007770.2.1 genomic_reference:SL2.40ch01 gene_region:1927149-1927875 transcript_region:SL2.40ch01:1927149..1927875+ functional_description:"Genomic DNA chromosome 5 P1 clone MHF15 (AHRD V1 ***- Q9FNI0_ARATH)"	Solyc01g007770.2.1	Genomic DNA chromosome 5 P1 clone MHF15 (AHRD V1 ***- Q9FNI0_ARATH)
Solyc01g007780.2.1	106	295	0.978135	1368	-1.55863			Solyc01g007780.2.1 genomic_reference:SL2.40ch01 gene_region:1927800-1931714 transcript_region:SL2.40ch01:1927800..1931714- functional_description:"Receptor expression-enhancing protein 3 (AHRD V1 *--- B6TB01_MAIZE); contains Interpro domain(s) IPR004345 TB2/DP1 and HVA22 related protein "	Solyc01g007780.2.1	Receptor expression-enhancing protein 3 (AHRD V1 *--- B6TB01_MAIZE); contains Interpro domain(s) IPR004345 TB2/DP1 and HVA22 related protein
Solyc01g007790.2.1	176	202	1	13780	-0.280759			Solyc01g007790.2.1 genomic_reference:SL2.40ch01 gene_region:1939495-1948962 transcript_region:SL2.40ch01:1939495..1948962+ functional_description:"UPF0554 protein C2orf43 homolog (AHRD V1 **-- CB043_CHICK); contains Interpro domain(s) IPR019363 Protein of unknown function DUF2305 "	Solyc01g007790.2.1	UPF0554 protein C2orf43 homolog (AHRD V1 **-- CB043_CHICK); contains Interpro domain(s) IPR019363 Protein of unknown function DUF2305
Solyc01g007800.2.1	25	25	1	13780	-0.0819794			Solyc01g007800.2.1 genomic_reference:SL2.40ch01 gene_region:1955327-1956217 transcript_region:SL2.40ch01:1955327..1956217+ functional_description:"Plant-specific domain TIGR01568 family protein (AHRD V1 *--- B6SZV1_MAIZE); contains Interpro domain(s) IPR006458 Protein of unknown function DUF623, plant "	Solyc01g007800.2.1	Plant-specific domain TIGR01568 family protein (AHRD V1 *--- B6SZV1_MAIZE); contains Interpro domain(s) IPR006458 Protein of unknown function DUF623, plant
Solyc01g007810.1.1	2	16	1	13780	-3.08198			Solyc01g007810.1.1 evidence_code:10F0H0E0IEG genomic_reference:SL2.40ch01 gene_region:1971082-1971978 transcript_region:SL2.40ch01:1971082..1971978- functional_description:"Plant-specific domain TIGR01568 family protein (AHRD V1 *--- B6U9N9_MAIZE); contains Interpro domain(s) IPR006458 Protein of unknown function DUF623, plant "	Solyc01g007810.1.1	Plant-specific domain TIGR01568 family protein (AHRD V1 *--- B6U9N9_MAIZE); contains Interpro domain(s) IPR006458 Protein of unknown function DUF623, plant
Solyc01g007820.1.1	0	4	1	13780	-Inf			Solyc01g007820.1.1 evidence_code:10F0H0E0IEG genomic_reference:SL2.40ch01 gene_region:1994790-1998368 transcript_region:SL2.40ch01:1994790..1998368- functional_description:"Unknown Protein (AHRD V1)"	Solyc01g007820.1.1	Unknown Protein (AHRD V1)
Solyc01g007830.1.1	0	0	1	13780	NA			Solyc01g007830.1.1 evidence_code:10F0H0E0IEG genomic_reference:SL2.40ch01 gene_region:2001319-2001742 transcript_region:SL2.40ch01:2001319..2001742- functional_description:"Unknown Protein (AHRD V1)"	Solyc01g007830.1.1	Unknown Protein (AHRD V1)
Solyc01g007840.2.1	258	513	1	13780	-1.07357		GO:0000175	Solyc01g007840.2.1 genomic_reference:SL2.40ch01 gene_region:2006792-2007838 transcript_region:SL2.40ch01:2006792..2007838- go_terms:GO:0000175 functional_description:"CCR4-NOT transcription complex subunit 7 (AHRD V1 ***- B4FG48_MAIZE); contains Interpro domain(s) IPR006941 Ribonuclease CAF1 "	Solyc01g007840.2.1	CCR4-NOT transcription complex subunit 7 (AHRD V1 ***- B4FG48_MAIZE); contains Interpro domain(s) IPR006941 Ribonuclease CAF1	GO:0003676,GO:0005634	GO:0000175	GO:0000175,GO:0003676,GO:0005634
Solyc01g007850.2.1	107	122	1	13780	-0.27125			Solyc01g007850.2.1 genomic_reference:SL2.40ch01 gene_region:2011260-2014397 transcript_region:SL2.40ch01:2011260..2014397+ functional_description:"Pentatricopeptide repeat-containing protein (AHRD V1 ***- D7MHD4_ARALY); contains Interpro domain(s) IPR002885 Pentatricopeptide repeat "	Solyc01g007850.2.1	Pentatricopeptide repeat-containing protein (AHRD V1 ***- D7MHD4_ARALY); contains Interpro domain(s) IPR002885 Pentatricopeptide repeat
Solyc01g007860.2.1	3534	1981	1	13780	0.753094	Les.2910.1.S1_at; Les.3152.1.S1_at	GO:0042803	Solyc01g007860.2.1 genomic_reference:SL2.40ch01 gene_region:2018307-2022494 transcript_region:SL2.40ch01:2018307..2022494- go_terms:GO:0042803 functional_description:"Ubiquitin-conjugating enzyme family protein-like (AHRD V1 ***- Q3HVN0_SOLTU); contains Interpro domain(s) IPR000608 Ubiquitin-conjugating enzyme, E2 "	Solyc01g007860.2.1	Ubiquitin-conjugating enzyme family protein-like (AHRD V1 ***- Q3HVN0_SOLTU); contains Interpro domain(s) IPR000608 Ubiquitin-conjugating enzyme, E2	GO:0043687	GO:0042803	GO:0042803,GO:0043687
Solyc01g007870.2.1	87	97	1	13780	-0.238949			Solyc01g007870.2.1 genomic_reference:SL2.40ch01 gene_region:2032117-2032858 transcript_region:SL2.40ch01:2032117..2032858- functional_description:"Cyclin B-like protein (AHRD V1 *-*- Q5U8T5_9SOLA)"	Solyc01g007870.2.1	Cyclin B-like protein (AHRD V1 *-*- Q5U8T5_9SOLA)
Solyc01g007880.2.1	378	386	1	13780	-0.112194		GO:0005515	Solyc01g007880.2.1 genomic_reference:SL2.40ch01 gene_region:2041549-2055134 transcript_region:SL2.40ch01:2041549..2055134- go_terms:GO:0005515 functional_description:"MORN repeat protein (AHRD V1 *--- D4V7H0_BACVU); contains Interpro domain(s) IPR019746 Tubulin/FtsZ, N-terminal "	Solyc01g007880.2.1	MORN repeat protein (AHRD V1 *--- D4V7H0_BACVU); contains Interpro domain(s) IPR019746 Tubulin/FtsZ, N-terminal	GO:0043234	GO:0005515	GO:0005515,GO:0043234
Solyc01g007890.1.1	106	493	0.104867	498	-2.2995			Solyc01g007890.1.1 evidence_code:10F0H0E0IEG genomic_reference:SL2.40ch01 gene_region:2062015-2063584 transcript_region:SL2.40ch01:2062015..2063584- functional_description:"Unknown Protein (AHRD V1)"	Solyc01g007890.1.1	Unknown Protein (AHRD V1)
Solyc01g007900.2.1	202	179	1	13780	0.0924163		GO:0005515,GO:0046790	Solyc01g007900.2.1 genomic_reference:SL2.40ch01 gene_region:2095959-2102818 transcript_region:SL2.40ch01:2095959..2102818- go_terms:GO:0005515,GO:0046790 functional_description:"Tobamovirus multiplication protein (Fragment) (AHRD V1 ***- B0ZZ80_ARAHY); contains Interpro domain(s) IPR009457 Protein of unknown function DUF1084 "	Solyc01g007900.2.1	Tobamovirus multiplication protein (Fragment) (AHRD V1 ***- B0ZZ80_ARAHY); contains Interpro domain(s) IPR009457 Protein of unknown function DUF1084		GO:0005515,GO:0046790	GO:0005515,GO:0046790
Solyc01g007910.2.1	1272	1050	1	13780	0.19473	Les.4025.1.S1_at	GO:0008152	Solyc01g007910.2.1 genomic_reference:SL2.40ch01 gene_region:2104967-2112735 transcript_region:SL2.40ch01:2104967..2112735+ go_terms:GO:0008152 functional_description:"Succinyl-CoA ligase (AHRD V1 ***- B9RL91_RICCO); contains Interpro domain(s) IPR005810 Succinyl-CoA ligase, alpha subunit "	Solyc01g007910.2.1	Succinyl-CoA ligase (AHRD V1 ***- B9RL91_RICCO); contains Interpro domain(s) IPR005810 Succinyl-CoA ligase, alpha subunit	GO:0008152		GO:0008152
Solyc01g007920.2.1	474	266	1	13780	0.751481	Les.5068.1.S1_at	GO:0008152	Solyc01g007920.2.1 genomic_reference:SL2.40ch01 gene_region:2114064-2117367 transcript_region:SL2.40ch01:2114064..2117367+ go_terms:GO:0008152 functional_description:"Isochorismatase family protein (AHRD V1 ***- B5IAW4_ACIB4); contains Interpro domain(s) IPR000868 Isochorismatase-like "	Solyc01g007920.2.1	Isochorismatase family protein (AHRD V1 ***- B5IAW4_ACIB4); contains Interpro domain(s) IPR000868 Isochorismatase-like	GO:0008152		GO:0008152
Solyc01g007930.2.1	287	185	1	13780	0.551546	LesAffx.67433.1.S1_at	GO:0005488	Solyc01g007930.2.1 genomic_reference:SL2.40ch01 gene_region:2117825-2120595 transcript_region:SL2.40ch01:2117825..2120595- go_terms:GO:0005488 functional_description:"Sel1 domain protein repeat-containing protein (AHRD V1 *-*- A5GBQ0_GEOUR); contains Interpro domain(s) IPR011990 Tetratricopeptide-like helical "	Solyc01g007930.2.1	Sel1 domain protein repeat-containing protein (AHRD V1 *-*- A5GBQ0_GEOUR); contains Interpro domain(s) IPR011990 Tetratricopeptide-like helical	GO:0005488		GO:0005488
Solyc01g007940.2.1	2	108	0.0254411	342	-5.83687		GO:0004021	Solyc01g007940.2.1 genomic_reference:SL2.40ch01 gene_region:2123045-2128114 transcript_region:SL2.40ch01:2123045..2128114- go_terms:GO:0004021 functional_description:"Alanine aminotransferase 2 (AHRD V1 **** A8IKE5_SOYBN); contains Interpro domain(s) IPR004839 Aminotransferase, class I and II "	Solyc01g007940.2.1	Alanine aminotransferase 2 (AHRD V1 **** A8IKE5_SOYBN); contains Interpro domain(s) IPR004839 Aminotransferase, class I and II	GO:0009058,GO:0030170	GO:0004021	GO:0004021,GO:0009058,GO:0030170
Solyc01g007950.2.1	82	205	1	13780	-1.40391		GO:0055114	Solyc01g007950.2.1 genomic_reference:SL2.40ch01 gene_region:2134714-2143061 transcript_region:SL2.40ch01:2134714..2143061- go_terms:GO:0055114 functional_description:"Peroxidase 1 (AHRD V1 *-*- B6T173_MAIZE); contains Interpro domain(s) IPR000823 Plant peroxidase "	Solyc01g007950.2.1	Peroxidase 1 (AHRD V1 *-*- B6T173_MAIZE); contains Interpro domain(s) IPR000823 Plant peroxidase	GO:0055114		GO:0055114
Solyc01g007960.2.1	0	0	1	13780	NA		GO:0019199,GO:0004674	Solyc01g007960.2.1 genomic_reference:SL2.40ch01 gene_region:2149842-2152519 transcript_region:SL2.40ch01:2149842..2152519+ go_terms:GO:0019199,GO:0004674 functional_description:"RLK, Receptor like protein, putative resistance protein with an antifungal domain"	Solyc01g007960.2.1	RLK, Receptor like protein, putative resistance protein with an antifungal domain	GO:0006468	GO:0004674,GO:0019199	GO:0004674,GO:0006468,GO:0019199
Solyc01g007970.1.1	0	0	1	13780	NA		GO:0019199,GO:0004674	Solyc01g007970.1.1 evidence_code:10F0H1E0IEG genomic_reference:SL2.40ch01 gene_region:2153668-2157136 transcript_region:SL2.40ch01:2153668..2157136+ go_terms:GO:0019199,GO:0004674 functional_description:"RLK, Receptor like protein, putative resistance protein with an antifungal domain"	Solyc01g007970.1.1	RLK, Receptor like protein, putative resistance protein with an antifungal domain	GO:0006468	GO:0004674,GO:0019199	GO:0004674,GO:0006468,GO:0019199
Solyc01g007980.2.1	382	138	1	13780	1.38693		GO:0019199,GO:0004674	Solyc01g007980.2.1 genomic_reference:SL2.40ch01 gene_region:2161571-2164368 transcript_region:SL2.40ch01:2161571..2164368+ go_terms:GO:0019199,GO:0004674 functional_description:"RLK, Receptor like protein, putative resistance protein with an antifungal domain"	Solyc01g007980.2.1	RLK, Receptor like protein, putative resistance protein with an antifungal domain	GO:0006468	GO:0004674,GO:0019199	GO:0004674,GO:0006468,GO:0019199
Solyc01g007990.2.1	256	172	1	13780	0.491756		GO:0004672	Solyc01g007990.2.1 genomic_reference:SL2.40ch01 gene_region:2170706-2173712 transcript_region:SL2.40ch01:2170706..2173712+ go_terms:GO:0004672 functional_description:"RLK, Receptor like protein, putative resistance protein with an antifungal domain"	Solyc01g007990.2.1	RLK, Receptor like protein, putative resistance protein with an antifungal domain	GO:0006468	GO:0004672	GO:0004672,GO:0006468
Solyc01g008000.2.1	15154	7769	1	13780	0.881918	Les.1417.1.S1_at	GO:0042802	Solyc01g008000.2.1 genomic_reference:SL2.40ch01 gene_region:2175122-2179207 transcript_region:SL2.40ch01:2175122..2179207+ go_terms:GO:0042802 functional_description:"ADP-ribosylation factor (AHRD V1 ***- Q76ME3_WHEAT); contains Interpro domain(s) IPR006688 ADP-ribosylation factor "	Solyc01g008000.2.1	ADP-ribosylation factor (AHRD V1 ***- Q76ME3_WHEAT); contains Interpro domain(s) IPR006688 ADP-ribosylation factor	GO:0005525,GO:0005622,GO:0015031	GO:0042802	GO:0005525,GO:0005622,GO:0015031,GO:0042802
Solyc01g008010.2.1	187	206	1	13780	-0.221585			Solyc01g008010.2.1 genomic_reference:SL2.40ch01 gene_region:2180444-2185087 transcript_region:SL2.40ch01:2180444..2185087+ functional_description:"Os09g0327550 protein (Fragment) (AHRD V1 *-*- C7J753_ORYSJ); contains Interpro domain(s) IPR003863 Protein of unknown function DUF220 "	Solyc01g008010.2.1	Os09g0327550 protein (Fragment) (AHRD V1 *-*- C7J753_ORYSJ); contains Interpro domain(s) IPR003863 Protein of unknown function DUF220
Solyc01g008020.2.1	1369	1063	1	13780	0.283001		GO:0010174	Solyc01g008020.2.1 genomic_reference:SL2.40ch01 gene_region:2185118-2189315 transcript_region:SL2.40ch01:2185118..2189315- go_terms:GO:0010174 functional_description:"Equilibrative nucleoside transporter 1 (AHRD V1 **** Q4W6L4_ORYSJ); contains Interpro domain(s) IPR002259 Delayed-early response protein/equilibrative nucleoside transporter "	Solyc01g008020.2.1	Equilibrative nucleoside transporter 1 (AHRD V1 **** Q4W6L4_ORYSJ); contains Interpro domain(s) IPR002259 Delayed-early response protein/equilibrative nucleoside transporter	GO:0016020	GO:0010174	GO:0010174,GO:0016020
Solyc01g008030.2.1	9	9	1	13780	-0.0819794			Solyc01g008030.2.1 genomic_reference:SL2.40ch01 gene_region:2194233-2196201 transcript_region:SL2.40ch01:2194233..2196201+ functional_description:"Unknown Protein (AHRD V1)"	Solyc01g008030.2.1	Unknown Protein (AHRD V1)
Solyc01g008040.1.1	0	0	1	13780	NA			Solyc01g008040.1.1 evidence_code:10F0H0E0IEG genomic_reference:SL2.40ch01 gene_region:2196519-2197816 transcript_region:SL2.40ch01:2196519..2197816- functional_description:"S-locus F-box-like protein a (Fragment) (AHRD V1 ***- B0F0G3_PETIN); contains Interpro domain(s) IPR006527 F-box associated "	Solyc01g008040.1.1	S-locus F-box-like protein a (Fragment) (AHRD V1 ***- B0F0G3_PETIN); contains Interpro domain(s) IPR006527 F-box associated
Solyc01g008050.2.1	2	0	1	13780	Inf			Solyc01g008050.2.1 genomic_reference:SL2.40ch01 gene_region:2199131-2201264 transcript_region:SL2.40ch01:2199131..2201264+ functional_description:"Leaf senescence protein-like (AHRD V1 ***- Q67V91_ORYSJ); contains Interpro domain(s) IPR004253 Protein of unknown function DUF231, plant "	Solyc01g008050.2.1	Leaf senescence protein-like (AHRD V1 ***- Q67V91_ORYSJ); contains Interpro domain(s) IPR004253 Protein of unknown function DUF231, plant
Solyc01g008060.2.1	769	653	1	13780	0.153921	Les.2889.1.A1_at	GO:0003676,GO:0004523	Solyc01g008060.2.1 genomic_reference:SL2.40ch01 gene_region:2202763-2211056 transcript_region:SL2.40ch01:2202763..2211056+ go_terms:GO:0003676,GO:0004523 functional_description:"Phosphoglycerate mutase (AHRD V1 *--- A4TBN9_MYCGI); contains Interpro domain(s) IPR002156 Ribonuclease H "	Solyc01g008060.2.1	Phosphoglycerate mutase (AHRD V1 *--- A4TBN9_MYCGI); contains Interpro domain(s) IPR002156 Ribonuclease H	GO:0003676,GO:0004523		GO:0003676,GO:0004523
Solyc01g008070.2.1	914	549	1	13780	0.653409	LesAffx.56547.3.A1_at; LesAffx.56547.3.S1_at		Solyc01g008070.2.1 genomic_reference:SL2.40ch01 gene_region:2211926-2218945 transcript_region:SL2.40ch01:2211926..2218945+ functional_description:"Alpha/beta superfamily hydrolase (AHRD V1 *--- D0CIF5_9SYNE); contains Interpro domain(s) IPR010765 Protein of unknown function DUF1350 "	Solyc01g008070.2.1	Alpha/beta superfamily hydrolase (AHRD V1 *--- D0CIF5_9SYNE); contains Interpro domain(s) IPR010765 Protein of unknown function DUF1350
Solyc01g008080.2.1	9843	4025	1	13780	1.20813	LesAffx.67254.1.S1_at	GO:0003735	Solyc01g008080.2.1 genomic_reference:SL2.40ch01 gene_region:2219639-2224108 transcript_region:SL2.40ch01:2219639..2224108- go_terms:GO:0003735 functional_description:"Ribosomal protein S27 (AHRD V1 ***- Q3HVK9_SOLTU); contains Interpro domain(s) IPR000592 Ribosomal protein S27e "	Solyc01g008080.2.1	Ribosomal protein S27 (AHRD V1 ***- Q3HVK9_SOLTU); contains Interpro domain(s) IPR000592 Ribosomal protein S27e	GO:0005840	GO:0003735	GO:0003735,GO:0005840
Solyc01g008090.2.1	1305	1013	1	13780	0.283436	LesAffx.67254.1.S1_at	GO:0003735	Solyc01g008090.2.1 genomic_reference:SL2.40ch01 gene_region:2223864-2226034 transcript_region:SL2.40ch01:2223864..2226034- go_terms:GO:0003735 functional_description:"Ribosomal protein S27 (AHRD V1 ***- Q3HVK9_SOLTU); contains Interpro domain(s) IPR000592 Ribosomal protein S27e "	Solyc01g008090.2.1	Ribosomal protein S27 (AHRD V1 ***- Q3HVK9_SOLTU); contains Interpro domain(s) IPR000592 Ribosomal protein S27e	GO:0005840	GO:0003735	GO:0003735,GO:0005840
Solyc01g008100.2.1	600	481	1	13780	0.236946	LesAffx.67882.1.S1_at	GO:0016757	Solyc01g008100.2.1 genomic_reference:SL2.40ch01 gene_region:2228923-2233157 transcript_region:SL2.40ch01:2228923..2233157+ go_terms:GO:0016757 functional_description:"Transferase transferring glycosyl groups (AHRD V1 **-* D7MH74_ARALY)"	Solyc01g008100.2.1	Transferase transferring glycosyl groups (AHRD V1 **-* D7MH74_ARALY)		GO:0016757	GO:0016757
Solyc01g008110.2.1	5700	8139	1	13780	-0.595869	Les.3094.2.S1_at	GO:0008398	Solyc01g008110.2.1 genomic_reference:SL2.40ch01 gene_region:2241615-2244166 transcript_region:SL2.40ch01:2241615..2244166+ go_terms:GO:0008398 functional_description:"Cytochrome P450"	Solyc01g008110.2.1	Cytochrome P450	GO:0020037	GO:0008398	GO:0008398,GO:0020037
Solyc01g008120.2.1	1282	1826	1	13780	-0.59227		GO:0004402	Solyc01g008120.2.1 genomic_reference:SL2.40ch01 gene_region:2245997-2262660 transcript_region:SL2.40ch01:2245997..2262660- go_terms:GO:0004402 functional_description:"Histone acetyltransferase (AHRD V1 **** B9HG17_POPTR); contains Interpro domain(s) IPR009255 Transcriptional coactivation "	Solyc01g008120.2.1	Histone acetyltransferase (AHRD V1 **** B9HG17_POPTR); contains Interpro domain(s) IPR009255 Transcriptional coactivation	GO:0005634,GO:0008270	GO:0004402	GO:0004402,GO:0005634,GO:0008270
Solyc01g008130.2.1	143	127	1	13780	0.0892073		GO:0023034,GO:0045454	Solyc01g008130.2.1 genomic_reference:SL2.40ch01 gene_region:2274518-2283875 transcript_region:SL2.40ch01:2274518..2283875+ go_terms:GO:0023034,GO:0045454 functional_description:"DEP domain-containing protein 1B (AHRD V1 *--- DEP1B_HUMAN); contains Interpro domain(s) IPR006869 Protein of unknown function DUF547 "	Solyc01g008130.2.1	DEP domain-containing protein 1B (AHRD V1 *--- DEP1B_HUMAN); contains Interpro domain(s) IPR006869 Protein of unknown function DUF547	GO:0023034,GO:0045454		GO:0023034,GO:0045454
Solyc01g008140.2.1	556	370	1	13780	0.50558		GO:0001653	Solyc01g008140.2.1 genomic_reference:SL2.40ch01 gene_region:2287657-2291256 transcript_region:SL2.40ch01:2287657..2291256- go_terms:GO:0001653 functional_description:"Receptor kinase (AHRD V1 **** B8XA57_GOSBA); contains Interpro domain(s) IPR002290 Serine/threonine protein kinase "	Solyc01g008140.2.1	Receptor kinase (AHRD V1 **** B8XA57_GOSBA); contains Interpro domain(s) IPR002290 Serine/threonine protein kinase	GO:0005515,GO:0006468	GO:0001653	GO:0001653,GO:0005515,GO:0006468
Solyc01g008150.1.1	5	0	1	13780	Inf			Solyc01g008150.1.1 evidence_code:10F0H0E0IEG genomic_reference:SL2.40ch01 gene_region:2302209-2302358 transcript_region:SL2.40ch01:2302209..2302358- functional_description:"Unknown Protein (AHRD V1)"	Solyc01g008150.1.1	Unknown Protein (AHRD V1)
Solyc01g008160.2.1	397	462	1	13780	-0.300733		GO:0005488	Solyc01g008160.2.1 genomic_reference:SL2.40ch01 gene_region:2304525-2306017 transcript_region:SL2.40ch01:2304525..2306017- go_terms:GO:0005488 functional_description:"Tetratricopeptide repeat-containing protein (AHRD V1 ***- D7L8H9_ARALY); contains Interpro domain(s) IPR011990 Tetratricopeptide-like helical "	Solyc01g008160.2.1	Tetratricopeptide repeat-containing protein (AHRD V1 ***- D7L8H9_ARALY); contains Interpro domain(s) IPR011990 Tetratricopeptide-like helical	GO:0005488		GO:0005488
Solyc01g008170.2.1	733	924	1	13780	-0.416059	Les.970.1.A1_at	GO:0008270	Solyc01g008170.2.1 genomic_reference:SL2.40ch01 gene_region:2308753-2312911 transcript_region:SL2.40ch01:2308753..2312911+ go_terms:GO:0008270 functional_description:"Zinc finger CCCH domain-containing protein 17 (AHRD V1 ***- C3H17_ARATH); contains Interpro domain(s) IPR000571 Zinc finger, CCCH-type "	Solyc01g008170.2.1	Zinc finger CCCH domain-containing protein 17 (AHRD V1 ***- C3H17_ARATH); contains Interpro domain(s) IPR000571 Zinc finger, CCCH-type	GO:0008270		GO:0008270
Solyc01g008180.2.1	353	675	1	13780	-1.0172	Les.5284.1.S1_at	GO:0003677	Solyc01g008180.2.1 genomic_reference:SL2.40ch01 gene_region:2327830-2334359 transcript_region:SL2.40ch01:2327830..2334359- go_terms:GO:0003677 functional_description:"DNA-binding protein (Fragment) (AHRD V1 *--* Q42051_ARATH); contains Interpro domain(s) IPR005516 Remorin, C-terminal region "	Solyc01g008180.2.1	DNA-binding protein (Fragment) (AHRD V1 *--* Q42051_ARATH); contains Interpro domain(s) IPR005516 Remorin, C-terminal region		GO:0003677	GO:0003677
Solyc01g008190.2.1	183	310	1	13780	-0.842404	LesAffx.71034.1.S1_at		Solyc01g008190.2.1 genomic_reference:SL2.40ch01 gene_region:2342704-2344463 transcript_region:SL2.40ch01:2342704..2344463+ functional_description:"Os05g0304100 protein (Fragment) (AHRD V1 *-*- Q0DJB8_ORYSJ)"	Solyc01g008190.2.1	Os05g0304100 protein (Fragment) (AHRD V1 *-*- Q0DJB8_ORYSJ)
Solyc01g008200.2.1	40	36	1	13780	0.0700237	LesAffx.71034.1.S1_at		Solyc01g008200.2.1 genomic_reference:SL2.40ch01 gene_region:2348478-2349556 transcript_region:SL2.40ch01:2348478..2349556+ functional_description:"Os05g0304100 protein (Fragment) (AHRD V1 ***- Q0DJB8_ORYSJ)"	Solyc01g008200.2.1	Os05g0304100 protein (Fragment) (AHRD V1 ***- Q0DJB8_ORYSJ)
Solyc01g008210.2.1	106	161	1	13780	-0.684976			Solyc01g008210.2.1 genomic_reference:SL2.40ch01 gene_region:2350183-2350964 transcript_region:SL2.40ch01:2350183..2350964- functional_description:"Unknown Protein (AHRD V1)"	Solyc01g008210.2.1	Unknown Protein (AHRD V1)
Solyc01g008220.2.1	15	48	1	13780	-1.76005			Solyc01g008220.2.1 genomic_reference:SL2.40ch01 gene_region:2351732-2354922 transcript_region:SL2.40ch01:2351732..2354922- functional_description:"Arabinogalactan protein (AHRD V1 ***- B6SST2_MAIZE)"	Solyc01g008220.2.1	Arabinogalactan protein (AHRD V1 ***- B6SST2_MAIZE)
Solyc01g008230.2.1	1371	792	1	13780	0.709677	Les.1074.1.A1_at; LesAffx.67454.1.S1_at	GO:0003700	Solyc01g008230.2.1 genomic_reference:SL2.40ch01 gene_region:2359382-2360678 transcript_region:SL2.40ch01:2359382..2360678- go_terms:GO:0003700 functional_description:"TCP family transcription factor (AHRD V1 *-** A6MCZ2_9ORYZ); contains Interpro domain(s) IPR005333 Transcription factor, TCP "	Solyc01g008230.2.1	TCP family transcription factor (AHRD V1 *-** A6MCZ2_9ORYZ); contains Interpro domain(s) IPR005333 Transcription factor, TCP		GO:0003700	GO:0003700
Solyc01g008250.2.1	151	163	1	13780	-0.192303		GO:0045454	Solyc01g008250.2.1 genomic_reference:SL2.40ch01 gene_region:2375077-2377870 transcript_region:SL2.40ch01:2375077..2377870- go_terms:GO:0045454 functional_description:"Thioredoxin X (AHRD V1 ***- B6T9S0_MAIZE); contains Interpro domain(s) IPR015467 Thioredoxin, core "	Solyc01g008250.2.1	Thioredoxin X (AHRD V1 ***- B6T9S0_MAIZE); contains Interpro domain(s) IPR015467 Thioredoxin, core	GO:0045454		GO:0045454
Solyc01g008260.2.1	202	154	1	13780	0.309446			Solyc01g008260.2.1 genomic_reference:SL2.40ch01 gene_region:2380615-2384353 transcript_region:SL2.40ch01:2380615..2384353+ functional_description:"E2F-associated phosphoprotein (AHRD V1 ***- Q0P5M4_BOVIN); contains Interpro domain(s) IPR019370 E2F-associated phosphoprotein, C-terminal "	Solyc01g008260.2.1	E2F-associated phosphoprotein (AHRD V1 ***- Q0P5M4_BOVIN); contains Interpro domain(s) IPR019370 E2F-associated phosphoprotein, C-terminal
Solyc01g008270.2.1	455	435	1	13780	-0.0171282		GO:0015631,GO:0003714	Solyc01g008270.2.1 genomic_reference:SL2.40ch01 gene_region:2385892-2400050 transcript_region:SL2.40ch01:2385892..2400050+ go_terms:GO:0015631,GO:0003714 functional_description:"Prefoldin subunit 5 (AHRD V1 ***- B6TVU2_MAIZE); contains Interpro domain(s) IPR011599 Prefoldin alpha subunit "	Solyc01g008270.2.1	Prefoldin subunit 5 (AHRD V1 ***- B6TVU2_MAIZE); contains Interpro domain(s) IPR011599 Prefoldin alpha subunit	GO:0016272	GO:0003714,GO:0015631	GO:0003714,GO:0015631,GO:0016272
Solyc01g008280.2.1	392	436	1	13780	-0.235454		GO:0008601	Solyc01g008280.2.1 genomic_reference:SL2.40ch01 gene_region:2391529-2395313 transcript_region:SL2.40ch01:2391529..2395313+ go_terms:GO:0008601 functional_description:"Serine/threonine-protein phosphatase 2A activator 2 (AHRD V1 **** B6TQY2_MAIZE); contains Interpro domain(s) IPR004327 Phosphotyrosyl phosphatase activator, PTPA "	Solyc01g008280.2.1	Serine/threonine-protein phosphatase 2A activator 2 (AHRD V1 **** B6TQY2_MAIZE); contains Interpro domain(s) IPR004327 Phosphotyrosyl phosphatase activator, PTPA	GO:0019211	GO:0008601	GO:0008601,GO:0019211
Solyc01g008290.2.1	174	194	1	13780	-0.238949	Les.5202.1.S1_at	GO:0016020,GO:0008152,GO:0055114	Solyc01g008290.2.1 genomic_reference:SL2.40ch01 gene_region:2396758-2404877 transcript_region:SL2.40ch01:2396758..2404877+ go_terms:GO:0016020,GO:0008152,GO:0055114 functional_description:"Dihydroorotate dehydrogenase (AHRD V1 ***- B6U892_MAIZE); contains Interpro domain(s) IPR005719 Dihydroorotate dehydrogenase, class 2 "	Solyc01g008290.2.1	Dihydroorotate dehydrogenase (AHRD V1 ***- B6U892_MAIZE); contains Interpro domain(s) IPR005719 Dihydroorotate dehydrogenase, class 2	GO:0008152,GO:0016020,GO:0055114		GO:0008152,GO:0016020,GO:0055114
Solyc01g008300.1.1	22	17	1	13780	0.289989		GO:0047205,GO:0047172	Solyc01g008300.1.1 evidence_code:10F0H1E0IEG genomic_reference:SL2.40ch01 gene_region:2405018-2406951 transcript_region:SL2.40ch01:2405018..2406951- go_terms:GO:0047205,GO:0047172 functional_description:"Hydroxycinnamoyl CoA shikimate/quinate hydroxycinnamoyltransferase-like protein (AHRD V1 **-* B9IAS9_POPTR); contains Interpro domain(s) IPR003480 Transferase "	Solyc01g008300.1.1	Hydroxycinnamoyl CoA shikimate/quinate hydroxycinnamoyltransferase-like protein (AHRD V1 **-* B9IAS9_POPTR); contains Interpro domain(s) IPR003480 Transferase	GO:0016747	GO:0047172,GO:0047205	GO:0016747,GO:0047172,GO:0047205
Solyc01g008310.2.1	1191	1023	1	13780	0.137388	Les.4624.1.S1_at	GO:0005515,GO:0004826	Solyc01g008310.2.1 genomic_reference:SL2.40ch01 gene_region:2409381-2422710 transcript_region:SL2.40ch01:2409381..2422710- go_terms:GO:0005515,GO:0004826 functional_description:"Phenylalanyl-tRNA synthetase beta chain (AHRD V1 **** B6SHI1_MAIZE); contains Interpro domain(s) IPR004531 Phenylalanyl-tRNA synthetase, class IIc, beta subunit, archae/euk cytosolic "	Solyc01g008310.2.1	Phenylalanyl-tRNA synthetase beta chain (AHRD V1 **** B6SHI1_MAIZE); contains Interpro domain(s) IPR004531 Phenylalanyl-tRNA synthetase, class IIc, beta subunit, archae/euk cytosolic	GO:0000166,GO:0005737,GO:0006412,GO:0006432	GO:0004826,GO:0005515	GO:0000166,GO:0004826,GO:0005515,GO:0005737,GO:0006412,GO:0006432
Solyc01g008320.2.1	611	869	1	13780	-0.590163	LesAffx.17352.1.S1_at	GO:0008970	Solyc01g008320.2.1 genomic_reference:SL2.40ch01 gene_region:2428752-2446906 transcript_region:SL2.40ch01:2428752..2446906+ go_terms:GO:0008970 functional_description:"DDHD domain containing 1 (AHRD V1 *--- Q3ZAU5_RAT); contains Interpro domain(s) IPR004177 DDHD "	Solyc01g008320.2.1	DDHD domain containing 1 (AHRD V1 *--- Q3ZAU5_RAT); contains Interpro domain(s) IPR004177 DDHD	GO:0046872	GO:0008970	GO:0008970,GO:0046872
Solyc01g008330.2.1	2404	3126	1	13780	-0.46086		GO:0008152,GO:0005524,GO:0016874	Solyc01g008330.2.1 genomic_reference:SL2.40ch01 gene_region:2451880-2461756 transcript_region:SL2.40ch01:2451880..2461756+ go_terms:GO:0008152,GO:0005524,GO:0016874 functional_description:"Acetyl-CoA carboxylase biotin carboxylase (AHRD V1 ***- B4VQU4_9CYAN); contains Interpro domain(s) IPR004549 Acetyl-CoA carboxylase, biotin carboxylase "	Solyc01g008330.2.1	Acetyl-CoA carboxylase biotin carboxylase (AHRD V1 ***- B4VQU4_9CYAN); contains Interpro domain(s) IPR004549 Acetyl-CoA carboxylase, biotin carboxylase	GO:0005524,GO:0008152,GO:0016874		GO:0005524,GO:0008152,GO:0016874
Solyc01g008340.2.1	293	405	1	13780	-0.549001	Les.4679.1.S1_at	GO:0005840	Solyc01g008340.2.1 genomic_reference:SL2.40ch01 gene_region:2463094-2470694 transcript_region:SL2.40ch01:2463094..2470694+ go_terms:GO:0005840 functional_description:"50S ribosomal protein L19 (AHRD V1 *-*- B6T8M1_MAIZE); contains Interpro domain(s) IPR001857 Ribosomal protein L19 "	Solyc01g008340.2.1	50S ribosomal protein L19 (AHRD V1 *-*- B6T8M1_MAIZE); contains Interpro domain(s) IPR001857 Ribosomal protein L19	GO:0005840		GO:0005840
Solyc01g008350.2.1	8	6	1	13780	0.333058	Les.5803.1.S1_at		Solyc01g008350.2.1 genomic_reference:SL2.40ch01 gene_region:2472569-2476248 transcript_region:SL2.40ch01:2472569..2476248+ functional_description:"DNAJ heat shock N-terminal domain-containing protein-like (AHRD V1 ***- Q5QMD6_ORYSJ)"	Solyc01g008350.2.1	DNAJ heat shock N-terminal domain-containing protein-like (AHRD V1 ***- Q5QMD6_ORYSJ)
Solyc01g008360.2.1	682	561	1	13780	0.199792	Les.5803.1.S1_at	GO:0005515	Solyc01g008360.2.1 genomic_reference:SL2.40ch01 gene_region:2474504-2476439 transcript_region:SL2.40ch01:2474504..2476439+ go_terms:GO:0005515 functional_description:"Pre-mRNA branch site p14-like protein (AHRD V1 **-- B6T0W0_MAIZE); contains Interpro domain(s) IPR012677 Nucleotide-binding, alpha-beta plait "	Solyc01g008360.2.1	Pre-mRNA branch site p14-like protein (AHRD V1 **-- B6T0W0_MAIZE); contains Interpro domain(s) IPR012677 Nucleotide-binding, alpha-beta plait	GO:0000166,GO:0003676	GO:0005515	GO:0000166,GO:0003676,GO:0005515
Solyc01g008370.2.1	1758	1341	1	13780	0.308646	LesAffx.31317.17.A1_at; LesAffx.31317.17.S1_at; LesAffx.31317.1.S1_at	GO:0005515,GO:0004175	Solyc01g008370.2.1 genomic_reference:SL2.40ch01 gene_region:2477506-2483463 transcript_region:SL2.40ch01:2477506..2483463- go_terms:GO:0005515,GO:0004175 functional_description:"26S proteasome regulatory subunit (AHRD V1 ***- A8J8V5_CHLRE); contains Interpro domain(s) IPR000555 Mov34/MPN/PAD-1 "	Solyc01g008370.2.1	26S proteasome regulatory subunit (AHRD V1 ***- A8J8V5_CHLRE); contains Interpro domain(s) IPR000555 Mov34/MPN/PAD-1		GO:0004175,GO:0005515	GO:0004175,GO:0005515
Solyc01g008380.1.1	11	3	1	13780	1.79249			Solyc01g008380.1.1 evidence_code:10F0H1E0IEG genomic_reference:SL2.40ch01 gene_region:2485382-2486123 transcript_region:SL2.40ch01:2485382..2486123+ functional_description:"Pentatricopeptide repeat-containing protein (AHRD V1 ***- D7KKP4_ARALY)"	Solyc01g008380.1.1	Pentatricopeptide repeat-containing protein (AHRD V1 ***- D7KKP4_ARALY)
Solyc01g008390.1.1	0	1	1	13780	-Inf	Les.5035.1.S1_at	GO:0016301	Solyc01g008390.1.1 evidence_code:10F0H1E0IEG genomic_reference:SL2.40ch01 gene_region:2487446-2489973 transcript_region:SL2.40ch01:2487446..2489973- go_terms:GO:0016301 functional_description:"LRR receptor-like serine/threonine-protein kinase, RLP"	Solyc01g008390.1.1	LRR receptor-like serine/threonine-protein kinase, RLP	GO:0005515	GO:0016301	GO:0005515,GO:0016301
Solyc01g008400.2.1	5	4	1	13780	0.239949			Solyc01g008400.2.1 genomic_reference:SL2.40ch01 gene_region:2486322-2492627 transcript_region:SL2.40ch01:2486322..2492627+ functional_description:"Unknown Protein (AHRD V1)"	Solyc01g008400.2.1	Unknown Protein (AHRD V1)
Solyc01g008410.1.1	1	1	1	13780	-0.0819794	Les.5035.1.S1_at	GO:0004675	Solyc01g008410.1.1 evidence_code:10F0H1E0IEG genomic_reference:SL2.40ch01 gene_region:2493128-2495552 transcript_region:SL2.40ch01:2493128..2495552- go_terms:GO:0004675 functional_description:"LRR receptor-like serine/threonine-protein kinase, RLP"	Solyc01g008410.1.1	LRR receptor-like serine/threonine-protein kinase, RLP	GO:0005515	GO:0004675	GO:0004675,GO:0005515
Solyc01g008420.2.1	51	14	1	13780	1.78309		GO:0016020	Solyc01g008420.2.1 genomic_reference:SL2.40ch01 gene_region:2504346-2512080 transcript_region:SL2.40ch01:2504346..2512080+ go_terms:GO:0016020 functional_description:"Mate efflux family protein (AHRD V1 **-- D7KHQ9_ARALY); contains Interpro domain(s) IPR002528 Multi antimicrobial extrusion protein MatE "	Solyc01g008420.2.1	Mate efflux family protein (AHRD V1 **-- D7KHQ9_ARALY); contains Interpro domain(s) IPR002528 Multi antimicrobial extrusion protein MatE	GO:0016020		GO:0016020
Solyc01g008430.1.1	0	115	0.00254014	219	-Inf			Solyc01g008430.1.1 evidence_code:10F0H0E0IEG genomic_reference:SL2.40ch01 gene_region:2514786-2517198 transcript_region:SL2.40ch01:2514786..2517198- functional_description:"Unknown Protein (AHRD V1)"	Solyc01g008430.1.1	Unknown Protein (AHRD V1)
Solyc01g008440.2.1	177	160	1	13780	0.0636981		GO:0004683	Solyc01g008440.2.1 genomic_reference:SL2.40ch01 gene_region:2523675-2529463 transcript_region:SL2.40ch01:2523675..2529463+ go_terms:GO:0004683 functional_description:"Calcium-dependent protein kinase 8 (AHRD V1 **** Q6KC54_NICPL); contains Interpro domain(s) IPR002290 Serine/threonine protein kinase "	Solyc01g008440.2.1	Calcium-dependent protein kinase 8 (AHRD V1 **** Q6KC54_NICPL); contains Interpro domain(s) IPR002290 Serine/threonine protein kinase	GO:0005509,GO:0006468	GO:0004683	GO:0004683,GO:0005509,GO:0006468
Solyc01g008450.1.1	0	0	1	13780	NA			Solyc01g008450.1.1 evidence_code:10F0H0E0IEG genomic_reference:SL2.40ch01 gene_region:2537806-2538639 transcript_region:SL2.40ch01:2537806..2538639- functional_description:"Unknown Protein (AHRD V1)"	Solyc01g008450.1.1	Unknown Protein (AHRD V1)
Solyc01g008460.2.1	244	219	1	13780	0.0739709	LesAffx.71220.1.S1_at	GO:0009055	Solyc01g008460.2.1 genomic_reference:SL2.40ch01 gene_region:2542272-2547308 transcript_region:SL2.40ch01:2542272..2547308- go_terms:GO:0009055 functional_description:"2Fe-2S ferredoxin (AHRD V1 **-- B6U5I8_MAIZE); contains Interpro domain(s) IPR001041 Ferredoxin "	Solyc01g008460.2.1	2Fe-2S ferredoxin (AHRD V1 **-- B6U5I8_MAIZE); contains Interpro domain(s) IPR001041 Ferredoxin	GO:0051536,GO:0051537	GO:0009055	GO:0009055,GO:0051536,GO:0051537
Solyc01g008470.2.1	147	183	1	13780	-0.398007		GO:0016021	Solyc01g008470.2.1 genomic_reference:SL2.40ch01 gene_region:2548568-2554744 transcript_region:SL2.40ch01:2548568..2554744+ go_terms:GO:0016021 functional_description:"Non-selective cation channel-2 family (AHRD V1 **-- C1N231_MICPS); contains Interpro domain(s) IPR004728 Translocation protein Sec62 "	Solyc01g008470.2.1	Non-selective cation channel-2 family (AHRD V1 **-- C1N231_MICPS); contains Interpro domain(s) IPR004728 Translocation protein Sec62	GO:0016021		GO:0016021
Solyc01g008480.2.1	66	72	1	13780	-0.20751			Solyc01g008480.2.1 genomic_reference:SL2.40ch01 gene_region:2569875-2573305 transcript_region:SL2.40ch01:2569875..2573305+ functional_description:"Pentatricopeptide repeat-containing protein (AHRD V1 ***- D7MTZ6_ARALY); contains Interpro domain(s) IPR002885 Pentatricopeptide repeat "	Solyc01g008480.2.1	Pentatricopeptide repeat-containing protein (AHRD V1 ***- D7MTZ6_ARALY); contains Interpro domain(s) IPR002885 Pentatricopeptide repeat
Solyc01g008490.2.1	121	120	1	13780	-0.0700067	Les.2196.1.A1_at; Les.4778.1.S1_at; LesAffx.55283.1.S1_at	GO:0003700	Solyc01g008490.2.1 genomic_reference:SL2.40ch01 gene_region:2578536-2583600 transcript_region:SL2.40ch01:2578536..2583600- go_terms:GO:0003700 functional_description:"Nuclear transcription factor Y subunit A-1 (AHRD V1 *-** B6TAR1_MAIZE); contains Interpro domain(s) IPR001289 CCAAT-binding transcription factor, subunit B "	Solyc01g008490.2.1	Nuclear transcription factor Y subunit A-1 (AHRD V1 *-** B6TAR1_MAIZE); contains Interpro domain(s) IPR001289 CCAAT-binding transcription factor, subunit B	GO:0005634,GO:0016602	GO:0003700	GO:0003700,GO:0005634,GO:0016602
Solyc01g008500.2.1	14	4	1	13780	1.72538		GO:0005515,GO:0004674	Solyc01g008500.2.1 genomic_reference:SL2.40ch01 gene_region:2608681-2614375 transcript_region:SL2.40ch01:2608681..2614375+ go_terms:GO:0005515,GO:0004674 functional_description:"Receptor serine/threonine kinase (AHRD V1 **** O49202_ORYSJ); contains Interpro domain(s) IPR002290 Serine/threonine protein kinase "	Solyc01g008500.2.1	Receptor serine/threonine kinase (AHRD V1 **** O49202_ORYSJ); contains Interpro domain(s) IPR002290 Serine/threonine protein kinase	GO:0006468	GO:0004674,GO:0005515	GO:0004674,GO:0005515,GO:0006468
Solyc01g008510.2.1	1	8	1	13780	-3.08198			Solyc01g008510.2.1 genomic_reference:SL2.40ch01 gene_region:2618547-2619169 transcript_region:SL2.40ch01:2618547..2619169+ functional_description:"Photosystem II 5 kDa protein, chloroplastic (AHRD V1 *-*- PST2_GOSHI)"	Solyc01g008510.2.1	Photosystem II 5 kDa protein, chloroplastic (AHRD V1 *-*- PST2_GOSHI)
Solyc01g008520.2.1	70	70	1	13780	-0.0819794			Solyc01g008520.2.1 genomic_reference:SL2.40ch01 gene_region:2620843-2629758 transcript_region:SL2.40ch01:2620843..2629758+ functional_description:"DNA repair protein XRCC2 (AHRD V1 ***- XRCC2_HUMAN)"	Solyc01g008520.2.1	DNA repair protein XRCC2 (AHRD V1 ***- XRCC2_HUMAN)
Solyc01g008530.2.1	138	249	1	13780	-0.933457		GO:0044237,GO:0008152	Solyc01g008530.2.1 genomic_reference:SL2.40ch01 gene_region:2630977-2641984 transcript_region:SL2.40ch01:2630977..2641984- go_terms:GO:0044237,GO:0008152 functional_description:"Cinnamoyl CoA reductase-like protein (AHRD V1 ***- B9HNY0_POPTR); contains Interpro domain(s) IPR016040 NAD(P)-binding domain "	Solyc01g008530.2.1	Cinnamoyl CoA reductase-like protein (AHRD V1 ***- B9HNY0_POPTR); contains Interpro domain(s) IPR016040 NAD(P)-binding domain	GO:0008152,GO:0044237		GO:0008152,GO:0044237
Solyc01g008540.2.1	201	93	1	13780	1.02991	Les.4798.1.S1_at	GO:0044237,GO:0008152	Solyc01g008540.2.1 genomic_reference:SL2.40ch01 gene_region:2638864-2644380 transcript_region:SL2.40ch01:2638864..2644380- go_terms:GO:0044237,GO:0008152 functional_description:"Cinnamoyl CoA reductase-like protein (AHRD V1 ***- B9HNY0_POPTR); contains Interpro domain(s) IPR016040 NAD(P)-binding domain "	Solyc01g008540.2.1	Cinnamoyl CoA reductase-like protein (AHRD V1 ***- B9HNY0_POPTR); contains Interpro domain(s) IPR016040 NAD(P)-binding domain	GO:0008152,GO:0044237		GO:0008152,GO:0044237
Solyc01g008550.2.1	1090	997	1	13780	0.0466834	Les.4798.1.S1_at	GO:0044237,GO:0008152	Solyc01g008550.2.1 genomic_reference:SL2.40ch01 gene_region:2646612-2650332 transcript_region:SL2.40ch01:2646612..2650332- go_terms:GO:0044237,GO:0008152 functional_description:"Cinnamoyl CoA reductase-like protein (AHRD V1 ***- B9HNY0_POPTR); contains Interpro domain(s) IPR016040 NAD(P)-binding domain "	Solyc01g008550.2.1	Cinnamoyl CoA reductase-like protein (AHRD V1 ***- B9HNY0_POPTR); contains Interpro domain(s) IPR016040 NAD(P)-binding domain	GO:0008152,GO:0044237		GO:0008152,GO:0044237
Solyc01g008560.2.1	450	491	1	13780	-0.207777	LesAffx.70568.1.S1_at	GO:0042736,GO:0005516,GO:0003951	Solyc01g008560.2.1 genomic_reference:SL2.40ch01 gene_region:2656473-2664287 transcript_region:SL2.40ch01:2656473..2664287- go_terms:GO:0042736,GO:0005516,GO:0003951 functional_description:"NAD kinase 1 (AHRD V1 **** B6SWV6_MAIZE); contains Interpro domain(s) IPR002504 ATP-NAD/AcoX kinase "	Solyc01g008560.2.1	NAD kinase 1 (AHRD V1 **** B6SWV6_MAIZE); contains Interpro domain(s) IPR002504 ATP-NAD/AcoX kinase	GO:0008152	GO:0003951,GO:0005516,GO:0042736	GO:0003951,GO:0005516,GO:0008152,GO:0042736
Solyc01g008600.2.1	1125	1716	1	13780	-0.691104		GO:0003676,GO:0008270,GO:0000166	Solyc01g008600.2.1 genomic_reference:SL2.40ch01 gene_region:2684942-2688779 transcript_region:SL2.40ch01:2684942..2688779+ go_terms:GO:0003676,GO:0008270,GO:0000166 functional_description:"Zinc finger CCCH domain-containing protein 53 (AHRD V1 ***- C3H53_ORYSJ); contains Interpro domain(s) IPR000571 Zinc finger, CCCH-type "	Solyc01g008600.2.1	Zinc finger CCCH domain-containing protein 53 (AHRD V1 ***- C3H53_ORYSJ); contains Interpro domain(s) IPR000571 Zinc finger, CCCH-type	GO:0000166,GO:0003676,GO:0008270		GO:0000166,GO:0003676,GO:0008270
Solyc01g008610.2.1	2	0	1	13780	Inf		GO:0005975	Solyc01g008610.2.1 genomic_reference:SL2.40ch01 gene_region:2694719-2696395 transcript_region:SL2.40ch01:2694719..2696395- go_terms:GO:0005975 functional_description:"Beta-1 3-glucanase (AHRD V1 ***- Q9SYX6_TOBAC); contains Interpro domain(s) IPR000490 Glycoside hydrolase, family 17 "	Solyc01g008610.2.1	Beta-1 3-glucanase (AHRD V1 ***- Q9SYX6_TOBAC); contains Interpro domain(s) IPR000490 Glycoside hydrolase, family 17	GO:0005975		GO:0005975
Solyc01g008620.2.1	0	0	1	13780	NA	Les.3673.1.S1_at	GO:0005515,GO:0008810	Solyc01g008620.2.1 genomic_reference:SL2.40ch01 gene_region:2700728-2702463 transcript_region:SL2.40ch01:2700728..2702463+ go_terms:GO:0005515,GO:0008810 functional_description:"Beta-1 3-glucanase (AHRD V1 ***- Q9SYX6_TOBAC); contains Interpro domain(s) IPR000490 Glycoside hydrolase, family 17 "	Solyc01g008620.2.1	Beta-1 3-glucanase (AHRD V1 ***- Q9SYX6_TOBAC); contains Interpro domain(s) IPR000490 Glycoside hydrolase, family 17	GO:0005975	GO:0005515,GO:0008810	GO:0005515,GO:0005975,GO:0008810
Solyc01g008640.2.1	0	0	1	13780	NA		GO:0019825	Solyc01g008640.2.1 genomic_reference:SL2.40ch01 gene_region:2707156-2708925 transcript_region:SL2.40ch01:2707156..2708925+ go_terms:GO:0019825 functional_description:"Cytochrome P450"	Solyc01g008640.2.1	Cytochrome P450	GO:0020037,GO:0055114	GO:0019825	GO:0019825,GO:0020037,GO:0055114
Solyc01g008650.2.1	2	3	1	13780	-0.666942		GO:0019825	Solyc01g008650.2.1 genomic_reference:SL2.40ch01 gene_region:2712022-2714463 transcript_region:SL2.40ch01:2712022..2714463- go_terms:GO:0019825 functional_description:"Cytochrome P450"	Solyc01g008650.2.1	Cytochrome P450	GO:0020037,GO:0055114	GO:0019825	GO:0019825,GO:0020037,GO:0055114
Solyc01g008660.2.1	98	86	1	13780	0.106466			Solyc01g008660.2.1 genomic_reference:SL2.40ch01 gene_region:2721644-2722893 transcript_region:SL2.40ch01:2721644..2722893- functional_description:"F-box family protein (AHRD V1 ***- B9HCS6_POPTR); contains Interpro domain(s) IPR001810 Cyclin-like F-box "	Solyc01g008660.2.1	F-box family protein (AHRD V1 ***- B9HCS6_POPTR); contains Interpro domain(s) IPR001810 Cyclin-like F-box
Solyc01g008670.2.1	0	0	1	13780	NA		GO:0019825	Solyc01g008670.2.1 genomic_reference:SL2.40ch01 gene_region:2730257-2733401 transcript_region:SL2.40ch01:2730257..2733401- go_terms:GO:0019825 functional_description:"Cytochrome P450"	Solyc01g008670.2.1	Cytochrome P450	GO:0020037,GO:0055114	GO:0019825	GO:0019825,GO:0020037,GO:0055114
Solyc01g008680.2.1	8	0	1	13780	Inf			Solyc01g008680.2.1 genomic_reference:SL2.40ch01 gene_region:2734251-2739609 transcript_region:SL2.40ch01:2734251..2739609- functional_description:"S2 self-incompatibility locus-linked pollen 3.2 protein (AHRD V1 ***- Q7XAE8_PETIN)"	Solyc01g008680.2.1	S2 self-incompatibility locus-linked pollen 3.2 protein (AHRD V1 ***- Q7XAE8_PETIN)
Solyc01g008690.2.1	0	0	1	13780	NA		GO:0005515,GO:0005458	Solyc01g008690.2.1 genomic_reference:SL2.40ch01 gene_region:2740475-2744521 transcript_region:SL2.40ch01:2740475..2744521- go_terms:GO:0005515,GO:0005458 functional_description:"GDP-mannose transporter (AHRD V1 **** B2VUF6_PYRTR)"	Solyc01g008690.2.1	GDP-mannose transporter (AHRD V1 **** B2VUF6_PYRTR)		GO:0005458,GO:0005515	GO:0005458,GO:0005515
Solyc01g008700.2.1	185	162	1	13780	0.109552	LesAffx.24583.1.S1_at		Solyc01g008700.2.1 genomic_reference:SL2.40ch01 gene_region:2746555-2751492 transcript_region:SL2.40ch01:2746555..2751492- functional_description:"cDNA clone 001-102-C05 full insert sequence (AHRD V1 **-- B7E7M9_ORYSJ)"	Solyc01g008700.2.1	cDNA clone 001-102-C05 full insert sequence (AHRD V1 **-- B7E7M9_ORYSJ)
Solyc01g008720.1.1	0	92	0.00941398	274	-Inf		GO:0005975	Solyc01g008720.1.1 evidence_code:10F0H1E0IEG genomic_reference:SL2.40ch01 gene_region:2760070-2763366 transcript_region:SL2.40ch01:2760070..2763366+ go_terms:GO:0005975 functional_description:"Mannan endo-1 4-beta-mannosidase (AHRD V1 ***- A8FDC6_BACP2); contains Interpro domain(s) IPR001547 Glycoside hydrolase, family 5 "	Solyc01g008720.1.1	Mannan endo-1 4-beta-mannosidase (AHRD V1 ***- A8FDC6_BACP2); contains Interpro domain(s) IPR001547 Glycoside hydrolase, family 5	GO:0005975		GO:0005975
Solyc01g008730.2.1	348	256	1	13780	0.360964		GO:0003700	Solyc01g008730.2.1 genomic_reference:SL2.40ch01 gene_region:2765227-2774729 transcript_region:SL2.40ch01:2765227..2774729- go_terms:GO:0003700 functional_description:"BZIP transcription factor (AHRD V1 **** Q9SQK1_TOBAC); contains Interpro domain(s) IPR011616 bZIP transcription factor, bZIP-1 "	Solyc01g008730.2.1	BZIP transcription factor (AHRD V1 **** Q9SQK1_TOBAC); contains Interpro domain(s) IPR011616 bZIP transcription factor, bZIP-1	GO:0006355	GO:0003700	GO:0003700,GO:0006355
Solyc01g008750.1.1	0	0	1	13780	NA		GO:0008270	Solyc01g008750.1.1 evidence_code:10F0H0E0IEG genomic_reference:SL2.40ch01 gene_region:2784887-2788074 transcript_region:SL2.40ch01:2784887..2788074+ go_terms:GO:0008270 functional_description:"cDNA clone J013074B07 full insert sequence (AHRD V1 *--- B7ECA1_ORYSJ); contains Interpro domain(s) IPR004332 Transposase, MuDR, plant "	Solyc01g008750.1.1	cDNA clone J013074B07 full insert sequence (AHRD V1 *--- B7ECA1_ORYSJ); contains Interpro domain(s) IPR004332 Transposase, MuDR, plant	GO:0008270		GO:0008270
Solyc01g008760.2.1	72	30	1	13780	1.18106			Solyc01g008760.2.1 genomic_reference:SL2.40ch01 gene_region:2789896-2794057 transcript_region:SL2.40ch01:2789896..2794057+ functional_description:"Genomic DNA chromosome 5 P1 clone MUB3 (AHRD V1 *-*- Q9FLF2_ARATH)"	Solyc01g008760.2.1	Genomic DNA chromosome 5 P1 clone MUB3 (AHRD V1 *-*- Q9FLF2_ARATH)
Solyc01g008770.2.1	1272	1403	1	13780	-0.223396		GO:0035091,GO:0005100	Solyc01g008770.2.1 genomic_reference:SL2.40ch01 gene_region:2797441-2815705 transcript_region:SL2.40ch01:2797441..2815705+ go_terms:GO:0035091,GO:0005100 functional_description:"Rho GTPase activating protein 12 (AHRD V1 *--* Q6P4P5_DANRE); contains Interpro domain(s) IPR000198 RhoGAP "	Solyc01g008770.2.1	Rho GTPase activating protein 12 (AHRD V1 *--* Q6P4P5_DANRE); contains Interpro domain(s) IPR000198 RhoGAP	GO:0005622	GO:0005100,GO:0035091	GO:0005100,GO:0005622,GO:0035091
Solyc01g008780.2.1	336	229	1	13780	0.471134	Les.4740.1.S1_at		Solyc01g008780.2.1 genomic_reference:SL2.40ch01 gene_region:2821916-2823182 transcript_region:SL2.40ch01:2821916..2823182+ functional_description:"Phospholipase A22 (AHRD V1 ***- B9SJ74_RICCO); contains Interpro domain(s) IPR016090 Phospholipase A2 "	Solyc01g008780.2.1	Phospholipase A22 (AHRD V1 ***- B9SJ74_RICCO); contains Interpro domain(s) IPR016090 Phospholipase A2
Solyc01g008790.2.1	1259	1514	1	13780	-0.348066		GO:0016788	Solyc01g008790.2.1 genomic_reference:SL2.40ch01 gene_region:2826378-2831040 transcript_region:SL2.40ch01:2826378..2831040+ go_terms:GO:0016788 functional_description:"Phosphoesterase family protein (AHRD V1 ***- D7LEV5_ARALY); contains Interpro domain(s) IPR007312 Phosphoesterase "	Solyc01g008790.2.1	Phosphoesterase family protein (AHRD V1 ***- D7LEV5_ARALY); contains Interpro domain(s) IPR007312 Phosphoesterase	GO:0016788		GO:0016788
Solyc01g008800.1.1	75	41	1	13780	0.789287		GO:0004872	Solyc01g008800.1.1 evidence_code:10F0H1E1IEG genomic_reference:SL2.40ch01 gene_region:2831445-2836597 transcript_region:SL2.40ch01:2831445..2836597- go_terms:GO:0004872 functional_description:"Tir-nbs-lrr, resistance protein"	Solyc01g008800.1.1	Tir-nbs-lrr, resistance protein	GO:0005515,GO:0006915,GO:0006952,GO:0031224	GO:0004872	GO:0004872,GO:0005515,GO:0006915,GO:0006952,GO:0031224
Solyc01g008810.2.1	314	264	1	13780	0.168247	LesAffx.60297.1.S1_at	GO:0008270	Solyc01g008810.2.1 genomic_reference:SL2.40ch01 gene_region:2836943-2840362 transcript_region:SL2.40ch01:2836943..2840362- go_terms:GO:0008270 functional_description:"Zinc finger family protein (AHRD V1 **-- D7LZ79_ARALY); contains Interpro domain(s) IPR018957 Zinc finger, C3HC4 RING-type "	Solyc01g008810.2.1	Zinc finger family protein (AHRD V1 **-- D7LZ79_ARALY); contains Interpro domain(s) IPR018957 Zinc finger, C3HC4 RING-type	GO:0008270		GO:0008270
Solyc01g008820.2.1	511	723	1	13780	-0.582652	LesAffx.63367.1.S1_at	GO:0005515,GO:0042500	Solyc01g008820.2.1 genomic_reference:SL2.40ch01 gene_region:2843927-2849931 transcript_region:SL2.40ch01:2843927..2849931+ go_terms:GO:0005515,GO:0042500 functional_description:"Signal peptide peptidase family protein (AHRD V1 ***- D7LQE4_ARALY); contains Interpro domain(s) IPR007369 Peptidase A22B, signal peptide peptidase "	Solyc01g008820.2.1	Signal peptide peptidase family protein (AHRD V1 ***- D7LQE4_ARALY); contains Interpro domain(s) IPR007369 Peptidase A22B, signal peptide peptidase	GO:0016021	GO:0005515,GO:0042500	GO:0005515,GO:0016021,GO:0042500
Solyc01g008830.1.1	170	47	1	13780	1.77282		GO:0005576,GO:0055114	Solyc01g008830.1.1 evidence_code:10F0H1E0IEG genomic_reference:SL2.40ch01 gene_region:2854277-2862504 transcript_region:SL2.40ch01:2854277..2862504+ go_terms:GO:0005576,GO:0055114 functional_description:"L-ascorbate oxidase (AHRD V1 ***- B9HQ45_POPTR); contains Interpro domain(s) IPR017760 L-ascorbate oxidase, plants "	Solyc01g008830.1.1	L-ascorbate oxidase (AHRD V1 ***- B9HQ45_POPTR); contains Interpro domain(s) IPR017760 L-ascorbate oxidase, plants	GO:0005576,GO:0055114		GO:0005576,GO:0055114
Solyc01g008840.2.1	1231	1402	1	13780	-0.269635		GO:0003714	Solyc01g008840.2.1 genomic_reference:SL2.40ch01 gene_region:2864398-2872190 transcript_region:SL2.40ch01:2864398..2872190+ go_terms:GO:0003714 functional_description:"COP9 signalosome complex subunit 2 (AHRD V1 ***- B6TIW9_MAIZE); contains Interpro domain(s) IPR013143 PCI/PINT associated module "	Solyc01g008840.2.1	COP9 signalosome complex subunit 2 (AHRD V1 ***- B6TIW9_MAIZE); contains Interpro domain(s) IPR013143 PCI/PINT associated module		GO:0003714	GO:0003714
Solyc01g008850.2.1	2425	1422	1	13780	0.688084	Les.4684.1.S1_at	GO:0006468,GO:0007165	Solyc01g008850.2.1 genomic_reference:SL2.40ch01 gene_region:2877780-2883889 transcript_region:SL2.40ch01:2877780..2883889+ go_terms:GO:0006468,GO:0007165 functional_description:"CBL-interacting protein kinase 18 (AHRD V1 ***- C4P7W7_VITVI); contains Interpro domain(s) IPR002290 Serine/threonine protein kinase "	Solyc01g008850.2.1	CBL-interacting protein kinase 18 (AHRD V1 ***- C4P7W7_VITVI); contains Interpro domain(s) IPR002290 Serine/threonine protein kinase	GO:0006468,GO:0007165		GO:0006468,GO:0007165
Solyc01g008860.1.1	0	2	1	13780	-Inf		GO:0005515,GO:0004674	Solyc01g008860.1.1 evidence_code:10F0H1E0IEG genomic_reference:SL2.40ch01 gene_region:2886127-2888662 transcript_region:SL2.40ch01:2886127..2888662- go_terms:GO:0005515,GO:0004674 functional_description:"ATP binding / serine-threonine kinase (AHRD V1 **** C5DB71_VITVI); contains Interpro domain(s) IPR002290 Serine/threonine protein kinase "	Solyc01g008860.1.1	ATP binding / serine-threonine kinase (AHRD V1 **** C5DB71_VITVI); contains Interpro domain(s) IPR002290 Serine/threonine protein kinase	GO:0006468	GO:0004674,GO:0005515	GO:0004674,GO:0005515,GO:0006468
Solyc01g008880.1.1	2	18	1	13780	-3.2519		GO:0003677	Solyc01g008880.1.1 evidence_code:10F0H0E0IEG genomic_reference:SL2.40ch01 gene_region:2900649-2901248 transcript_region:SL2.40ch01:2900649..2901248- go_terms:GO:0003677 functional_description:"Ethylene responsive transcription factor 1b (AHRD V1 *-*- C0J9I8_9ROSA); contains Interpro domain(s) IPR001471 Pathogenesis-related transcriptional factor and ERF, DNA-binding "	Solyc01g008880.1.1	Ethylene responsive transcription factor 1b (AHRD V1 *-*- C0J9I8_9ROSA); contains Interpro domain(s) IPR001471 Pathogenesis-related transcriptional factor and ERF, DNA-binding	GO:0003677,GO:0006355	GO:0003677	GO:0003677,GO:0006355
Solyc01g008890.2.1	355	294	1	13780	0.190024		GO:0003677,GO:0006355	Solyc01g008890.2.1 genomic_reference:SL2.40ch01 gene_region:2910164-2911724 transcript_region:SL2.40ch01:2910164..2911724- go_terms:GO:0003677,GO:0006355 functional_description:"Ethylene responsive transcription factor 2a (AHRD V1 *-*- C0J9I7_9ROSA); contains Interpro domain(s) IPR001471 Pathogenesis-related transcriptional factor and ERF, DNA-binding "	Solyc01g008890.2.1	Ethylene responsive transcription factor 2a (AHRD V1 *-*- C0J9I7_9ROSA); contains Interpro domain(s) IPR001471 Pathogenesis-related transcriptional factor and ERF, DNA-binding	GO:0003677,GO:0006355		GO:0003677,GO:0006355
Solyc01g008900.2.1	100	110	1	13780	-0.219483		GO:0008152	Solyc01g008900.2.1 genomic_reference:SL2.40ch01 gene_region:2920931-2926342 transcript_region:SL2.40ch01:2920931..2926342+ go_terms:GO:0008152 functional_description:"Genomic DNA chromosome 3 P1 clone MJL14 (AHRD V1 **-- Q9LJG2_ARATH); contains Interpro domain(s) IPR001926 Pyridoxal phosphate-dependent enzyme, beta subunit "	Solyc01g008900.2.1	Genomic DNA chromosome 3 P1 clone MJL14 (AHRD V1 **-- Q9LJG2_ARATH); contains Interpro domain(s) IPR001926 Pyridoxal phosphate-dependent enzyme, beta subunit	GO:0008152		GO:0008152
Solyc01g008910.2.1	134	155	1	13780	-0.292015		GO:0003700	Solyc01g008910.2.1 genomic_reference:SL2.40ch01 gene_region:2935721-2937612 transcript_region:SL2.40ch01:2935721..2937612+ go_terms:GO:0003700 functional_description:"Scarecrow transcription factor family protein (AHRD V1 **-* D7MIP9_ARALY); contains Interpro domain(s) IPR005202 GRAS transcription factor "	Solyc01g008910.2.1	Scarecrow transcription factor family protein (AHRD V1 **-* D7MIP9_ARALY); contains Interpro domain(s) IPR005202 GRAS transcription factor		GO:0003700	GO:0003700
Solyc01g008920.2.1	201	121	1	13780	0.650209	LesAffx.48370.1.S1_at; LesAffx.48370.2.A1_at; LesAffx.48370.2.S1_at	GO:0008152	Solyc01g008920.2.1 genomic_reference:SL2.40ch01 gene_region:2941572-2947566 transcript_region:SL2.40ch01:2941572..2947566+ go_terms:GO:0008152 functional_description:"NAD dependent epimerase/dehydratase family protein expressed (AHRD V1 **-- Q10L97_ORYSJ); contains Interpro domain(s) IPR013120 Male sterility, NAD-binding "	Solyc01g008920.2.1	NAD dependent epimerase/dehydratase family protein expressed (AHRD V1 **-- Q10L97_ORYSJ); contains Interpro domain(s) IPR013120 Male sterility, NAD-binding	GO:0008152		GO:0008152
Solyc01g008930.2.1	358	228	1	13780	0.568946	LesAffx.5776.1.S1_at	GO:0050619	Solyc01g008930.2.1 genomic_reference:SL2.40ch01 gene_region:2948574-2955890 transcript_region:SL2.40ch01:2948574..2955890- go_terms:GO:0050619 functional_description:"Phycoerythrobilin ferredoxin oxidoreductase (AHRD V1 **** Q6E5A3_MAIZE); contains Interpro domain(s) IPR009249 Ferredoxin-dependent bilin reductase "	Solyc01g008930.2.1	Phycoerythrobilin ferredoxin oxidoreductase (AHRD V1 **** Q6E5A3_MAIZE); contains Interpro domain(s) IPR009249 Ferredoxin-dependent bilin reductase	GO:0055114	GO:0050619	GO:0050619,GO:0055114
Solyc01g008940.2.1	0	10	1	13780	-Inf			Solyc01g008940.2.1 genomic_reference:SL2.40ch01 gene_region:2958618-2958992 transcript_region:SL2.40ch01:2958618..2958992+ functional_description:"Anther protein (AHRD V1 ***- Q8RX90_TOBAC)"	Solyc01g008940.2.1	Anther protein (AHRD V1 ***- Q8RX90_TOBAC)
Solyc01g008950.2.1	1828	1605	1	13780	0.105713	Les.3133.1.S1_at; Les.3133.2.S1_x_at	GO:0005509	Solyc01g008950.2.1 genomic_reference:SL2.40ch01 gene_region:2960056-2963201 transcript_region:SL2.40ch01:2960056..2963201- go_terms:GO:0005509 functional_description:"Calmodulin 5/6/7/8-like protein (AHRD V1 ***- Q3HVL6_SOLTU); contains Interpro domain(s) IPR011992 EF-Hand type "	Solyc01g008950.2.1	Calmodulin 5/6/7/8-like protein (AHRD V1 ***- Q3HVL6_SOLTU); contains Interpro domain(s) IPR011992 EF-Hand type	GO:0005509		GO:0005509
Solyc01g008960.2.1	7299	10928	1	13780	-0.664238	Les.2905.1.S1_at	GO:0019899	Solyc01g008960.2.1 genomic_reference:SL2.40ch01 gene_region:2976372-2984961 transcript_region:SL2.40ch01:2976372..2984961+ go_terms:GO:0019899 functional_description:"Argonaute 4-like protein (AHRD V1 ***- D5FQ91_PELHO); contains Interpro domain(s) IPR003165 Stem cell self-renewal protein Piwi "	Solyc01g008960.2.1	Argonaute 4-like protein (AHRD V1 ***- D5FQ91_PELHO); contains Interpro domain(s) IPR003165 Stem cell self-renewal protein Piwi	GO:0003676	GO:0019899	GO:0003676,GO:0019899
Solyc01g008970.2.1	5508	5038	1	13780	0.0466981	LesAffx.69865.1.S1_at	GO:0003676,GO:0000166	Solyc01g008970.2.1 genomic_reference:SL2.40ch01 gene_region:2988194-2990000 transcript_region:SL2.40ch01:2988194..2990000- go_terms:GO:0003676,GO:0000166 functional_description:"Heterogeneous nuclear ribonucleoprotein A3-like protein 2 (AHRD V1 *--- B6TV58_MAIZE); contains Interpro domain(s) IPR000504 RNA recognition motif, RNP-1 "	Solyc01g008970.2.1	Heterogeneous nuclear ribonucleoprotein A3-like protein 2 (AHRD V1 *--- B6TV58_MAIZE); contains Interpro domain(s) IPR000504 RNA recognition motif, RNP-1	GO:0000166,GO:0003676		GO:0000166,GO:0003676
Solyc01g008980.2.1	94	68	1	13780	0.385147		GO:0006355	Solyc01g008980.2.1 genomic_reference:SL2.40ch01 gene_region:2995054-2999268 transcript_region:SL2.40ch01:2995054..2999268+ go_terms:GO:0006355 functional_description:"BZIP transcription factor (AHRD V1 **-- Q32WR6_MALDO); contains Interpro domain(s) IPR011616 bZIP transcription factor, bZIP-1 "	Solyc01g008980.2.1	BZIP transcription factor (AHRD V1 **-- Q32WR6_MALDO); contains Interpro domain(s) IPR011616 bZIP transcription factor, bZIP-1	GO:0006355		GO:0006355
Solyc01g008990.2.1	308	266	1	13780	0.129525		GO:0005515	Solyc01g008990.2.1 genomic_reference:SL2.40ch01 gene_region:3003153-3007525 transcript_region:SL2.40ch01:3003153..3007525+ go_terms:GO:0005515 functional_description:"THO complex subunit 7 homolog (AHRD V1 ***- B5XFL3_SALSA); contains Interpro domain(s) IPR018018 Tho complex subunit 7 "	Solyc01g008990.2.1	THO complex subunit 7 homolog (AHRD V1 ***- B5XFL3_SALSA); contains Interpro domain(s) IPR018018 Tho complex subunit 7		GO:0005515	GO:0005515
Solyc01g009000.2.1	1646	1237	1	13780	0.330139	LesAffx.67929.1.S1_at	GO:0005515	Solyc01g009000.2.1 genomic_reference:SL2.40ch01 gene_region:3012133-3013463 transcript_region:SL2.40ch01:3012133..3013463+ go_terms:GO:0005515 functional_description:"RING finger protein 6 (AHRD V1 *--- RNF6_HUMAN); contains Interpro domain(s) IPR018957 Zinc finger, C3HC4 RING-type "	Solyc01g009000.2.1	RING finger protein 6 (AHRD V1 *--- RNF6_HUMAN); contains Interpro domain(s) IPR018957 Zinc finger, C3HC4 RING-type	GO:0008270	GO:0005515	GO:0005515,GO:0008270
Solyc01g009010.2.1	264	229	1	13780	0.123211	Les.601.1.S1_at	GO:0016114,GO:0016310	Solyc01g009010.2.1 genomic_reference:SL2.40ch01 gene_region:3014153-3020442 transcript_region:SL2.40ch01:3014153..3020442+ go_terms:GO:0016114,GO:0016310 functional_description:"4-diphosphocytidyl-2-C-methyl-D-erythritol kinase (AHRD V1 ***- A4USB3_NICBE); contains Interpro domain(s) IPR004424 4-diphosphocytidyl-2C-methyl-D-erythritol kinase "	Solyc01g009010.2.1	4-diphosphocytidyl-2-C-methyl-D-erythritol kinase (AHRD V1 ***- A4USB3_NICBE); contains Interpro domain(s) IPR004424 4-diphosphocytidyl-2C-methyl-D-erythritol kinase	GO:0016114,GO:0016310		GO:0016114,GO:0016310
Solyc01g009020.2.1	1382	1355	1	13780	-0.0535146	Les.3538.1.S1_at	GO:0004869,GO:0050897	Solyc01g009020.2.1 genomic_reference:SL2.40ch01 gene_region:3021936-3024369 transcript_region:SL2.40ch01:3021936..3024369- go_terms:GO:0004869,GO:0050897 functional_description:"Cysteine proteinase inhibitor (AHRD V1 **** Q2VY67_9ERIC); contains Interpro domain(s) IPR000010 Proteinase inhibitor I25, cystatin "	Solyc01g009020.2.1	Cysteine proteinase inhibitor (AHRD V1 **** Q2VY67_9ERIC); contains Interpro domain(s) IPR000010 Proteinase inhibitor I25, cystatin	GO:0004869	GO:0004869,GO:0050897	GO:0004869,GO:0050897
Solyc01g009030.2.1	399	405	1	13780	-0.103513			Solyc01g009030.2.1 genomic_reference:SL2.40ch01 gene_region:3025820-3038891 transcript_region:SL2.40ch01:3025820..3038891+ functional_description:"Nuclear control of ATPase protein (AHRD V1 *--- C9SK53_VERA1); contains Interpro domain(s) IPR013946 Nuclear control of ATP synthase 2 "	Solyc01g009030.2.1	Nuclear control of ATPase protein (AHRD V1 *--- C9SK53_VERA1); contains Interpro domain(s) IPR013946 Nuclear control of ATP synthase 2
Solyc01g009040.2.1	34	81	1	13780	-1.33437	LesAffx.4297.1.S1_at	GO:0016538	Solyc01g009040.2.1 genomic_reference:SL2.40ch01 gene_region:3041736-3044740 transcript_region:SL2.40ch01:3041736..3044740+ go_terms:GO:0016538 functional_description:"Cyclin B1 (AHRD V1 **** Q9LD02_TOBAC); contains Interpro domain(s) IPR014400 Cyclin, A/B/D/E "	Solyc01g009040.2.1	Cyclin B1 (AHRD V1 **** Q9LD02_TOBAC); contains Interpro domain(s) IPR014400 Cyclin, A/B/D/E	GO:0005634	GO:0016538	GO:0005634,GO:0016538
Solyc01g009050.2.1	604	671	1	13780	-0.233744		GO:0032324,GO:0006777	Solyc01g009050.2.1 genomic_reference:SL2.40ch01 gene_region:3045561-3064835 transcript_region:SL2.40ch01:3045561..3064835- go_terms:GO:0032324,GO:0006777 functional_description:"Molybdenum cofactor biosynthesis protein (AHRD V1 ***- Q309F9_MAIZE); contains Interpro domain(s) IPR005110 MoeA, N-terminal, domain I and II "	Solyc01g009050.2.1	Molybdenum cofactor biosynthesis protein (AHRD V1 ***- Q309F9_MAIZE); contains Interpro domain(s) IPR005110 MoeA, N-terminal, domain I and II	GO:0006777,GO:0032324		GO:0006777,GO:0032324
Solyc01g009060.2.1	362	452	1	13780	-0.402312		GO:0042802	Solyc01g009060.2.1 genomic_reference:SL2.40ch01 gene_region:3067813-3074739 transcript_region:SL2.40ch01:3067813..3074739+ go_terms:GO:0042802 functional_description:"BTB/POZ domain containing protein expressed (AHRD V1 ***- Q10C73_ORYSJ); contains Interpro domain(s) IPR013089 Kelch related "	Solyc01g009060.2.1	BTB/POZ domain containing protein expressed (AHRD V1 ***- Q10C73_ORYSJ); contains Interpro domain(s) IPR013089 Kelch related	GO:0005515	GO:0042802	GO:0005515,GO:0042802
Solyc01g009070.2.1	463	332	1	13780	0.39785	Les.1495.1.S1_at	GO:0003700	Solyc01g009070.2.1 genomic_reference:SL2.40ch01 gene_region:3075589-3080069 transcript_region:SL2.40ch01:3075589..3080069- go_terms:GO:0003700 functional_description:"MYB transcription factor (AHRD V1 **-* Q9FR97_ARATH); contains Interpro domain(s) IPR015495 Myb transcription factor "	Solyc01g009070.2.1	MYB transcription factor (AHRD V1 **-* Q9FR97_ARATH); contains Interpro domain(s) IPR015495 Myb transcription factor	GO:0003677,GO:0045449	GO:0003700	GO:0003677,GO:0003700,GO:0045449
Solyc01g009080.2.1	225	146	1	13780	0.541977			Solyc01g009080.2.1 genomic_reference:SL2.40ch01 gene_region:3091052-3093978 transcript_region:SL2.40ch01:3091052..3093978+ functional_description:"FHA domain containing protein (AHRD V1 ***- B6TP39_MAIZE); contains Interpro domain(s) IPR000253 Forkhead-associated "	Solyc01g009080.2.1	FHA domain containing protein (AHRD V1 ***- B6TP39_MAIZE); contains Interpro domain(s) IPR000253 Forkhead-associated
Solyc01g009090.2.1	1008	1426	1	13780	-0.582458		GO:0005515,GO:0003700	Solyc01g009090.2.1 genomic_reference:SL2.40ch01 gene_region:3095457-3108637 transcript_region:SL2.40ch01:3095457..3108637- go_terms:GO:0005515,GO:0003700 functional_description:"Serrate RNA effector molecule homolog (AHRD V1 *-*- SRRT_DROWI)"	Solyc01g009090.2.1	Serrate RNA effector molecule homolog (AHRD V1 *-*- SRRT_DROWI)	GO:0005622	GO:0003700,GO:0005515	GO:0003700,GO:0005515,GO:0005622
Solyc01g009100.2.1	961	729	1	13780	0.316638	Les.4001.1.S1_at	GO:0003735,GO:0030627	Solyc01g009100.2.1 genomic_reference:SL2.40ch01 gene_region:3112345-3115591 transcript_region:SL2.40ch01:3112345..3115591+ go_terms:GO:0003735,GO:0030627 functional_description:"Ribosomal protein L30 (AHRD V1 ***- B3TLP4_ELAGV); contains Interpro domain(s) IPR000231 Ribosomal protein L30e "	Solyc01g009100.2.1	Ribosomal protein L30 (AHRD V1 ***- B3TLP4_ELAGV); contains Interpro domain(s) IPR000231 Ribosomal protein L30e	GO:0005840	GO:0003735,GO:0030627	GO:0003735,GO:0005840,GO:0030627
Solyc01g009110.2.1	153	129	1	13780	0.164181		GO:0005634	Solyc01g009110.2.1 genomic_reference:SL2.40ch01 gene_region:3123209-3125706 transcript_region:SL2.40ch01:3123209..3125706- go_terms:GO:0005634 functional_description:"Histone deacetylase family protein expressed (AHRD V1 ***- Q2QWU2_ORYSJ); contains Interpro domain(s) IPR000286 Histone deacetylase superfamily "	Solyc01g009110.2.1	Histone deacetylase family protein expressed (AHRD V1 ***- Q2QWU2_ORYSJ); contains Interpro domain(s) IPR000286 Histone deacetylase superfamily	GO:0005634		GO:0005634
Solyc01g009120.2.1	76	67	1	13780	0.099859		GO:0005634	Solyc01g009120.2.1 genomic_reference:SL2.40ch01 gene_region:3135993-3143714 transcript_region:SL2.40ch01:3135993..3143714- go_terms:GO:0005634 functional_description:"Histone deacetylase family protein expressed (AHRD V1 ***- Q2QWU2_ORYSJ); contains Interpro domain(s) IPR000286 Histone deacetylase superfamily "	Solyc01g009120.2.1	Histone deacetylase family protein expressed (AHRD V1 ***- Q2QWU2_ORYSJ); contains Interpro domain(s) IPR000286 Histone deacetylase superfamily	GO:0005634		GO:0005634
Solyc01g009150.2.1	108	104	1	13780	-0.0275316			Solyc01g009150.2.1 genomic_reference:SL2.40ch01 gene_region:3166875-3171384 transcript_region:SL2.40ch01:3166875..3171384+ functional_description:"Glycosyl hydrolase (Fragment) (AHRD V1 *-*- D9ZCE7_9CARY)"	Solyc01g009150.2.1	Glycosyl hydrolase (Fragment) (AHRD V1 *-*- D9ZCE7_9CARY)
Solyc01g009160.2.1	526	232	1	13780	1.09896			Solyc01g009160.2.1 genomic_reference:SL2.40ch01 gene_region:3172415-3173564 transcript_region:SL2.40ch01:3172415..3173564- functional_description:"Harpin-induced protein-like (Fragment) (AHRD V1 **-- D2CFH8_COFAR); contains Interpro domain(s) IPR010847 Harpin-induced 1 "	Solyc01g009160.2.1	Harpin-induced protein-like (Fragment) (AHRD V1 **-- D2CFH8_COFAR); contains Interpro domain(s) IPR010847 Harpin-induced 1
Solyc01g009170.2.1	1120	893	1	13780	0.244787	Les.3471.1.S1_at	GO:0005515,GO:0003700	Solyc01g009170.2.1 genomic_reference:SL2.40ch01 gene_region:3203718-3206211 transcript_region:SL2.40ch01:3203718..3206211- go_terms:GO:0005515,GO:0003700 functional_description:"Ethylene insensitive 3 class transcription factor (AHRD V1 **** D5L146_MALDO); contains Interpro domain(s) IPR006957 Ethylene insensitive 3 "	Solyc01g009170.2.1	Ethylene insensitive 3 class transcription factor (AHRD V1 **** D5L146_MALDO); contains Interpro domain(s) IPR006957 Ethylene insensitive 3	GO:0005634	GO:0003700,GO:0005515	GO:0003700,GO:0005515,GO:0005634
Solyc01g009180.2.1	697	741	1	13780	-0.170294		GO:0008705	Solyc01g009180.2.1 genomic_reference:SL2.40ch01 gene_region:3229107-3234908 transcript_region:SL2.40ch01:3229107..3234908+ go_terms:GO:0008705 functional_description:"5-methyltetrahydropteroyltriglutamate--homocysteine methyltransferase (AHRD V1 ***- B6UF55_MAIZE); contains Interpro domain(s) IPR006276 5-methyltetrahydropteroyltriglutamate--homocysteine S-methyltransferase "	Solyc01g009180.2.1	5-methyltetrahydropteroyltriglutamate--homocysteine methyltransferase (AHRD V1 ***- B6UF55_MAIZE); contains Interpro domain(s) IPR006276 5-methyltetrahydropteroyltriglutamate--homocysteine S-methyltransferase	GO:0008652,GO:0009086	GO:0008705	GO:0008652,GO:0008705,GO:0009086
Solyc01g009190.1.1	0	2	1	13780	-Inf		GO:0005515,GO:0003725	Solyc01g009190.1.1 evidence_code:10F0H0E0IEG genomic_reference:SL2.40ch01 gene_region:3237158-3239698 transcript_region:SL2.40ch01:3237158..3239698+ go_terms:GO:0005515,GO:0003725 functional_description:"Double-stranded RNA binding protein (AHRD V1 *-** A9T6E4_PHYPA); contains Interpro domain(s) IPR001159 Double-stranded RNA binding "	Solyc01g009190.1.1	Double-stranded RNA binding protein (AHRD V1 *-** A9T6E4_PHYPA); contains Interpro domain(s) IPR001159 Double-stranded RNA binding	GO:0005622	GO:0003725,GO:0005515	GO:0003725,GO:0005515,GO:0005622
Solyc01g009200.2.1	174	107	1	13780	0.619497			Solyc01g009200.2.1 genomic_reference:SL2.40ch01 gene_region:3240198-3241560 transcript_region:SL2.40ch01:3240198..3241560- functional_description:"Restricted tev movement 2 (AHRD V1 *--- D5K219_ARATH); contains Interpro domain(s) IPR008978 HSP20-like chaperone "	Solyc01g009200.2.1	Restricted tev movement 2 (AHRD V1 *--- D5K219_ARATH); contains Interpro domain(s) IPR008978 HSP20-like chaperone
Solyc01g009220.2.1	34	18	1	13780	0.835558			Solyc01g009220.2.1 genomic_reference:SL2.40ch01 gene_region:3246119-3247795 transcript_region:SL2.40ch01:3246119..3247795- functional_description:"Restricted tev movement 2 (AHRD V1 *--- D5K205_ARATH); contains Interpro domain(s) IPR008978 HSP20-like chaperone "	Solyc01g009220.2.1	Restricted tev movement 2 (AHRD V1 *--- D5K205_ARATH); contains Interpro domain(s) IPR008978 HSP20-like chaperone
Solyc01g009230.2.1	342	528	1	13780	-0.708521		GO:0009055,GO:0051536,GO:0006468,GO:0050660,GO:0055114	Solyc01g009230.2.1 genomic_reference:SL2.40ch01 gene_region:3253891-3262099 transcript_region:SL2.40ch01:3253891..3262099+ go_terms:GO:0009055,GO:0051536,GO:0006468,GO:0050660,GO:0055114 functional_description:"Xanthine dehydrogenase/oxidase (AHRD V1 ***- A9YL93_RABIT); contains Interpro domain(s) IPR016208 Aldehyde oxidase/xanthine dehydrogenase "	Solyc01g009230.2.1	Xanthine dehydrogenase/oxidase (AHRD V1 ***- A9YL93_RABIT); contains Interpro domain(s) IPR016208 Aldehyde oxidase/xanthine dehydrogenase	GO:0006468,GO:0009055,GO:0050660,GO:0051536,GO:0055114		GO:0006468,GO:0009055,GO:0050660,GO:0051536,GO:0055114
Solyc01g009240.2.1	6	4	1	13780	0.502983		GO:0005975	Solyc01g009240.2.1 genomic_reference:SL2.40ch01 gene_region:3269096-3273535 transcript_region:SL2.40ch01:3269096..3273535+ go_terms:GO:0005975 functional_description:"Beta-D-glucosidase (AHRD V1 ***- O82074_TROMA); contains Interpro domain(s) IPR001764 Glycoside hydrolase, family 3, N-terminal "	Solyc01g009240.2.1	Beta-D-glucosidase (AHRD V1 ***- O82074_TROMA); contains Interpro domain(s) IPR001764 Glycoside hydrolase, family 3, N-terminal	GO:0005975		GO:0005975
Solyc01g009250.2.1	9	5	1	13780	0.766018			Solyc01g009250.2.1 genomic_reference:SL2.40ch01 gene_region:3278676-3279403 transcript_region:SL2.40ch01:3278676..3279403- functional_description:"Unknown Protein (AHRD V1)"	Solyc01g009250.2.1	Unknown Protein (AHRD V1)
Solyc01g009260.1.1	0	0	1	13780	NA			Solyc01g009260.1.1 evidence_code:10F0H1E0IEG genomic_reference:SL2.40ch01 gene_region:3288675-3290090 transcript_region:SL2.40ch01:3288675..3290090+ functional_description:"60S ribosomal protein L5, mitochondrial (AHRD V1 *-*- RM05_SOLTU)"	Solyc01g009260.1.1	60S ribosomal protein L5, mitochondrial (AHRD V1 *-*- RM05_SOLTU)
Solyc01g009270.1.1	0	0	1	13780	NA			Solyc01g009270.1.1 evidence_code:10F0H0E0IEG genomic_reference:SL2.40ch01 gene_region:3291820-3293241 transcript_region:SL2.40ch01:3291820..3293241- functional_description:"Unknown Protein (AHRD V1)"	Solyc01g009270.1.1	Unknown Protein (AHRD V1)
Solyc01g009280.2.1	892	887	1	13780	-0.0738698	Les.5393.1.A1_at; Les.5393.1.S1_at	GO:0004722,GO:0005515	Solyc01g009280.2.1 genomic_reference:SL2.40ch01 gene_region:3302809-3320461 transcript_region:SL2.40ch01:3302809..3320461- go_terms:GO:0004722,GO:0005515 functional_description:"Serine/threonine-protein phosphatase (AHRD V1 **** D7LGU6_ARALY); contains Interpro domain(s) IPR012391 Serine/threonine protein phosphatase, BSU1 "	Solyc01g009280.2.1	Serine/threonine-protein phosphatase (AHRD V1 **** D7LGU6_ARALY); contains Interpro domain(s) IPR012391 Serine/threonine protein phosphatase, BSU1	GO:0005515,GO:0006265,GO:0016787,GO:0030145	GO:0004722,GO:0005515	GO:0004722,GO:0005515,GO:0006265,GO:0016787,GO:0030145
Solyc01g009290.2.1	250	271	1	13780	-0.198344		GO:0005515,GO:0051736	Solyc01g009290.2.1 genomic_reference:SL2.40ch01 gene_region:3323813-3335853 transcript_region:SL2.40ch01:3323813..3335853- go_terms:GO:0005515,GO:0051736 functional_description:"Polyribonucleotide 5&apos;-hydroxyl-kinase Clp1 (AHRD V1 **** CLP1_CHICK); contains Interpro domain(s) IPR010655 Pre-mRNA cleavage complex II Clp1 "	Solyc01g009290.2.1	Polyribonucleotide 5&apos;-hydroxyl-kinase Clp1 (AHRD V1 **** CLP1_CHICK); contains Interpro domain(s) IPR010655 Pre-mRNA cleavage complex II Clp1		GO:0005515,GO:0051736	GO:0005515,GO:0051736
Solyc01g009300.2.1	2237	1416	1	13780	0.577765		GO:0005515,GO:0016301	Solyc01g009300.2.1 genomic_reference:SL2.40ch01 gene_region:3337312-3344788 transcript_region:SL2.40ch01:3337312..3344788- go_terms:GO:0005515,GO:0016301 functional_description:"Serine/threonine kinase (AHRD V1 *-** C4QNN2_SCHMA); contains Interpro domain(s) IPR002290 Serine/threonine protein kinase "	Solyc01g009300.2.1	Serine/threonine kinase (AHRD V1 *-** C4QNN2_SCHMA); contains Interpro domain(s) IPR002290 Serine/threonine protein kinase	GO:0006468	GO:0005515,GO:0016301	GO:0005515,GO:0006468,GO:0016301
Solyc01g009310.2.1	2952	1569	1	13780	0.829868	Les.4060.1.S1_at	GO:0047598,GO:0009918	Solyc01g009310.2.1 genomic_reference:SL2.40ch01 gene_region:3485878-3495206 transcript_region:SL2.40ch01:3485878..3495206+ go_terms:GO:0047598,GO:0009918 functional_description:"Sterol reductase (AHRD V1 **** A8IA67_CHLRE); contains Interpro domain(s) IPR001171 Ergosterol biosynthesis ERG4/ERG24 "	Solyc01g009310.2.1	Sterol reductase (AHRD V1 **** A8IA67_CHLRE); contains Interpro domain(s) IPR001171 Ergosterol biosynthesis ERG4/ERG24	GO:0016020	GO:0009918,GO:0047598	GO:0009918,GO:0016020,GO:0047598
Solyc01g009320.1.1	0	0	1	13780	NA		GO:0004842	Solyc01g009320.1.1 evidence_code:10F0H1E0IEG genomic_reference:SL2.40ch01 gene_region:3500773-3502283 transcript_region:SL2.40ch01:3500773..3502283- go_terms:GO:0004842 functional_description:"U-box domain-containing protein 24 (AHRD V1 ***- D7LAS1_ARALY); contains Interpro domain(s) IPR003613 U box domain "	Solyc01g009320.1.1	U-box domain-containing protein 24 (AHRD V1 ***- D7LAS1_ARALY); contains Interpro domain(s) IPR003613 U box domain	GO:0000151,GO:0005488	GO:0004842	GO:0000151,GO:0004842,GO:0005488
Solyc01g009330.1.1	0	0	1	13780	NA		GO:0004842	Solyc01g009330.1.1 evidence_code:10F0H1E0IEG genomic_reference:SL2.40ch01 gene_region:3515178-3516458 transcript_region:SL2.40ch01:3515178..3516458- go_terms:GO:0004842 functional_description:"U-box domain-containing protein (AHRD V1 ***- D7LU64_ARALY); contains Interpro domain(s) IPR003613 U box domain "	Solyc01g009330.1.1	U-box domain-containing protein (AHRD V1 ***- D7LU64_ARALY); contains Interpro domain(s) IPR003613 U box domain	GO:0000151,GO:0005488	GO:0004842	GO:0000151,GO:0004842,GO:0005488
Solyc01g009340.2.1	114	188	1	13780	-0.803678		GO:0005516	Solyc01g009340.2.1 genomic_reference:SL2.40ch01 gene_region:3537686-3541807 transcript_region:SL2.40ch01:3537686..3541807+ go_terms:GO:0005516 functional_description:"Calmodulin-binding protein family-like (AHRD V1 **-* Q6YXT2_ORYSJ); contains Interpro domain(s) IPR000048 IQ calmodulin-binding region "	Solyc01g009340.2.1	Calmodulin-binding protein family-like (AHRD V1 **-* Q6YXT2_ORYSJ); contains Interpro domain(s) IPR000048 IQ calmodulin-binding region		GO:0005516	GO:0005516
Solyc01g009370.1.1	0	2	1	13780	-Inf		GO:0046409	Solyc01g009370.1.1 evidence_code:10F0H1E1IEG genomic_reference:SL2.40ch01 gene_region:3557942-3564375 transcript_region:SL2.40ch01:3557942..3564375- go_terms:GO:0046409 functional_description:"Cytochrome P450"	Solyc01g009370.1.1	Cytochrome P450	GO:0020037,GO:0055114	GO:0046409	GO:0020037,GO:0046409,GO:0055114
Solyc01g009380.2.1	192	190	1	13780	-0.0668725		GO:0005515	Solyc01g009380.2.1 genomic_reference:SL2.40ch01 gene_region:3572360-3591567 transcript_region:SL2.40ch01:3572360..3591567+ go_terms:GO:0005515 functional_description:"Nicalin (AHRD V1 ***- B4FZF8_MAIZE); contains Interpro domain(s) IPR008710 Nicastrin "	Solyc01g009380.2.1	Nicalin (AHRD V1 ***- B4FZF8_MAIZE); contains Interpro domain(s) IPR008710 Nicastrin	GO:0016021	GO:0005515	GO:0005515,GO:0016021
Solyc01g009390.2.1	308	283	1	13780	0.0401489			Solyc01g009390.2.1 genomic_reference:SL2.40ch01 gene_region:3594868-3601273 transcript_region:SL2.40ch01:3594868..3601273- functional_description:"MRNA decapping enzyme (AHRD V1 *-*- Q45NB8_XENLA); contains Interpro domain(s) IPR010334 Dcp1-like decapping "	Solyc01g009390.2.1	MRNA decapping enzyme (AHRD V1 *-*- Q45NB8_XENLA); contains Interpro domain(s) IPR010334 Dcp1-like decapping
Solyc01g009420.2.1	7056	4167	1	13780	0.677862	Les.328.1.S1_at	GO:0044237,GO:0008152	Solyc01g009420.2.1 genomic_reference:SL2.40ch01 gene_region:3621816-3626739 transcript_region:SL2.40ch01:3621816..3626739+ go_terms:GO:0044237,GO:0008152 functional_description:"Bifunctional polymyxin resistance arnA protein (AHRD V1 ***- B6TQB1_MAIZE); contains Interpro domain(s) IPR001509 NAD-dependent epimerase/dehydratase "	Solyc01g009420.2.1	Bifunctional polymyxin resistance arnA protein (AHRD V1 ***- B6TQB1_MAIZE); contains Interpro domain(s) IPR001509 NAD-dependent epimerase/dehydratase	GO:0008152,GO:0044237		GO:0008152,GO:0044237
Solyc01g009430.2.1	2344	445	0.0212922	326	2.31512			Solyc01g009430.2.1 genomic_reference:SL2.40ch01 gene_region:3634636-3636306 transcript_region:SL2.40ch01:3634636..3636306- functional_description:"Os02g0448600 protein (Fragment) (AHRD V1 *--- Q0E1G8_ORYSJ)"	Solyc01g009430.2.1	Os02g0448600 protein (Fragment) (AHRD V1 *--- Q0E1G8_ORYSJ)
Solyc01g009440.1.1	0	2	1	13780	-Inf		GO:0016563	Solyc01g009440.1.1 evidence_code:10F0H1E0IEG genomic_reference:SL2.40ch01 gene_region:3662862-3663494 transcript_region:SL2.40ch01:3662862..3663494- go_terms:GO:0016563 functional_description:"Ethylene-responsive transcription factor 10 (AHRD V1 *-** ERF77_ARATH); contains Interpro domain(s) IPR001471 Pathogenesis-related transcriptional factor and ERF, DNA-binding "	Solyc01g009440.1.1	Ethylene-responsive transcription factor 10 (AHRD V1 *-** ERF77_ARATH); contains Interpro domain(s) IPR001471 Pathogenesis-related transcriptional factor and ERF, DNA-binding	GO:0003677,GO:0006355	GO:0016563	GO:0003677,GO:0006355,GO:0016563
Solyc01g009450.2.1	156	144	1	13780	0.0334979	LesAffx.46609.1.S1_at	GO:0004677,GO:0004222	Solyc01g009450.2.1 genomic_reference:SL2.40ch01 gene_region:3676623-3681923 transcript_region:SL2.40ch01:3676623..3681923- go_terms:GO:0004677,GO:0004222 functional_description:"Mitochondrial inner membrane protease ATP23 (AHRD V1 ***- D0NY32_PHYIN); contains Interpro domain(s) IPR019165 Peptidase M76, ATP23 "	Solyc01g009450.2.1	Mitochondrial inner membrane protease ATP23 (AHRD V1 ***- D0NY32_PHYIN); contains Interpro domain(s) IPR019165 Peptidase M76, ATP23		GO:0004222,GO:0004677	GO:0004222,GO:0004677
Solyc01g009470.1.1	0	12	1	13780	-Inf		GO:0005634,GO:0006471,GO:0003950,GO:0005622	Solyc01g009470.1.1 evidence_code:10F0H1E1IEG genomic_reference:SL2.40ch01 gene_region:3694546-3698607 transcript_region:SL2.40ch01:3694546..3698607- go_terms:GO:0005634,GO:0006471,GO:0003950,GO:0005622 functional_description:"Poly (AHRD V1 ***- B9SCR8_RICCO); contains Interpro domain(s) IPR012317 Poly(ADP-ribose) polymerase, catalytic region "	Solyc01g009470.1.1	Poly (AHRD V1 ***- B9SCR8_RICCO); contains Interpro domain(s) IPR012317 Poly(ADP-ribose) polymerase, catalytic region	GO:0003950,GO:0005622,GO:0005634,GO:0006471		GO:0003950,GO:0005622,GO:0005634,GO:0006471
Solyc01g009480.2.1	0	0	1	13780	NA		GO:0016787	Solyc01g009480.2.1 genomic_reference:SL2.40ch01 gene_region:3702854-3706348 transcript_region:SL2.40ch01:3702854..3706348- go_terms:GO:0016787 functional_description:"Hydrolase alpha/beta fold family protein (AHRD V1 **** D7LRW3_ARALY); contains Interpro domain(s) IPR000073 Alpha/beta hydrolase fold-1 "	Solyc01g009480.2.1	Hydrolase alpha/beta fold family protein (AHRD V1 **** D7LRW3_ARALY); contains Interpro domain(s) IPR000073 Alpha/beta hydrolase fold-1		GO:0016787	GO:0016787
Solyc01g009500.2.1	86	64	1	13780	0.344285		GO:0016787	Solyc01g009500.2.1 genomic_reference:SL2.40ch01 gene_region:3739772-3743748 transcript_region:SL2.40ch01:3739772..3743748+ go_terms:GO:0016787 functional_description:"Hydrolase alpha/beta fold family protein (AHRD V1 **** D7LRW3_ARALY); contains Interpro domain(s) IPR000073 Alpha/beta hydrolase fold-1 "	Solyc01g009500.2.1	Hydrolase alpha/beta fold family protein (AHRD V1 **** D7LRW3_ARALY); contains Interpro domain(s) IPR000073 Alpha/beta hydrolase fold-1		GO:0016787	GO:0016787
Solyc01g009510.1.1	0	57	0.0768354	445.5	-Inf		GO:0006355	Solyc01g009510.1.1 evidence_code:10F0H0E0IEG genomic_reference:SL2.40ch01 gene_region:3775733-3778200 transcript_region:SL2.40ch01:3775733..3778200+ go_terms:GO:0006355 functional_description:"Unknown Protein (AHRD V1); contains Interpro domain(s) IPR011616 bZIP transcription factor, bZIP-1 "	Solyc01g009510.1.1	Unknown Protein (AHRD V1); contains Interpro domain(s) IPR011616 bZIP transcription factor, bZIP-1	GO:0006355		GO:0006355
Solyc01g009520.2.1	3337	2314	1	13780	0.446183	Les.3252.1.A1_at; Les.3252.2.S1_at	GO:0032183,GO:0003735	Solyc01g009520.2.1 genomic_reference:SL2.40ch01 gene_region:3780910-3784239 transcript_region:SL2.40ch01:3780910..3784239+ go_terms:GO:0032183,GO:0003735 functional_description:"Ribosomal protein (AHRD V1 ***- Q6ER67_ORYSJ); contains Interpro domain(s) IPR002143 Ribosomal protein L1 "	Solyc01g009520.2.1	Ribosomal protein (AHRD V1 ***- Q6ER67_ORYSJ); contains Interpro domain(s) IPR002143 Ribosomal protein L1	GO:0005840,GO:0006396	GO:0003735,GO:0032183	GO:0003735,GO:0005840,GO:0006396,GO:0032183
Solyc01g009530.1.1	0	0	1	13780	NA			Solyc01g009530.1.1 evidence_code:10F0H1E0IEG genomic_reference:SL2.40ch01 gene_region:3784538-3785794 transcript_region:SL2.40ch01:3784538..3785794+ functional_description:"Genomic DNA chromosome 3 TAC clone K7P8 (AHRD V1 *--- Q9LRY2_ARATH)"	Solyc01g009530.1.1	Genomic DNA chromosome 3 TAC clone K7P8 (AHRD V1 *--- Q9LRY2_ARATH)
Solyc01g009550.1.1	0	1	1	13780	-Inf			Solyc01g009550.1.1 evidence_code:10F0H1E0IEG genomic_reference:SL2.40ch01 gene_region:3810136-3810399 transcript_region:SL2.40ch01:3810136..3810399+ functional_description:"Hypothetical chloroplast RF1 (AHRD V1 ***- C3UP30_9MAGN)"	Solyc01g009550.1.1	Hypothetical chloroplast RF1 (AHRD V1 ***- C3UP30_9MAGN)
Solyc01g009570.2.1	0	0	1	13780	NA			Solyc01g009570.2.1 genomic_reference:SL2.40ch01 gene_region:3822172-3822737 transcript_region:SL2.40ch01:3822172..3822737+ functional_description:"Unknown Protein (AHRD V1)"	Solyc01g009570.2.1	Unknown Protein (AHRD V1)
Solyc01g009580.1.1	0	1	1	13780	-Inf		GO:0008429	Solyc01g009580.1.1 evidence_code:10F0H1E0IEG genomic_reference:SL2.40ch01 gene_region:3828755-3830538 transcript_region:SL2.40ch01:3828755..3830538+ go_terms:GO:0008429 functional_description:"Terminal flower 1 (Fragment) (AHRD V1 **-- B3VT07_9ROSA); contains Interpro domain(s) IPR008914 Phosphatidylethanolamine-binding protein PEBP "	Solyc01g009580.1.1	Terminal flower 1 (Fragment) (AHRD V1 **-- B3VT07_9ROSA); contains Interpro domain(s) IPR008914 Phosphatidylethanolamine-binding protein PEBP		GO:0008429	GO:0008429
Solyc01g009610.2.1	402	243	1	13780	0.64426			Solyc01g009610.2.1 genomic_reference:SL2.40ch01 gene_region:3842454-3846800 transcript_region:SL2.40ch01:3842454..3846800- functional_description:"Unknown Protein (AHRD V1)"	Solyc01g009610.2.1	Unknown Protein (AHRD V1)
Solyc01g009620.2.1	87	108	1	13780	-0.393923		GO:0042826,GO:0042802	Solyc01g009620.2.1 genomic_reference:SL2.40ch01 gene_region:3852922-3862672 transcript_region:SL2.40ch01:3852922..3862672+ go_terms:GO:0042826,GO:0042802 functional_description:"Cleavage and polyadenylation specificity factor subunit 5 (AHRD V1 ***- C1BVK1_9MAXI); contains Interpro domain(s) IPR016706 Cleavage and polyadenylation specificity factor, 25 kDa subunit "	Solyc01g009620.2.1	Cleavage and polyadenylation specificity factor subunit 5 (AHRD V1 ***- C1BVK1_9MAXI); contains Interpro domain(s) IPR016706 Cleavage and polyadenylation specificity factor, 25 kDa subunit	GO:0016787	GO:0042802,GO:0042826	GO:0016787,GO:0042802,GO:0042826
Solyc01g009630.2.1	214	225	1	13780	-0.154294		GO:0042826,GO:0042802	Solyc01g009630.2.1 genomic_reference:SL2.40ch01 gene_region:3865190-3874083 transcript_region:SL2.40ch01:3865190..3874083+ go_terms:GO:0042826,GO:0042802 functional_description:"Cleavage and polyadenylation specificity factor subunit 5 (AHRD V1 ***- C1BVK1_9MAXI); contains Interpro domain(s) IPR016706 Cleavage and polyadenylation specificity factor, 25 kDa subunit "	Solyc01g009630.2.1	Cleavage and polyadenylation specificity factor subunit 5 (AHRD V1 ***- C1BVK1_9MAXI); contains Interpro domain(s) IPR016706 Cleavage and polyadenylation specificity factor, 25 kDa subunit	GO:0016787	GO:0042802,GO:0042826	GO:0016787,GO:0042802,GO:0042826
Solyc01g009640.1.1	0	2	1	13780	-Inf		GO:0005975	Solyc01g009640.1.1 evidence_code:10F0H1E0IEG genomic_reference:SL2.40ch01 gene_region:3880652-3883446 transcript_region:SL2.40ch01:3880652..3883446- go_terms:GO:0005975 functional_description:"Polygalacturonase (AHRD V1 ***- C0JAE6_9ORYZ); contains Interpro domain(s) IPR012334 Pectin lyase fold "	Solyc01g009640.1.1	Polygalacturonase (AHRD V1 ***- C0JAE6_9ORYZ); contains Interpro domain(s) IPR012334 Pectin lyase fold	GO:0005975		GO:0005975
Solyc01g009670.2.1	45	28	1	13780	0.602519		GO:0006396	Solyc01g009670.2.1 genomic_reference:SL2.40ch01 gene_region:3907694-3914001 transcript_region:SL2.40ch01:3907694..3914001- go_terms:GO:0006396 functional_description:"CCA-adding enzyme (AHRD V1 *-*- CCA_STAES); contains Interpro domain(s) IPR002646 Polynucleotide adenylyltransferase region "	Solyc01g009670.2.1	CCA-adding enzyme (AHRD V1 *-*- CCA_STAES); contains Interpro domain(s) IPR002646 Polynucleotide adenylyltransferase region	GO:0006396		GO:0006396
Solyc01g009680.2.1	0	0	1	13780	NA		GO:0046872,GO:0055114	Solyc01g009680.2.1 genomic_reference:SL2.40ch01 gene_region:3967794-3971463 transcript_region:SL2.40ch01:3967794..3971463+ go_terms:GO:0046872,GO:0055114 functional_description:"Lipoxygenase (AHRD V1 ***- C0KKU8_SOLLC); contains Interpro domain(s) IPR001246 Lipoxygenase, plant "	Solyc01g009680.2.1	Lipoxygenase (AHRD V1 ***- C0KKU8_SOLLC); contains Interpro domain(s) IPR001246 Lipoxygenase, plant	GO:0046872,GO:0055114		GO:0046872,GO:0055114
Solyc01g009690.1.1	1	0	1	13780	Inf	Les.5035.1.S1_at	GO:0016301	Solyc01g009690.1.1 evidence_code:10F0H1E1IEG genomic_reference:SL2.40ch01 gene_region:3972616-3975213 transcript_region:SL2.40ch01:3972616..3975213+ go_terms:GO:0016301 functional_description:"LRR receptor-like serine/threonine-protein kinase, RLP"	Solyc01g009690.1.1	LRR receptor-like serine/threonine-protein kinase, RLP	GO:0005515	GO:0016301	GO:0005515,GO:0016301
Solyc01g009700.1.1	0	0	1	13780	NA		GO:0004675	Solyc01g009700.1.1 evidence_code:10F0H1E0IEG genomic_reference:SL2.40ch01 gene_region:3979009-3981300 transcript_region:SL2.40ch01:3979009..3981300+ go_terms:GO:0004675 functional_description:"LRR receptor-like serine/threonine-protein kinase, RLP"	Solyc01g009700.1.1	LRR receptor-like serine/threonine-protein kinase, RLP	GO:0005515	GO:0004675	GO:0004675,GO:0005515
Solyc01g009710.1.1	3	0	1	13780	Inf			Solyc01g009710.1.1 evidence_code:10F0H0E0IEG genomic_reference:SL2.40ch01 gene_region:3987446-3987787 transcript_region:SL2.40ch01:3987446..3987787+ functional_description:"Unknown Protein (AHRD V1)"	Solyc01g009710.1.1	Unknown Protein (AHRD V1)
Solyc01g009720.1.1	5	4	1	13780	0.239949			Solyc01g009720.1.1 evidence_code:10F0H0E0IEG genomic_reference:SL2.40ch01 gene_region:3999505-4000841 transcript_region:SL2.40ch01:3999505..4000841- functional_description:"Zinc finger family protein (AHRD V1 *-*- D7LC67_ARALY)"	Solyc01g009720.1.1	Zinc finger family protein (AHRD V1 *-*- D7LC67_ARALY)
Solyc01g009750.2.1	1737	1210	1	13780	0.439611	Les.2500.1.S1_at; Les.2500.2.S1_at		Solyc01g009750.2.1 genomic_reference:SL2.40ch01 gene_region:4122412-4126861 transcript_region:SL2.40ch01:4122412..4126861- functional_description:"Unknown Protein (AHRD V1)"	Solyc01g009750.2.1	Unknown Protein (AHRD V1)
Solyc01g009760.2.1	29	17	1	13780	0.688539			Solyc01g009760.2.1 genomic_reference:SL2.40ch01 gene_region:4138755-4141165 transcript_region:SL2.40ch01:4138755..4141165+ functional_description:"GRAM-containing/ABA-responsive protein (Fragment) (AHRD V1 *--- C6FBQ3_PSEMZ); contains Interpro domain(s) IPR004182 GRAM "	Solyc01g009760.2.1	GRAM-containing/ABA-responsive protein (Fragment) (AHRD V1 *--- C6FBQ3_PSEMZ); contains Interpro domain(s) IPR004182 GRAM
Solyc01g009770.2.1	208	156	1	13780	0.333058		GO:0005515	Solyc01g009770.2.1 genomic_reference:SL2.40ch01 gene_region:4155983-4159096 transcript_region:SL2.40ch01:4155983..4159096- go_terms:GO:0005515 functional_description:"Major ampullate spidroin 2-2 (AHRD V1 *-*- B6TJV0_MAIZE); contains Interpro domain(s) IPR001202 WW/Rsp5/WWP "	Solyc01g009770.2.1	Major ampullate spidroin 2-2 (AHRD V1 *-*- B6TJV0_MAIZE); contains Interpro domain(s) IPR001202 WW/Rsp5/WWP	GO:0005515		GO:0005515
Solyc01g009780.2.1	343	197	1	13780	0.718034			Solyc01g009780.2.1 genomic_reference:SL2.40ch01 gene_region:4205344-4209004 transcript_region:SL2.40ch01:4205344..4209004+ functional_description:"LITAF-domain-containing protein (AHRD V1 ***- Q4U6G1_PEA); contains Interpro domain(s) IPR006629 LPS-induced tumor necrosis factor alpha factor "	Solyc01g009780.2.1	LITAF-domain-containing protein (AHRD V1 ***- Q4U6G1_PEA); contains Interpro domain(s) IPR006629 LPS-induced tumor necrosis factor alpha factor
Solyc01g009790.1.1	0	0	1	13780	NA			Solyc01g009790.1.1 evidence_code:10F0H0E0IEG genomic_reference:SL2.40ch01 gene_region:4241361-4241522 transcript_region:SL2.40ch01:4241361..4241522+ functional_description:"Unknown Protein (AHRD V1)"	Solyc01g009790.1.1	Unknown Protein (AHRD V1)
Solyc01g009810.2.1	0	1	1	13780	-Inf		GO:0004675	Solyc01g009810.2.1 genomic_reference:SL2.40ch01 gene_region:4251976-4255077 transcript_region:SL2.40ch01:4251976..4255077+ go_terms:GO:0004675 functional_description:"LRR receptor-like serine/threonine-protein kinase, RLP"	Solyc01g009810.2.1	LRR receptor-like serine/threonine-protein kinase, RLP	GO:0005515	GO:0004675	GO:0004675,GO:0005515
Solyc01g009820.2.1	566	481	1	13780	0.152786			Solyc01g009820.2.1 genomic_reference:SL2.40ch01 gene_region:4260281-4266897 transcript_region:SL2.40ch01:4260281..4266897- functional_description:"Hydroxyproline-rich glycoprotein family protein (AHRD V1 ***- D7LGA9_ARALY)"	Solyc01g009820.2.1	Hydroxyproline-rich glycoprotein family protein (AHRD V1 ***- D7LGA9_ARALY)
Solyc01g009830.2.1	5	0	1	13780	Inf		GO:0005463	Solyc01g009830.2.1 genomic_reference:SL2.40ch01 gene_region:4325218-4329536 transcript_region:SL2.40ch01:4325218..4329536+ go_terms:GO:0005463 functional_description:"UDP-glucuronic acid/UDP-N-acetylgalactosamine transporter (AHRD V1 **** C1BM09_OSMMO); contains Interpro domain(s) IPR004853 Protein of unknown function DUF250 "	Solyc01g009830.2.1	UDP-glucuronic acid/UDP-N-acetylgalactosamine transporter (AHRD V1 **** C1BM09_OSMMO); contains Interpro domain(s) IPR004853 Protein of unknown function DUF250		GO:0005463	GO:0005463
Solyc01g009850.2.1	109	132	1	13780	-0.358189	Les.1723.1.A1_at; Les.405.1.S1_at; Les.405.2.A1_at		Solyc01g009850.2.1 genomic_reference:SL2.40ch01 gene_region:4369328-4375850 transcript_region:SL2.40ch01:4369328..4375850+ functional_description:"Unknown Protein (AHRD V1)"	Solyc01g009850.2.1	Unknown Protein (AHRD V1)
Solyc01g009860.2.1	1254	1367	1	13780	-0.206455	Les.323.1.S1_at	GO:0003700	Solyc01g009860.2.1 genomic_reference:SL2.40ch01 gene_region:4382336-4384348 transcript_region:SL2.40ch01:4382336..4384348- go_terms:GO:0003700 functional_description:"NAC domain transcription factor (AHRD V1 **** Q5DM36_WHEAT); contains Interpro domain(s) IPR003441 No apical meristem (NAM) protein "	Solyc01g009860.2.1	NAC domain transcription factor (AHRD V1 **** Q5DM36_WHEAT); contains Interpro domain(s) IPR003441 No apical meristem (NAM) protein	GO:0045449	GO:0003700	GO:0003700,GO:0045449
Solyc01g009870.2.1	706	212	0.434586	826	1.65362		GO:0006629,GO:0006071	Solyc01g009870.2.1 genomic_reference:SL2.40ch01 gene_region:4404419-4408651 transcript_region:SL2.40ch01:4404419..4408651- go_terms:GO:0006629,GO:0006071 functional_description:"Glycerophosphodiester phosphodiesterase GDE1 (AHRD V1 ***- B2WNF5_PYRTR); contains Interpro domain(s) IPR004129 Glycerophosphoryl diester phosphodiesterase "	Solyc01g009870.2.1	Glycerophosphodiester phosphodiesterase GDE1 (AHRD V1 ***- B2WNF5_PYRTR); contains Interpro domain(s) IPR004129 Glycerophosphoryl diester phosphodiesterase	GO:0006071,GO:0006629		GO:0006071,GO:0006629
Solyc01g009920.1.1	0	2	1	13780	-Inf		GO:0005524	Solyc01g009920.1.1 evidence_code:10F0H1E0IEG genomic_reference:SL2.40ch01 gene_region:4490206-4495395 transcript_region:SL2.40ch01:4490206..4495395- go_terms:GO:0005524 functional_description:"MORC family CW-type zinc finger 3 (AHRD V1 *--- Q0D2C9_XENTR); contains Interpro domain(s) IPR003594 ATP-binding region, ATPase-like "	Solyc01g009920.1.1	MORC family CW-type zinc finger 3 (AHRD V1 *--- Q0D2C9_XENTR); contains Interpro domain(s) IPR003594 ATP-binding region, ATPase-like	GO:0005524		GO:0005524
Solyc01g009930.1.1	0	0	1	13780	NA		GO:0004675	Solyc01g009930.1.1 evidence_code:10F0H1E0IEG genomic_reference:SL2.40ch01 gene_region:4520578-4522877 transcript_region:SL2.40ch01:4520578..4522877- go_terms:GO:0004675 functional_description:"LRR receptor-like serine/threonine-protein kinase, RLP"	Solyc01g009930.1.1	LRR receptor-like serine/threonine-protein kinase, RLP	GO:0005515	GO:0004675	GO:0004675,GO:0005515
Solyc01g009940.1.1	0	0	1	13780	NA		GO:0016787	Solyc01g009940.1.1 evidence_code:10F0H0E0IEG genomic_reference:SL2.40ch01 gene_region:4541527-4544665 transcript_region:SL2.40ch01:4541527..4544665+ go_terms:GO:0016787 functional_description:"5-methylthioadenosine/S-adenosylhomocysteine deaminase (AHRD V1 **-- C0QS54_PERMH); contains Interpro domain(s) IPR006680 Amidohydrolase 1 "	Solyc01g009940.1.1	5-methylthioadenosine/S-adenosylhomocysteine deaminase (AHRD V1 **-- C0QS54_PERMH); contains Interpro domain(s) IPR006680 Amidohydrolase 1	GO:0016787		GO:0016787
Solyc01g009960.2.1	0	0	1	13780	NA		GO:0004768	Solyc01g009960.2.1 genomic_reference:SL2.40ch01 gene_region:4552174-4553668 transcript_region:SL2.40ch01:4552174..4553668- go_terms:GO:0004768 functional_description:"Stearoyl-acyl-carrier protein desaturase (AHRD V1 **** C0KWD3_RICCO); contains Interpro domain(s) IPR005067 Fatty acid desaturase, type 2 "	Solyc01g009960.2.1	Stearoyl-acyl-carrier protein desaturase (AHRD V1 **** C0KWD3_RICCO); contains Interpro domain(s) IPR005067 Fatty acid desaturase, type 2	GO:0055114	GO:0004768	GO:0004768,GO:0055114
Solyc01g009970.2.1	265	224	1	13780	0.160514	LesAffx.68049.1.S1_at	GO:0008152	Solyc01g009970.2.1 genomic_reference:SL2.40ch01 gene_region:4572832-4576793 transcript_region:SL2.40ch01:4572832..4576793- go_terms:GO:0008152 functional_description:"Amidohydrolase 2 (AHRD V1 ***- Q01SB2_SOLUE); contains Interpro domain(s) IPR006992 Amidohydrolase 2 "	Solyc01g009970.2.1	Amidohydrolase 2 (AHRD V1 ***- Q01SB2_SOLUE); contains Interpro domain(s) IPR006992 Amidohydrolase 2	GO:0008152		GO:0008152
Solyc01g009990.2.1	2216	2485	1	13780	-0.247267	Les.3263.1.A1_a_at; Les.3263.1.A1_at; Les.3263.2.S1_at; Les.3263.3.S1_at	GO:0006457	Solyc01g009990.2.1 genomic_reference:SL2.40ch01 gene_region:4594127-4598093 transcript_region:SL2.40ch01:4594127..4598093+ go_terms:GO:0006457 functional_description:"Peptidyl-prolyl cis-trans isomerase (AHRD V1 ***- B9RMA5_RICCO); contains Interpro domain(s) IPR002130 Peptidyl-prolyl cis-trans isomerase, cyclophilin-type "	Solyc01g009990.2.1	Peptidyl-prolyl cis-trans isomerase (AHRD V1 ***- B9RMA5_RICCO); contains Interpro domain(s) IPR002130 Peptidyl-prolyl cis-trans isomerase, cyclophilin-type	GO:0006457		GO:0006457
Solyc01g010000.2.1	217	196	1	13780	0.064862		GO:0008152	Solyc01g010000.2.1 genomic_reference:SL2.40ch01 gene_region:4611933-4615543 transcript_region:SL2.40ch01:4611933..4615543- go_terms:GO:0008152 functional_description:"ACT domain-containing protein (AHRD V1 **-- D7M3X3_ARALY); contains Interpro domain(s) IPR002912 Amino acid-binding ACT "	Solyc01g010000.2.1	ACT domain-containing protein (AHRD V1 **-- D7M3X3_ARALY); contains Interpro domain(s) IPR002912 Amino acid-binding ACT	GO:0008152		GO:0008152
Solyc01g010020.2.1	42	23	1	13780	0.786776	LesAffx.57454.1.S1_at	GO:0005509	Solyc01g010020.2.1 genomic_reference:SL2.40ch01 gene_region:4657174-4658216 transcript_region:SL2.40ch01:4657174..4658216- go_terms:GO:0005509 functional_description:"Calmodulin (AHRD V1 ***- B6SJJ2_MAIZE); contains Interpro domain(s) IPR003299 Flagellar calcium-binding protein (calflagin) "	Solyc01g010020.2.1	Calmodulin (AHRD V1 ***- B6SJJ2_MAIZE); contains Interpro domain(s) IPR003299 Flagellar calcium-binding protein (calflagin)	GO:0005509	GO:0005509	GO:0005509
Solyc01g010030.2.1	286	594	1	13780	-1.13643		GO:0006468	Solyc01g010030.2.1 genomic_reference:SL2.40ch01 gene_region:4659289-4670004 transcript_region:SL2.40ch01:4659289..4670004- go_terms:GO:0006468 functional_description:"Receptor-like protein kinase At3g21340 (AHRD V1 *-*- RLK6_ARATH); contains Interpro domain(s) IPR002290 Serine/threonine protein kinase "	Solyc01g010030.2.1	Receptor-like protein kinase At3g21340 (AHRD V1 *-*- RLK6_ARATH); contains Interpro domain(s) IPR002290 Serine/threonine protein kinase	GO:0006468		GO:0006468
Solyc01g010040.2.1	114	68	1	13780	0.663448	Les.4641.1.S1_at		Solyc01g010040.2.1 genomic_reference:SL2.40ch01 gene_region:4683471-4687150 transcript_region:SL2.40ch01:4683471..4687150+ functional_description:"S-adenosylmethionine decarboxylase uORF (AHRD V1 *-*- Q6RUQ6_DAUCA); contains Interpro domain(s) IPR012511 S-adenosyl-l-methionine decarboxylase leader peptide "	Solyc01g010040.2.1	S-adenosylmethionine decarboxylase uORF (AHRD V1 *-*- Q6RUQ6_DAUCA); contains Interpro domain(s) IPR012511 S-adenosyl-l-methionine decarboxylase leader peptide
Solyc01g010050.2.1	632	302	1	13780	0.983397	Les.4641.1.S1_at	GO:0004014	Solyc01g010050.2.1 genomic_reference:SL2.40ch01 gene_region:4683610-4687162 transcript_region:SL2.40ch01:4683610..4687162+ go_terms:GO:0004014 functional_description:"S-adenosylmethionine decarboxylase proenzyme (AHRD V1 **** Q7XZQ9_VITVI); contains Interpro domain(s) IPR001985 S-adenosylmethionine decarboxylase "	Solyc01g010050.2.1	S-adenosylmethionine decarboxylase proenzyme (AHRD V1 **** Q7XZQ9_VITVI); contains Interpro domain(s) IPR001985 S-adenosylmethionine decarboxylase	GO:0004014,GO:0008295	GO:0004014	GO:0004014,GO:0008295
Solyc01g010060.2.1	70	52	1	13780	0.346864			Solyc01g010060.2.1 genomic_reference:SL2.40ch01 gene_region:4687186-4687887 transcript_region:SL2.40ch01:4687186..4687887- functional_description:"Unknown Protein (AHRD V1)"	Solyc01g010060.2.1	Unknown Protein (AHRD V1)
Solyc01g010080.2.1	0	20	0.842608	1231.5	-Inf		GO:0005242,GO:0030551	Solyc01g010080.2.1 genomic_reference:SL2.40ch01 gene_region:4800229-4810748 transcript_region:SL2.40ch01:4800229..4810748+ go_terms:GO:0005242,GO:0030551 functional_description:"Potassium/sodium hyperpolarization-activated cyclic nucleotide-gated channel 4 (AHRD V1 **** HCN4_MOUSE); contains Interpro domain(s) IPR000595 Cyclic nucleotide-binding "	Solyc01g010080.2.1	Potassium/sodium hyperpolarization-activated cyclic nucleotide-gated channel 4 (AHRD V1 **** HCN4_MOUSE); contains Interpro domain(s) IPR000595 Cyclic nucleotide-binding	GO:0016020	GO:0005242,GO:0030551	GO:0005242,GO:0016020,GO:0030551
Solyc01g010090.1.1	0	1	1	13780	-Inf			Solyc01g010090.1.1 evidence_code:10F0H0E0IEG genomic_reference:SL2.40ch01 gene_region:4834092-4836721 transcript_region:SL2.40ch01:4834092..4836721+ functional_description:"Unknown Protein (AHRD V1)"	Solyc01g010090.1.1	Unknown Protein (AHRD V1)
Solyc01g010100.1.1	0	1	1	13780	-Inf		GO:0006508	Solyc01g010100.1.1 evidence_code:10F0H0E0IEG genomic_reference:SL2.40ch01 gene_region:4837391-4838867 transcript_region:SL2.40ch01:4837391..4838867+ go_terms:GO:0006508 functional_description:"Ulp1 protease family C-terminal catalytic domain containing protein (AHRD V1 ***- Q60D46_SOLDE); contains Interpro domain(s) IPR003653 Peptidase C48, SUMO/Sentrin/Ubl1 "	Solyc01g010100.1.1	Ulp1 protease family C-terminal catalytic domain containing protein (AHRD V1 ***- Q60D46_SOLDE); contains Interpro domain(s) IPR003653 Peptidase C48, SUMO/Sentrin/Ubl1	GO:0006508		GO:0006508
Solyc01g010110.1.1	1	0	1	13780	Inf			Solyc01g010110.1.1 evidence_code:10F0H0E0IEG genomic_reference:SL2.40ch01 gene_region:4840559-4842119 transcript_region:SL2.40ch01:4840559..4842119- functional_description:"Mutator-like transposase (AHRD V1 *-*- Q9SI31_ARATH); contains Interpro domain(s) IPR004332 Transposase, MuDR, plant "	Solyc01g010110.1.1	Mutator-like transposase (AHRD V1 *-*- Q9SI31_ARATH); contains Interpro domain(s) IPR004332 Transposase, MuDR, plant
Solyc01g010130.2.1	261	205	1	13780	0.266447		GO:0003700	Solyc01g010130.2.1 genomic_reference:SL2.40ch01 gene_region:4870120-4873334 transcript_region:SL2.40ch01:4870120..4873334+ go_terms:GO:0003700 functional_description:"Transcription factor (AHRD V1 *-** D6MKM4_9ASPA); contains Interpro domain(s) IPR011598 Helix-loop-helix DNA-binding "	Solyc01g010130.2.1	Transcription factor (AHRD V1 *-** D6MKM4_9ASPA); contains Interpro domain(s) IPR011598 Helix-loop-helix DNA-binding	GO:0005634,GO:0045449	GO:0003700	GO:0003700,GO:0005634,GO:0045449
Solyc01g010140.1.1	0	11	1	13780	-Inf			Solyc01g010140.1.1 evidence_code:10F0H0E0IEG genomic_reference:SL2.40ch01 gene_region:4881801-4883582 transcript_region:SL2.40ch01:4881801..4883582- functional_description:"Unknown Protein (AHRD V1)"	Solyc01g010140.1.1	Unknown Protein (AHRD V1)
Solyc01g010150.2.1	42	53	1	13780	-0.417582		GO:0008152	Solyc01g010150.2.1 genomic_reference:SL2.40ch01 gene_region:4938915-4942653 transcript_region:SL2.40ch01:4938915..4942653+ go_terms:GO:0008152 functional_description:"Unknown protein DS12 from 2D-PAGE of leaf, chloroplastic (AHRD V1 *--- UP12_ORYSJ); contains Interpro domain(s) IPR002912 Amino acid-binding ACT "	Solyc01g010150.2.1	Unknown protein DS12 from 2D-PAGE of leaf, chloroplastic (AHRD V1 *--- UP12_ORYSJ); contains Interpro domain(s) IPR002912 Amino acid-binding ACT	GO:0008152		GO:0008152
Solyc01g010180.2.1	2266	898	0.842608	1231.5	1.25338			Solyc01g010180.2.1 genomic_reference:SL2.40ch01 gene_region:4975293-4976465 transcript_region:SL2.40ch01:4975293..4976465+ functional_description:"Unknown Protein (AHRD V1)"	Solyc01g010180.2.1	Unknown Protein (AHRD V1)
Solyc01g010190.2.1	1089	674	1	13780	0.610204			Solyc01g010190.2.1 genomic_reference:SL2.40ch01 gene_region:4983955-4984873 transcript_region:SL2.40ch01:4983955..4984873+ functional_description:"Unknown Protein (AHRD V1)"	Solyc01g010190.2.1	Unknown Protein (AHRD V1)
Solyc01g010200.2.1	3560	2047	1	13780	0.716387	LesAffx.71107.1.S1_at		Solyc01g010200.2.1 genomic_reference:SL2.40ch01 gene_region:4988434-4989476 transcript_region:SL2.40ch01:4988434..4989476+ functional_description:"LTRGag-pol-polymerase 3 (AHRD V1 ***- B2BXJ4_ARALY)"	Solyc01g010200.2.1	LTRGag-pol-polymerase 3 (AHRD V1 ***- B2BXJ4_ARALY)
Solyc01g010220.2.1	306	294	1	13780	-0.0242639			Solyc01g010220.2.1 genomic_reference:SL2.40ch01 gene_region:5003013-5003845 transcript_region:SL2.40ch01:5003013..5003845+ functional_description:"Unknown Protein (AHRD V1)"	Solyc01g010220.2.1	Unknown Protein (AHRD V1)
Solyc01g010230.2.1	858	432	1	13780	0.907967			Solyc01g010230.2.1 genomic_reference:SL2.40ch01 gene_region:5007690-5008352 transcript_region:SL2.40ch01:5007690..5008352- functional_description:"Unknown Protein (AHRD V1)"	Solyc01g010230.2.1	Unknown Protein (AHRD V1)
Solyc01g010250.2.1	270	205	1	13780	0.315356		GO:0006098,GO:0005975	Solyc01g010250.2.1 genomic_reference:SL2.40ch01 gene_region:5033711-5037078 transcript_region:SL2.40ch01:5033711..5037078- go_terms:GO:0006098,GO:0005975 functional_description:"6-phosphogluconolactonase (AHRD V1 ***- B6U0H2_MAIZE); contains Interpro domain(s) IPR005900 6-phosphogluconolactonase "	Solyc01g010250.2.1	6-phosphogluconolactonase (AHRD V1 ***- B6U0H2_MAIZE); contains Interpro domain(s) IPR005900 6-phosphogluconolactonase	GO:0005975,GO:0006098		GO:0005975,GO:0006098
Solyc01g010270.2.1	1599	598	0.698319	1061.5	1.33697			Solyc01g010270.2.1 genomic_reference:SL2.40ch01 gene_region:5062742-5065710 transcript_region:SL2.40ch01:5062742..5065710- functional_description:"Nitrilase associated protein-like (Fragment) (AHRD V1 *--- Q1HEA6_MUSAC)"	Solyc01g010270.2.1	Nitrilase associated protein-like (Fragment) (AHRD V1 *--- Q1HEA6_MUSAC)
Solyc01g010280.2.1	0	0	1	13780	NA			Solyc01g010280.2.1 genomic_reference:SL2.40ch01 gene_region:5078701-5080261 transcript_region:SL2.40ch01:5078701..5080261- functional_description:"Unknown Protein (AHRD V1)"	Solyc01g010280.2.1	Unknown Protein (AHRD V1)
Solyc01g010290.2.1	572	531	1	13780	0.0253239	LesAffx.42090.1.S1_at	GO:0005274,GO:0015505	Solyc01g010290.2.1 genomic_reference:SL2.40ch01 gene_region:5087121-5091624 transcript_region:SL2.40ch01:5087121..5091624- go_terms:GO:0005274,GO:0015505 functional_description:"Ureide permease 2 (AHRD V1 ***- B6U6B9_MAIZE); contains Interpro domain(s) IPR009834 Fatty acid elongase 3-ketoacyl-CoA synthase 1 "	Solyc01g010290.2.1	Ureide permease 2 (AHRD V1 ***- B6U6B9_MAIZE); contains Interpro domain(s) IPR009834 Fatty acid elongase 3-ketoacyl-CoA synthase 1		GO:0005274,GO:0015505	GO:0005274,GO:0015505
Solyc01g010310.2.1	874	628	1	13780	0.394889			Solyc01g010310.2.1 genomic_reference:SL2.40ch01 gene_region:5134694-5138389 transcript_region:SL2.40ch01:5134694..5138389- functional_description:"Glucan endo-1 3-beta-glucosidase 3 (AHRD V1 *-*- B6UAN6_MAIZE); contains Interpro domain(s) IPR012946 X8 "	Solyc01g010310.2.1	Glucan endo-1 3-beta-glucosidase 3 (AHRD V1 *-*- B6UAN6_MAIZE); contains Interpro domain(s) IPR012946 X8
Solyc01g010340.1.1	10	5	1	13780	0.918021			Solyc01g010340.1.1 evidence_code:10F0H1E0IEG genomic_reference:SL2.40ch01 gene_region:5146632-5148976 transcript_region:SL2.40ch01:5146632..5148976- functional_description:"Serine/threonine-protein phosphatase 7 long form homolog (AHRD V1 ***- PPP7L_ARATH); contains Interpro domain(s) IPR019557 Aminotransferase-like, plant mobile domain "	Solyc01g010340.1.1	Serine/threonine-protein phosphatase 7 long form homolog (AHRD V1 ***- PPP7L_ARATH); contains Interpro domain(s) IPR019557 Aminotransferase-like, plant mobile domain
Solyc01g010350.2.1	1	0	1	13780	Inf		GO:0008524	Solyc01g010350.2.1 genomic_reference:SL2.40ch01 gene_region:5153980-5158097 transcript_region:SL2.40ch01:5153980..5158097- go_terms:GO:0008524 functional_description:"Glucose-6-phosphate/phosphate translocator (AHRD V1 **** Q7XY15_WHEAT); contains Interpro domain(s) IPR004696 Tpt phosphate/phosphoenolpyruvate translocator "	Solyc01g010350.2.1	Glucose-6-phosphate/phosphate translocator (AHRD V1 **** Q7XY15_WHEAT); contains Interpro domain(s) IPR004696 Tpt phosphate/phosphoenolpyruvate translocator	GO:0016021	GO:0008524	GO:0008524,GO:0016021
Solyc01g010360.2.1	30	5	1	13780	2.50298		GO:0050815	Solyc01g010360.2.1 genomic_reference:SL2.40ch01 gene_region:5171935-5175097 transcript_region:SL2.40ch01:5171935..5175097- go_terms:GO:0050815 functional_description:"14-3-3-like protein GF14 epsilon (AHRD V1 **-- 14310_ARATH); contains Interpro domain(s) IPR000308 14-3-3 protein "	Solyc01g010360.2.1	14-3-3-like protein GF14 epsilon (AHRD V1 **-- 14310_ARATH); contains Interpro domain(s) IPR000308 14-3-3 protein	GO:0019904	GO:0050815	GO:0019904,GO:0050815
Solyc01g010370.2.1	72	122	1	13780	-0.842792			Solyc01g010370.2.1 genomic_reference:SL2.40ch01 gene_region:5195720-5200331 transcript_region:SL2.40ch01:5195720..5200331- functional_description:"Dehydration-responsive protein-like (AHRD V1 **-- Q653G1_ORYSJ); contains Interpro domain(s) IPR004159 Protein of unknown function DUF248, methyltransferase putative "	Solyc01g010370.2.1	Dehydration-responsive protein-like (AHRD V1 **-- Q653G1_ORYSJ); contains Interpro domain(s) IPR004159 Protein of unknown function DUF248, methyltransferase putative
Solyc01g010390.2.1	313	1453	0.0253058	340	-2.29678		GO:0005975	Solyc01g010390.2.1 genomic_reference:SL2.40ch01 gene_region:5254174-5260994 transcript_region:SL2.40ch01:5254174..5260994+ go_terms:GO:0005975 functional_description:"Beta-glucosidase (AHRD V1 ***- D3YJ59_VITVI); contains Interpro domain(s) IPR001360 Glycoside hydrolase, family 1 "	Solyc01g010390.2.1	Beta-glucosidase (AHRD V1 ***- D3YJ59_VITVI); contains Interpro domain(s) IPR001360 Glycoside hydrolase, family 1	GO:0005975		GO:0005975
Solyc01g010410.2.1	13	16	1	13780	-0.38154		GO:0003700	Solyc01g010410.2.1 genomic_reference:SL2.40ch01 gene_region:5311121-5313481 transcript_region:SL2.40ch01:5311121..5313481+ go_terms:GO:0003700 functional_description:"Cys2/His2 zinc-finger transcription factor (AHRD V1 *-** Q4U316_SILLA); contains Interpro domain(s) IPR007087 Zinc finger, C2H2-type "	Solyc01g010410.2.1	Cys2/His2 zinc-finger transcription factor (AHRD V1 *-** Q4U316_SILLA); contains Interpro domain(s) IPR007087 Zinc finger, C2H2-type	GO:0005622	GO:0003700	GO:0003700,GO:0005622
Solyc01g010420.2.1	0	1	1	13780	-Inf			Solyc01g010420.2.1 genomic_reference:SL2.40ch01 gene_region:5333994-5334862 transcript_region:SL2.40ch01:5333994..5334862+ functional_description:"NPH3 domain containing protein-like (AHRD V1 *-*- Q8GVF8_ORYSJ); contains Interpro domain(s) IPR007679 Protein of unknown function DUF569 "	Solyc01g010420.2.1	NPH3 domain containing protein-like (AHRD V1 *-*- Q8GVF8_ORYSJ); contains Interpro domain(s) IPR007679 Protein of unknown function DUF569
Solyc01g010430.2.1	84	220	1	13780	-1.47102	LesAffx.68459.2.S1_at		Solyc01g010430.2.1 genomic_reference:SL2.40ch01 gene_region:5338904-5342294 transcript_region:SL2.40ch01:5338904..5342294+ functional_description:"cDNA clone J023121M11 full insert sequence (AHRD V1 **-- B7F743_ORYSJ); contains Interpro domain(s) IPR007679 Protein of unknown function DUF569 "	Solyc01g010430.2.1	cDNA clone J023121M11 full insert sequence (AHRD V1 **-- B7F743_ORYSJ); contains Interpro domain(s) IPR007679 Protein of unknown function DUF569
Solyc01g010440.2.1	2237	1641	1	13780	0.365011	Les.1826.1.A1_at		Solyc01g010440.2.1 genomic_reference:SL2.40ch01 gene_region:5342392-5348166 transcript_region:SL2.40ch01:5342392..5348166- functional_description:"Unknown Protein (AHRD V1)"	Solyc01g010440.2.1	Unknown Protein (AHRD V1)
Solyc01g010460.2.1	113	73	1	13780	0.548375			Solyc01g010460.2.1 genomic_reference:SL2.40ch01 gene_region:5356756-5359109 transcript_region:SL2.40ch01:5356756..5359109+ functional_description:"Unknown Protein (AHRD V1)"	Solyc01g010460.2.1	Unknown Protein (AHRD V1)
Solyc01g010470.2.1	47	42	1	13780	0.0802921			Solyc01g010470.2.1 genomic_reference:SL2.40ch01 gene_region:5362049-5364988 transcript_region:SL2.40ch01:5362049..5364988+ functional_description:"Isoamylase N-terminal domain containing protein (AHRD V1 ***- Q6AVV5_ORYSJ)"	Solyc01g010470.2.1	Isoamylase N-terminal domain containing protein (AHRD V1 ***- Q6AVV5_ORYSJ)
Solyc01g010480.2.1	152	98	1	13780	0.551238	LesAffx.31185.1.S1_at	GO:0005515	Solyc01g010480.2.1 genomic_reference:SL2.40ch01 gene_region:5365583-5369039 transcript_region:SL2.40ch01:5365583..5369039- go_terms:GO:0005515 functional_description:"Potassium voltage-gated channel subfamily H member 8 (AHRD V1 *--- KCNH8_HUMAN); contains Interpro domain(s) IPR013767 PAS fold "	Solyc01g010480.2.1	Potassium voltage-gated channel subfamily H member 8 (AHRD V1 *--- KCNH8_HUMAN); contains Interpro domain(s) IPR013767 PAS fold	GO:0000160,GO:0006355,GO:0007165	GO:0005515	GO:0000160,GO:0005515,GO:0006355,GO:0007165
Solyc01g010490.2.1	10	36	1	13780	-1.92998		GO:0019825	Solyc01g010490.2.1 genomic_reference:SL2.40ch01 gene_region:5373579-5375529 transcript_region:SL2.40ch01:5373579..5375529- go_terms:GO:0019825 functional_description:"Cytochrome P450"	Solyc01g010490.2.1	Cytochrome P450	GO:0020037,GO:0055114	GO:0019825	GO:0019825,GO:0020037,GO:0055114
Solyc01g010500.1.1	0	1	1	13780	-Inf			Solyc01g010500.1.1 evidence_code:10F0H1E1IEG genomic_reference:SL2.40ch01 gene_region:5446120-5450141 transcript_region:SL2.40ch01:5446120..5450141- functional_description:"Ein3-binding f-box protein 3 (AHRD V1 *-*- B9HA53_POPTR)"	Solyc01g010500.1.1	Ein3-binding f-box protein 3 (AHRD V1 *-*- B9HA53_POPTR)
Solyc01g010510.2.1	52	35	1	13780	0.489177		GO:0004519	Solyc01g010510.2.1 genomic_reference:SL2.40ch01 gene_region:5508421-5510219 transcript_region:SL2.40ch01:5508421..5510219- go_terms:GO:0004519 functional_description:"Pentatricopeptide repeat-containing protein (AHRD V1 ***- D7KPN1_ARALY); contains Interpro domain(s) IPR002885 Pentatricopeptide repeat "	Solyc01g010510.2.1	Pentatricopeptide repeat-containing protein (AHRD V1 ***- D7KPN1_ARALY); contains Interpro domain(s) IPR002885 Pentatricopeptide repeat		GO:0004519	GO:0004519
Solyc01g010520.2.1	219	205	1	13780	0.0133276			Solyc01g010520.2.1 genomic_reference:SL2.40ch01 gene_region:5540492-5544218 transcript_region:SL2.40ch01:5540492..5544218+ functional_description:"Uncharacterized plant-specific domain TIGR01589 family protein (AHRD V1 ***- Q60CZ4_SOLDE); contains Interpro domain(s) IPR006476 Conserved hypothetical protein CHP01589, plant "	Solyc01g010520.2.1	Uncharacterized plant-specific domain TIGR01589 family protein (AHRD V1 ***- Q60CZ4_SOLDE); contains Interpro domain(s) IPR006476 Conserved hypothetical protein CHP01589, plant
Solyc01g010540.2.1	70	68	1	13780	-0.0401592	Les.2996.1.S1_at	GO:0003735	Solyc01g010540.2.1 genomic_reference:SL2.40ch01 gene_region:5553483-5556672 transcript_region:SL2.40ch01:5553483..5556672+ go_terms:GO:0003735 functional_description:"Ribosomal protein (AHRD V1 ***- B3TM27_ELAGV); contains Interpro domain(s) IPR002942 RNA-binding S4 IPR018079 Ribosomal protein S4, conserved site IPR001912 Ribosomal protein S4 "	Solyc01g010540.2.1	Ribosomal protein (AHRD V1 ***- B3TM27_ELAGV); contains Interpro domain(s) IPR002942 RNA-binding S4 IPR018079 Ribosomal protein S4, conserved site IPR001912 Ribosomal protein S4	GO:0003723,GO:0005622,GO:0015935	GO:0003735	GO:0003723,GO:0003735,GO:0005622,GO:0015935
Solyc01g010550.1.1	0	1	1	13780	-Inf			Solyc01g010550.1.1 evidence_code:10F0H0E0IEG genomic_reference:SL2.40ch01 gene_region:5557953-5558637 transcript_region:SL2.40ch01:5557953..5558637- functional_description:"Unknown Protein (AHRD V1)"	Solyc01g010550.1.1	Unknown Protein (AHRD V1)
Solyc01g010570.2.1	711	442	1	13780	0.603824	LesAffx.48349.1.S1_at		Solyc01g010570.2.1 genomic_reference:SL2.40ch01 gene_region:5581068-5585872 transcript_region:SL2.40ch01:5581068..5585872- functional_description:"Mucin-like protein (Fragment) (AHRD V1 ***- B0FSK5_9MAGN)"	Solyc01g010570.2.1	Mucin-like protein (Fragment) (AHRD V1 ***- B0FSK5_9MAGN)
Solyc01g010580.2.1	276	110	1	13780	1.24519	Les.2598.2.S1_at; Les.2996.1.S1_at	GO:0003735	Solyc01g010580.2.1 genomic_reference:SL2.40ch01 gene_region:5590470-5593394 transcript_region:SL2.40ch01:5590470..5593394+ go_terms:GO:0003735 functional_description:"Ribosomal protein (AHRD V1 ***- B3TM27_ELAGV); contains Interpro domain(s) IPR002942 RNA-binding S4 IPR018079 Ribosomal protein S4, conserved site IPR001912 Ribosomal protein S4 "	Solyc01g010580.2.1	Ribosomal protein (AHRD V1 ***- B3TM27_ELAGV); contains Interpro domain(s) IPR002942 RNA-binding S4 IPR018079 Ribosomal protein S4, conserved site IPR001912 Ribosomal protein S4	GO:0003723,GO:0005622,GO:0015935	GO:0003735	GO:0003723,GO:0003735,GO:0005622,GO:0015935
Solyc01g010590.2.1	439	394	1	13780	0.0740459	LesAffx.69699.1.S1_at	GO:0006457	Solyc01g010590.2.1 genomic_reference:SL2.40ch01 gene_region:5594931-5600715 transcript_region:SL2.40ch01:5594931..5600715+ go_terms:GO:0006457 functional_description:"Peptidyl-prolyl cis-trans isomerase A (AHRD V1 ***- B6TSE8_MAIZE); contains Interpro domain(s) IPR002130 Peptidyl-prolyl cis-trans isomerase, cyclophilin-type "	Solyc01g010590.2.1	Peptidyl-prolyl cis-trans isomerase A (AHRD V1 ***- B6TSE8_MAIZE); contains Interpro domain(s) IPR002130 Peptidyl-prolyl cis-trans isomerase, cyclophilin-type	GO:0006457		GO:0006457
Solyc01g010600.2.1	0	0	1	13780	NA		GO:0043565	Solyc01g010600.2.1 genomic_reference:SL2.40ch01 gene_region:5607104-5611257 transcript_region:SL2.40ch01:5607104..5611257- go_terms:GO:0043565 functional_description:"Homeobox-leucine zipper-like protein (AHRD V1 *-*- Q3HRT1_PICGL); contains Interpro domain(s) IPR001356 Homeobox "	Solyc01g010600.2.1	Homeobox-leucine zipper-like protein (AHRD V1 *-*- Q3HRT1_PICGL); contains Interpro domain(s) IPR001356 Homeobox	GO:0005634,GO:0006355,GO:0045449	GO:0043565	GO:0005634,GO:0006355,GO:0043565,GO:0045449
Solyc01g010610.1.1	0	0	1	13780	NA		GO:0003677	Solyc01g010610.1.1 evidence_code:10F0H1E0IEG genomic_reference:SL2.40ch01 gene_region:5628975-5629671 transcript_region:SL2.40ch01:5628975..5629671- go_terms:GO:0003677 functional_description:"Unknown Protein (AHRD V1); contains Interpro domain(s) IPR003656 Zinc finger, BED-type predicted "	Solyc01g010610.1.1	Unknown Protein (AHRD V1); contains Interpro domain(s) IPR003656 Zinc finger, BED-type predicted	GO:0003677		GO:0003677
Solyc01g010640.2.1	448	313	1	13780	0.435357	LesAffx.37887.1.A1_at	GO:0055114	Solyc01g010640.2.1 genomic_reference:SL2.40ch01 gene_region:5646161-5647113 transcript_region:SL2.40ch01:5646161..5647113+ go_terms:GO:0055114 functional_description:"Uncharacterized membrane protein (AHRD V1 **-- Q46JN3_PROMT); contains Interpro domain(s) IPR001395 Aldo/keto reductase "	Solyc01g010640.2.1	Uncharacterized membrane protein (AHRD V1 **-- Q46JN3_PROMT); contains Interpro domain(s) IPR001395 Aldo/keto reductase	GO:0055114		GO:0055114
Solyc01g010650.2.1	564	473	1	13780	0.171876	Les.1584.1.A1_at; LesAffx.55107.1.A1_at; LesAffx.55107.1.S1_at	GO:0005459	Solyc01g010650.2.1 genomic_reference:SL2.40ch01 gene_region:5655290-5660901 transcript_region:SL2.40ch01:5655290..5660901- go_terms:GO:0005459 functional_description:"UDP-galactose transporter 3 (AHRD V1 **** D7KBJ4_ARALY); contains Interpro domain(s) IPR013657 UAA transporter "	Solyc01g010650.2.1	UDP-galactose transporter 3 (AHRD V1 **** D7KBJ4_ARALY); contains Interpro domain(s) IPR013657 UAA transporter	GO:0055085	GO:0005459	GO:0005459,GO:0055085
Solyc01g010660.2.1	440	312	1	13780	0.413978	Les.975.1.S1_at	GO:0005515,GO:0016301	Solyc01g010660.2.1 genomic_reference:SL2.40ch01 gene_region:5673997-5680626 transcript_region:SL2.40ch01:5673997..5680626+ go_terms:GO:0005515,GO:0016301 functional_description:"Receptor-like protein kinase At3g21340 (AHRD V1 **** RLK6_ARATH); contains Interpro domain(s) IPR002290 Serine/threonine protein kinase "	Solyc01g010660.2.1	Receptor-like protein kinase At3g21340 (AHRD V1 **** RLK6_ARATH); contains Interpro domain(s) IPR002290 Serine/threonine protein kinase	GO:0006468	GO:0005515,GO:0016301	GO:0005515,GO:0006468,GO:0016301
Solyc01g010690.1.1	2	0	1	13780	Inf			Solyc01g010690.1.1 evidence_code:10F0H0E0IEG genomic_reference:SL2.40ch01 gene_region:5704672-5706189 transcript_region:SL2.40ch01:5704672..5706189+ functional_description:"Polyvinylalcohol dehydrogenase (AHRD V1 ***- D4SWQ1_9XANT); contains Interpro domain(s) IPR011047 Quinonprotein alcohol dehydrogenase-like "	Solyc01g010690.1.1	Polyvinylalcohol dehydrogenase (AHRD V1 ***- D4SWQ1_9XANT); contains Interpro domain(s) IPR011047 Quinonprotein alcohol dehydrogenase-like
Solyc01g010700.2.1	196	184	1	13780	0.00916853			Solyc01g010700.2.1 genomic_reference:SL2.40ch01 gene_region:5726264-5728807 transcript_region:SL2.40ch01:5726264..5728807- functional_description:"AKIN gamma (AHRD V1 **-- B4FX20_MAIZE); contains Interpro domain(s) IPR000644 Cystathionine beta-synthase, core "	Solyc01g010700.2.1	AKIN gamma (AHRD V1 **-- B4FX20_MAIZE); contains Interpro domain(s) IPR000644 Cystathionine beta-synthase, core
Solyc01g010710.2.1	63	48	1	13780	0.310338		GO:0042802,GO:0004185	Solyc01g010710.2.1 genomic_reference:SL2.40ch01 gene_region:5740284-5746099 transcript_region:SL2.40ch01:5740284..5746099- go_terms:GO:0042802,GO:0004185 functional_description:"Serine carboxypeptidase 1 (AHRD V1 **** B6U0V5_MAIZE); contains Interpro domain(s) IPR001563 Peptidase S10, serine carboxypeptidase "	Solyc01g010710.2.1	Serine carboxypeptidase 1 (AHRD V1 **** B6U0V5_MAIZE); contains Interpro domain(s) IPR001563 Peptidase S10, serine carboxypeptidase	GO:0006508	GO:0004185,GO:0042802	GO:0004185,GO:0006508,GO:0042802
Solyc01g010740.2.1	0	0	1	13780	NA		GO:0016829	Solyc01g010740.2.1 genomic_reference:SL2.40ch01 gene_region:5778009-5781979 transcript_region:SL2.40ch01:5778009..5781979- go_terms:GO:0016829 functional_description:"Pectate lyase family protein (AHRD V1 **** D7M6R5_ARALY); contains Interpro domain(s) IPR002022 Pectate lyase/Amb allergen "	Solyc01g010740.2.1	Pectate lyase family protein (AHRD V1 **** D7M6R5_ARALY); contains Interpro domain(s) IPR002022 Pectate lyase/Amb allergen	GO:0030570	GO:0016829	GO:0016829,GO:0030570
Solyc01g010750.2.1	11220	8699	1	13780	0.285172	Les.1207.1.A1_s_at; Les.1207.2.S1_at; Les.1207.3.S1_at		Solyc01g010750.2.1 genomic_reference:SL2.40ch01 gene_region:5783031-5788195 transcript_region:SL2.40ch01:5783031..5788195- functional_description:"Stress responsive protein (AHRD V1 *--- B6STP1_MAIZE); contains Interpro domain(s) IPR008997 Ricin B-related lectin "	Solyc01g010750.2.1	Stress responsive protein (AHRD V1 *--- B6STP1_MAIZE); contains Interpro domain(s) IPR008997 Ricin B-related lectin
Solyc01g010760.2.1	699	730	1	13780	-0.144583	Les.1942.1.S1_at	GO:0005515,GO:0008308	Solyc01g010760.2.1 genomic_reference:SL2.40ch01 gene_region:5821504-5825600 transcript_region:SL2.40ch01:5821504..5825600+ go_terms:GO:0005515,GO:0008308 functional_description:"Porin/voltage-dependent anion-selective channel protein (AHRD V1 **** A9P802_POPTR); contains Interpro domain(s) IPR001925 Porin, eukaryotic type "	Solyc01g010760.2.1	Porin/voltage-dependent anion-selective channel protein (AHRD V1 **** A9P802_POPTR); contains Interpro domain(s) IPR001925 Porin, eukaryotic type	GO:0005741	GO:0005515,GO:0008308	GO:0005515,GO:0005741,GO:0008308
Solyc01g010770.2.1	116	28	1	13780	1.96865	Les.1942.1.S1_at	GO:0005515	Solyc01g010770.2.1 genomic_reference:SL2.40ch01 gene_region:5825560-5828696 transcript_region:SL2.40ch01:5825560..5828696- go_terms:GO:0005515 functional_description:"Spfh domain / band 7 family protein (AHRD V1 **-- B4AS86_FRANO); contains Interpro domain(s) IPR001107 Band 7 protein "	Solyc01g010770.2.1	Spfh domain / band 7 family protein (AHRD V1 **-- B4AS86_FRANO); contains Interpro domain(s) IPR001107 Band 7 protein		GO:0005515	GO:0005515
Solyc01g010780.2.1	1139	1145	1	13780	-0.0895592		GO:0005515,GO:0004674	Solyc01g010780.2.1 genomic_reference:SL2.40ch01 gene_region:5831702-5837276 transcript_region:SL2.40ch01:5831702..5837276- go_terms:GO:0005515,GO:0004674 functional_description:"ATP binding / serine-threonine kinase (AHRD V1 **** C5DB71_VITVI); contains Interpro domain(s) IPR002290 Serine/threonine protein kinase "	Solyc01g010780.2.1	ATP binding / serine-threonine kinase (AHRD V1 **** C5DB71_VITVI); contains Interpro domain(s) IPR002290 Serine/threonine protein kinase	GO:0006468	GO:0004674,GO:0005515	GO:0004674,GO:0005515,GO:0006468
Solyc01g010810.2.1	206	125	1	13780	0.638737		GO:0005085,GO:0008536	Solyc01g010810.2.1 genomic_reference:SL2.40ch01 gene_region:6209686-6214247 transcript_region:SL2.40ch01:6209686..6214247- go_terms:GO:0005085,GO:0008536 functional_description:"RAN guanine nucleotide release factor (AHRD V1 **-* B6TPU9_MAIZE); contains Interpro domain(s) IPR016123 Mog1/PsbP, alpha/beta/alpha sandwich "	Solyc01g010810.2.1	RAN guanine nucleotide release factor (AHRD V1 **-* B6TPU9_MAIZE); contains Interpro domain(s) IPR016123 Mog1/PsbP, alpha/beta/alpha sandwich		GO:0005085,GO:0008536	GO:0005085,GO:0008536
Solyc01g010820.2.1	537	739	1	13780	-0.542632	Les.4079.1.A1_at; Les.4079.1.S1_at	GO:0030332	Solyc01g010820.2.1 genomic_reference:SL2.40ch01 gene_region:6221769-6229793 transcript_region:SL2.40ch01:6221769..6229793+ go_terms:GO:0030332 functional_description:"Cullin C (AHRD V1 ***- D3BHJ6_POLPA); contains Interpro domain(s) IPR001373 Cullin, N-terminal "	Solyc01g010820.2.1	Cullin C (AHRD V1 ***- D3BHJ6_POLPA); contains Interpro domain(s) IPR001373 Cullin, N-terminal	GO:0031461	GO:0030332	GO:0030332,GO:0031461
Solyc01g010830.2.1	204	220	1	13780	-0.190914	LesAffx.10710.1.S1_at	GO:0005515	Solyc01g010830.2.1 genomic_reference:SL2.40ch01 gene_region:6230907-6239250 transcript_region:SL2.40ch01:6230907..6239250- go_terms:GO:0005515 functional_description:"HAD-superfamily hydrolase (AHRD V1 ***- D5A3P4_SPIPL); contains Interpro domain(s) IPR011949 HAD-superfamily hydrolase, subfamily IA, REG-2-like "	Solyc01g010830.2.1	HAD-superfamily hydrolase (AHRD V1 ***- D5A3P4_SPIPL); contains Interpro domain(s) IPR011949 HAD-superfamily hydrolase, subfamily IA, REG-2-like	GO:0008152	GO:0005515	GO:0005515,GO:0008152
Solyc01g010860.2.1	287	211	1	13780	0.361828	Les.2146.1.A1_at	GO:0000170	Solyc01g010860.2.1 genomic_reference:SL2.40ch01 gene_region:6302978-6307253 transcript_region:SL2.40ch01:6302978..6307253+ go_terms:GO:0000170 functional_description:"Sphingosine hydroxylase (AHRD V1 *--* A8N9Q2_COPC7); contains Interpro domain(s) IPR006694 Fatty acid hydroxylase "	Solyc01g010860.2.1	Sphingosine hydroxylase (AHRD V1 *--* A8N9Q2_COPC7); contains Interpro domain(s) IPR006694 Fatty acid hydroxylase	GO:0005783	GO:0000170	GO:0000170,GO:0005783
Solyc01g010870.2.1	729	695	1	13780	-0.0130735	Les.5314.1.S1_at		Solyc01g010870.2.1 genomic_reference:SL2.40ch01 gene_region:6308707-6315760 transcript_region:SL2.40ch01:6308707..6315760- functional_description:"Dehydration-responsive family protein (AHRD V1 ***- D7KPN7_ARALY); contains Interpro domain(s) IPR004159 Protein of unknown function DUF248, methyltransferase putative "	Solyc01g010870.2.1	Dehydration-responsive family protein (AHRD V1 ***- D7KPN7_ARALY); contains Interpro domain(s) IPR004159 Protein of unknown function DUF248, methyltransferase putative
Solyc01g010880.2.1	142	91	1	13780	0.559973		GO:0005515	Solyc01g010880.2.1 genomic_reference:SL2.40ch01 gene_region:6317605-6322790 transcript_region:SL2.40ch01:6317605..6322790- go_terms:GO:0005515 functional_description:"E3 ubiquitin-protein ligase MARCH3 (AHRD V1 *--- B5X3M1_SALSA); contains Interpro domain(s) IPR011016 Zinc finger, RING-CH-type "	Solyc01g010880.2.1	E3 ubiquitin-protein ligase MARCH3 (AHRD V1 *--- B5X3M1_SALSA); contains Interpro domain(s) IPR011016 Zinc finger, RING-CH-type	GO:0008270	GO:0005515	GO:0005515,GO:0008270
Solyc01g010910.1.1	0	0	1	13780	NA		GO:0003677,GO:0045449	Solyc01g010910.1.1 evidence_code:10F0H1E0IEG genomic_reference:SL2.40ch01 gene_region:6437228-6440447 transcript_region:SL2.40ch01:6437228..6440447+ go_terms:GO:0003677,GO:0045449 functional_description:"MYB transcription factor (AHRD V1 *-*- Q6R098_ARATH); contains Interpro domain(s) IPR015495 Myb transcription factor "	Solyc01g010910.1.1	MYB transcription factor (AHRD V1 *-*- Q6R098_ARATH); contains Interpro domain(s) IPR015495 Myb transcription factor	GO:0003677,GO:0045449		GO:0003677,GO:0045449
Solyc01g010920.1.1	38	24	1	13780	0.580986			Solyc01g010920.1.1 evidence_code:10F0H1E0IEG genomic_reference:SL2.40ch01 gene_region:6444243-6444834 transcript_region:SL2.40ch01:6444243..6444834- functional_description:"Os03g0169000 protein (Fragment) (AHRD V1 ***- Q0DUS7_ORYSJ); contains Interpro domain(s) IPR004348 Protein of unknown function DUF246, plant "	Solyc01g010920.1.1	Os03g0169000 protein (Fragment) (AHRD V1 ***- Q0DUS7_ORYSJ); contains Interpro domain(s) IPR004348 Protein of unknown function DUF246, plant
Solyc01g010930.2.1	21	25	1	13780	-0.333518			Solyc01g010930.2.1 genomic_reference:SL2.40ch01 gene_region:6454334-6464408 transcript_region:SL2.40ch01:6454334..6464408- functional_description:"Os03g0169000 protein (Fragment) (AHRD V1 ***- Q0DUS7_ORYSJ); contains Interpro domain(s) IPR004348 Protein of unknown function DUF246, plant "	Solyc01g010930.2.1	Os03g0169000 protein (Fragment) (AHRD V1 ***- Q0DUS7_ORYSJ); contains Interpro domain(s) IPR004348 Protein of unknown function DUF246, plant
Solyc01g010940.2.1	252	285	1	13780	-0.259518	LesAffx.65023.1.S1_at	GO:0016021	Solyc01g010940.2.1 genomic_reference:SL2.40ch01 gene_region:6498396-6504024 transcript_region:SL2.40ch01:6498396..6504024+ go_terms:GO:0016021 functional_description:"Transmembrane emp24 domain-containing protein 10 (AHRD V1 ***- B6U439_MAIZE); contains Interpro domain(s) IPR000348 emp24/gp25L/p24 "	Solyc01g010940.2.1	Transmembrane emp24 domain-containing protein 10 (AHRD V1 ***- B6U439_MAIZE); contains Interpro domain(s) IPR000348 emp24/gp25L/p24	GO:0016021		GO:0016021
Solyc01g010950.2.1	261	251	1	13780	-0.0256169		GO:0004708	Solyc01g010950.2.1 genomic_reference:SL2.40ch01 gene_region:6505612-6517771 transcript_region:SL2.40ch01:6505612..6517771- go_terms:GO:0004708 functional_description:"Kinase family protein (AHRD V1 **** D7KBF8_ARALY); contains Interpro domain(s) IPR016253 Integrin-linked protein kinase "	Solyc01g010950.2.1	Kinase family protein (AHRD V1 **** D7KBF8_ARALY); contains Interpro domain(s) IPR016253 Integrin-linked protein kinase	GO:0006468,GO:0009966	GO:0004708	GO:0004708,GO:0006468,GO:0009966
Solyc01g010970.2.1	10	17	1	13780	-0.847514		GO:0019899	Solyc01g010970.2.1 genomic_reference:SL2.40ch01 gene_region:6612318-6616335 transcript_region:SL2.40ch01:6612318..6616335+ go_terms:GO:0019899 functional_description:"ARGONAUTE 1 (AHRD V1 ***- D6RUV9_TOBAC); contains Interpro domain(s) IPR003165 Stem cell self-renewal protein Piwi "	Solyc01g010970.2.1	ARGONAUTE 1 (AHRD V1 ***- D6RUV9_TOBAC); contains Interpro domain(s) IPR003165 Stem cell self-renewal protein Piwi	GO:0003676	GO:0019899	GO:0003676,GO:0019899
Solyc01g010980.1.1	0	1	1	13780	-Inf			Solyc01g010980.1.1 evidence_code:10F0H0E0IEG genomic_reference:SL2.40ch01 gene_region:6664454-6664697 transcript_region:SL2.40ch01:6664454..6664697+ functional_description:"Unknown Protein (AHRD V1)"	Solyc01g010980.1.1	Unknown Protein (AHRD V1)
Solyc01g010990.2.1	87	52	1	13780	0.660524			Solyc01g010990.2.1 genomic_reference:SL2.40ch01 gene_region:6840132-6841662 transcript_region:SL2.40ch01:6840132..6841662+ functional_description:"Unknown Protein (AHRD V1)"	Solyc01g010990.2.1	Unknown Protein (AHRD V1)
Solyc01g011000.2.1	1836	1161	1	13780	0.579219	Les.3361.1.S1_at	GO:0003743,GO:0047485	Solyc01g011000.2.1 genomic_reference:SL2.40ch01 gene_region:6848050-6851207 transcript_region:SL2.40ch01:6848050..6851207- go_terms:GO:0003743,GO:0047485 functional_description:"Eukaryotic translation initiation factor 5A (AHRD V1 **** D6N3G5_GOSHI); contains Interpro domain(s) IPR001884 Translation elongation factor, IF5A "	Solyc01g011000.2.1	Eukaryotic translation initiation factor 5A (AHRD V1 **** D6N3G5_GOSHI); contains Interpro domain(s) IPR001884 Translation elongation factor, IF5A	GO:0045905	GO:0003743,GO:0047485	GO:0003743,GO:0045905,GO:0047485
Solyc01g011010.2.1	1	0	1	13780	Inf			Solyc01g011010.2.1 genomic_reference:SL2.40ch01 gene_region:6866921-6873274 transcript_region:SL2.40ch01:6866921..6873274+ functional_description:"Unknown Protein (AHRD V1)"	Solyc01g011010.2.1	Unknown Protein (AHRD V1)
Solyc01g011030.2.1	327	233	1	13780	0.406981		GO:0004842	Solyc01g011030.2.1 genomic_reference:SL2.40ch01 gene_region:6995399-6996636 transcript_region:SL2.40ch01:6995399..6996636+ go_terms:GO:0004842 functional_description:"RING zinc finger protein-like (AHRD V1 **-- B6SSZ2_MAIZE); contains Interpro domain(s) IPR001841 Zinc finger, RING-type "	Solyc01g011030.2.1	RING zinc finger protein-like (AHRD V1 **-- B6SSZ2_MAIZE); contains Interpro domain(s) IPR001841 Zinc finger, RING-type	GO:0008270	GO:0004842	GO:0004842,GO:0008270
Solyc01g011040.2.1	839	864	1	13780	-0.12434	Les.2491.1.A1_at; Les.2491.2.S1_at; Les.2491.3.S1_at	GO:0004675	Solyc01g011040.2.1 genomic_reference:SL2.40ch01 gene_region:7002577-7009509 transcript_region:SL2.40ch01:7002577..7009509- go_terms:GO:0004675 functional_description:"LRR receptor-like serine/threonine-protein kinase, RLP"	Solyc01g011040.2.1	LRR receptor-like serine/threonine-protein kinase, RLP	GO:0005515	GO:0004675	GO:0004675,GO:0005515
Solyc01g011080.2.1	34	37	1	13780	-0.20397			Solyc01g011080.2.1 genomic_reference:SL2.40ch01 gene_region:7575252-7575792 transcript_region:SL2.40ch01:7575252..7575792- functional_description:"Unknown Protein (AHRD V1)"	Solyc01g011080.2.1	Unknown Protein (AHRD V1)
Solyc01g011090.2.1	90	177	1	13780	-1.05773		GO:0016020	Solyc01g011090.2.1 genomic_reference:SL2.40ch01 gene_region:7593703-7610186 transcript_region:SL2.40ch01:7593703..7610186+ go_terms:GO:0016020 functional_description:"Phospholipid-transporting ATPase (AHRD V1 ***- C5G6U4_AJEDR); contains Interpro domain(s) IPR001757 ATPase, P-type, K/Mg/Cd/Cu/Zn/Na/Ca/Na/H-transporter "	Solyc01g011090.2.1	Phospholipid-transporting ATPase (AHRD V1 ***- C5G6U4_AJEDR); contains Interpro domain(s) IPR001757 ATPase, P-type, K/Mg/Cd/Cu/Zn/Na/Ca/Na/H-transporter	GO:0016020		GO:0016020
Solyc01g011100.2.1	1120	1253	1	13780	-0.243867		GO:0004012	Solyc01g011100.2.1 genomic_reference:SL2.40ch01 gene_region:7606130-7621713 transcript_region:SL2.40ch01:7606130..7621713+ go_terms:GO:0004012 functional_description:"Phospholipid-transporting ATPase (AHRD V1 **** B6JZB6_SCHJY); contains Interpro domain(s) IPR006539 ATPase, P-type, phospholipid-translocating, flippase "	Solyc01g011100.2.1	Phospholipid-transporting ATPase (AHRD V1 **** B6JZB6_SCHJY); contains Interpro domain(s) IPR006539 ATPase, P-type, phospholipid-translocating, flippase	GO:0016020,GO:0016021	GO:0004012	GO:0004012,GO:0016020,GO:0016021
Solyc01g011200.2.1	10	15	1	13780	-0.666942		GO:0006508	Solyc01g011200.2.1 genomic_reference:SL2.40ch01 gene_region:8126715-8127907 transcript_region:SL2.40ch01:8126715..8127907- go_terms:GO:0006508 functional_description:"Aspartyl protease family protein (AHRD V1 ***- D7LJ61_ARALY); contains Interpro domain(s) IPR001461 Peptidase A1 "	Solyc01g011200.2.1	Aspartyl protease family protein (AHRD V1 ***- D7LJ61_ARALY); contains Interpro domain(s) IPR001461 Peptidase A1	GO:0006508		GO:0006508
Solyc01g011220.1.1	6	14	1	13780	-1.30437		GO:0006508	Solyc01g011220.1.1 evidence_code:10F0H1E0IEG genomic_reference:SL2.40ch01 gene_region:8132906-8134976 transcript_region:SL2.40ch01:8132906..8134976- go_terms:GO:0006508 functional_description:"Aspartyl protease family protein (AHRD V1 ***- D7LJ61_ARALY); contains Interpro domain(s) IPR001461 Peptidase A1 "	Solyc01g011220.1.1	Aspartyl protease family protein (AHRD V1 ***- D7LJ61_ARALY); contains Interpro domain(s) IPR001461 Peptidase A1	GO:0006508		GO:0006508
Solyc01g011230.2.1	0	10	1	13780	-Inf			Solyc01g011230.2.1 genomic_reference:SL2.40ch01 gene_region:8145198-8146964 transcript_region:SL2.40ch01:8145198..8146964- functional_description:"Aspartyl protease family protein (AHRD V1 ***- D7LJ61_ARALY)"	Solyc01g011230.2.1	Aspartyl protease family protein (AHRD V1 ***- D7LJ61_ARALY)
Solyc01g011340.2.1	646	617	1	13780	-0.0157157	Les.4665.1.S1_at	GO:0017018	Solyc01g011340.2.1 genomic_reference:SL2.40ch01 gene_region:8677842-8684080 transcript_region:SL2.40ch01:8677842..8684080+ go_terms:GO:0017018 functional_description:"Serine/threonine-protein phosphatase (AHRD V1 **** Q6VUQ5_SOLLC); contains Interpro domain(s) IPR006186 Serine/threonine-specific protein phosphatase and bis(5-nucleosyl)-tetraphosphatase "	Solyc01g011340.2.1	Serine/threonine-protein phosphatase (AHRD V1 **** Q6VUQ5_SOLLC); contains Interpro domain(s) IPR006186 Serine/threonine-specific protein phosphatase and bis(5-nucleosyl)-tetraphosphatase	GO:0016787	GO:0017018	GO:0016787,GO:0017018
Solyc01g011350.2.1	3926	1859	1	13780	0.996554	LesAffx.68800.1.S1_at		Solyc01g011350.2.1 genomic_reference:SL2.40ch01 gene_region:8685285-8695311 transcript_region:SL2.40ch01:8685285..8695311- functional_description:"cDNA clone J013057D02 full insert sequence (AHRD V1 **-- B7EBX1_ORYSJ)"	Solyc01g011350.2.1	cDNA clone J013057D02 full insert sequence (AHRD V1 **-- B7EBX1_ORYSJ)
Solyc01g011410.1.1	112	41	1	13780	1.36782		GO:0055114	Solyc01g011410.1.1 evidence_code:10F0H1E0IEG genomic_reference:SL2.40ch01 gene_region:9006477-9006698 transcript_region:SL2.40ch01:9006477..9006698- go_terms:GO:0055114 functional_description:"NADH-quinone oxidoreductase subunit D (AHRD V1 ***- NUOD_DEIGD); contains Interpro domain(s) IPR001135 NADH-quinone oxidoreductase, subunit D "	Solyc01g011410.1.1	NADH-quinone oxidoreductase subunit D (AHRD V1 ***- NUOD_DEIGD); contains Interpro domain(s) IPR001135 NADH-quinone oxidoreductase, subunit D	GO:0055114		GO:0055114
Solyc01g011430.2.1	4	11	1	13780	-1.54141			Solyc01g011430.2.1 genomic_reference:SL2.40ch01 gene_region:9218936-9221367 transcript_region:SL2.40ch01:9218936..9221367- functional_description:"Diacylglycerol O-acyltransferase (AHRD V1 ***- A5UWY0_ROSS1); contains Interpro domain(s) IPR009721 Protein of unknown function DUF1298 "	Solyc01g011430.2.1	Diacylglycerol O-acyltransferase (AHRD V1 ***- A5UWY0_ROSS1); contains Interpro domain(s) IPR009721 Protein of unknown function DUF1298
Solyc01g011450.1.1	0	0	1	13780	NA			Solyc01g011450.1.1 evidence_code:10F0H0E0IEG genomic_reference:SL2.40ch01 gene_region:9280022-9281114 transcript_region:SL2.40ch01:9280022..9281114+ functional_description:"Unknown Protein (AHRD V1)"	Solyc01g011450.1.1	Unknown Protein (AHRD V1)
Solyc01g011510.2.1	111	68	1	13780	0.624974		GO:0055114	Solyc01g011510.2.1 genomic_reference:SL2.40ch01 gene_region:9530257-9544389 transcript_region:SL2.40ch01:9530257..9544389+ go_terms:GO:0055114 functional_description:"Aldehyde dehydrogenase (AHRD V1 ***- Q71LY7_ORYSI); contains Interpro domain(s) IPR012394 Aldehyde dehydrogenase NAD(P)-dependent IPR015590 Aldehyde dehydrogenase "	Solyc01g011510.2.1	Aldehyde dehydrogenase (AHRD V1 ***- Q71LY7_ORYSI); contains Interpro domain(s) IPR012394 Aldehyde dehydrogenase NAD(P)-dependent IPR015590 Aldehyde dehydrogenase	GO:0055114		GO:0055114
Solyc01g014100.2.1	335	242	1	13780	0.387175			Solyc01g014100.2.1 genomic_reference:SL2.40ch01 gene_region:11575508-11576183 transcript_region:SL2.40ch01:11575508..11576183+ functional_description:"Unknown Protein (AHRD V1)"	Solyc01g014100.2.1	Unknown Protein (AHRD V1)
Solyc01g014110.2.1	36	36	1	13780	-0.0819794			Solyc01g014110.2.1 genomic_reference:SL2.40ch01 gene_region:11642471-11642875 transcript_region:SL2.40ch01:11642471..11642875- functional_description:"Unknown Protein (AHRD V1)"	Solyc01g014110.2.1	Unknown Protein (AHRD V1)
Solyc01g014120.2.1	40	28	1	13780	0.432594			Solyc01g014120.2.1 genomic_reference:SL2.40ch01 gene_region:11643649-11646290 transcript_region:SL2.40ch01:11643649..11646290- functional_description:"Unknown Protein (AHRD V1)"	Solyc01g014120.2.1	Unknown Protein (AHRD V1)
Solyc01g014140.2.1	0	0	1	13780	NA			Solyc01g014140.2.1 genomic_reference:SL2.40ch01 gene_region:11691078-11691596 transcript_region:SL2.40ch01:11691078..11691596+ functional_description:"Hcr9-9D (AHRD V1 ***- O50021_SOLPI)"	Solyc01g014140.2.1	Hcr9-9D (AHRD V1 ***- O50021_SOLPI)
Solyc01g014150.1.1	0	0	1	13780	NA		GO:0005515	Solyc01g014150.1.1 evidence_code:10F0H1E0IEG genomic_reference:SL2.40ch01 gene_region:11713328-11714484 transcript_region:SL2.40ch01:11713328..11714484+ go_terms:GO:0005515 functional_description:"LRR receptor-like serine/threonine-protein kinase, RLP"	Solyc01g014150.1.1	LRR receptor-like serine/threonine-protein kinase, RLP	GO:0005515		GO:0005515
Solyc01g014160.1.1	0	0	1	13780	NA		GO:0004675	Solyc01g014160.1.1 evidence_code:10F0H1E0IEG genomic_reference:SL2.40ch01 gene_region:11740664-11742891 transcript_region:SL2.40ch01:11740664..11742891+ go_terms:GO:0004675 functional_description:"LRR receptor-like serine/threonine-protein kinase, RLP"	Solyc01g014160.1.1	LRR receptor-like serine/threonine-protein kinase, RLP	GO:0005515	GO:0004675	GO:0004675,GO:0005515
Solyc01g014180.2.1	4034	2273	1	13780	0.745634	Les.2416.1.S1_at; Les.2416.2.A1_a_at	GO:0005515	Solyc01g014180.2.1 genomic_reference:SL2.40ch01 gene_region:11758287-11759264 transcript_region:SL2.40ch01:11758287..11759264- go_terms:GO:0005515 functional_description:"Zinc finger A20 and AN1 domain-containing stress-associated protein 8 (AHRD V1 ***- SAP8_ORYSJ); contains Interpro domain(s) IPR000058 Zinc finger, AN1-type "	Solyc01g014180.2.1	Zinc finger A20 and AN1 domain-containing stress-associated protein 8 (AHRD V1 ***- SAP8_ORYSJ); contains Interpro domain(s) IPR000058 Zinc finger, AN1-type	GO:0008270	GO:0005515	GO:0005515,GO:0008270
Solyc01g014200.1.1	4	1	1	13780	1.91802			Solyc01g014200.1.1 evidence_code:10F1H0E1IEG genomic_reference:SL2.40ch01 gene_region:11829825-11829998 transcript_region:SL2.40ch01:11829825..11829998+ functional_description:"Unknown Protein (AHRD V1)"	Solyc01g014200.1.1	Unknown Protein (AHRD V1)
Solyc01g014220.1.1	0	0	1	13780	NA			Solyc01g014220.1.1 evidence_code:10F0H1E0IEG genomic_reference:SL2.40ch01 gene_region:11859566-11862587 transcript_region:SL2.40ch01:11859566..11862587+ functional_description:"cDNA clone J075118M20 full insert sequence (AHRD V1 ***- B7F980_ORYSJ); contains Interpro domain(s) IPR006852 Protein of unknown function DUF616 "	Solyc01g014220.1.1	cDNA clone J075118M20 full insert sequence (AHRD V1 ***- B7F980_ORYSJ); contains Interpro domain(s) IPR006852 Protein of unknown function DUF616
Solyc01g014230.2.1	492	323	1	13780	0.525145		GO:0005488,GO:0000151	Solyc01g014230.2.1 genomic_reference:SL2.40ch01 gene_region:11880408-11883708 transcript_region:SL2.40ch01:11880408..11883708- go_terms:GO:0005488,GO:0000151 functional_description:"U-box domain-containing protein 4 (AHRD V1 **-- PUB4_ARATH); contains Interpro domain(s) IPR011989 Armadillo-like helical "	Solyc01g014230.2.1	U-box domain-containing protein 4 (AHRD V1 **-- PUB4_ARATH); contains Interpro domain(s) IPR011989 Armadillo-like helical	GO:0000151,GO:0005488		GO:0000151,GO:0005488
Solyc01g014250.2.1	0	1	1	13780	-Inf			Solyc01g014250.2.1 genomic_reference:SL2.40ch01 gene_region:11927678-11928241 transcript_region:SL2.40ch01:11927678..11928241+ functional_description:"Unknown Protein (AHRD V1)"	Solyc01g014250.2.1	Unknown Protein (AHRD V1)
Solyc01g014270.2.1	16	10	1	13780	0.596093			Solyc01g014270.2.1 genomic_reference:SL2.40ch01 gene_region:11950646-11955158 transcript_region:SL2.40ch01:11950646..11955158+ functional_description:"Unknown Protein (AHRD V1)"	Solyc01g014270.2.1	Unknown Protein (AHRD V1)
Solyc01g014290.1.1	0	0	1	13780	NA			Solyc01g014290.1.1 evidence_code:10F0H0E0IEG genomic_reference:SL2.40ch01 gene_region:11970141-11970578 transcript_region:SL2.40ch01:11970141..11970578+ functional_description:"Unknown Protein (AHRD V1)"	Solyc01g014290.1.1	Unknown Protein (AHRD V1)
Solyc01g014320.2.1	0	0	1	13780	NA		GO:0019010	Solyc01g014320.2.1 genomic_reference:SL2.40ch01 gene_region:12040826-12041921 transcript_region:SL2.40ch01:12040826..12041921+ go_terms:GO:0019010 functional_description:"S-adenosyl-L-methionine salicylic acid carboxyl methyltransferase (AHRD V1 **** A7XZE9_9MAGN); contains Interpro domain(s) IPR005299 SAM dependent carboxyl methyltransferase "	Solyc01g014320.2.1	S-adenosyl-L-methionine salicylic acid carboxyl methyltransferase (AHRD V1 **** A7XZE9_9MAGN); contains Interpro domain(s) IPR005299 SAM dependent carboxyl methyltransferase	GO:0008168	GO:0019010	GO:0008168,GO:0019010
Solyc01g014330.2.1	0	0	1	13780	NA		GO:0008168	Solyc01g014330.2.1 genomic_reference:SL2.40ch01 gene_region:12041530-12042072 transcript_region:SL2.40ch01:12041530..12042072+ go_terms:GO:0008168 functional_description:"S-adenosyl-L-methionine carboxyl methyltransferase family protein (AHRD V1 -**- D7KVS6_ARALY); contains Interpro domain(s) IPR005299 SAM dependent carboxyl methyltransferase "	Solyc01g014330.2.1	S-adenosyl-L-methionine carboxyl methyltransferase family protein (AHRD V1 -**- D7KVS6_ARALY); contains Interpro domain(s) IPR005299 SAM dependent carboxyl methyltransferase	GO:0008168		GO:0008168
Solyc01g014380.2.1	8	3	1	13780	1.33306			Solyc01g014380.2.1 genomic_reference:SL2.40ch01 gene_region:12706568-12708960 transcript_region:SL2.40ch01:12706568..12708960- functional_description:"Unknown Protein (AHRD V1)"	Solyc01g014380.2.1	Unknown Protein (AHRD V1)
Solyc01g014390.2.1	0	0	1	13780	NA			Solyc01g014390.2.1 genomic_reference:SL2.40ch01 gene_region:12934730-12937069 transcript_region:SL2.40ch01:12934730..12937069+ functional_description:"Unknown Protein (AHRD V1)"	Solyc01g014390.2.1	Unknown Protein (AHRD V1)
Solyc01g014470.1.1	2	6	1	13780	-1.66694			Solyc01g014470.1.1 evidence_code:10F0H0E0IEG genomic_reference:SL2.40ch01 gene_region:13950474-13950905 transcript_region:SL2.40ch01:13950474..13950905- functional_description:"Unknown Protein (AHRD V1)"	Solyc01g014470.1.1	Unknown Protein (AHRD V1)
[truncated: 25,323 more rows]

## Sheet: Leaf1w
rownames(raw.leaf1w)	Leaf_1000PPF_1w_1	Leaf_200PPF_1w_1	stat_DESeq	rank_DESeq	logratio	affy_probe	GO	Annotation	polypeptide_ID	Human-readable description	Interpro2GO terms	SIFTER terms	Union of Interpro2GO+SIFTER term sets
[truncated: 26,159 more rows]

## Sheet: Leaf2w
rownames(raw.leaf2w)	Leaf_1000PPF_2w_1	Leaf_200PPF_2w_1	stat_DESeq	rank_DESeq	logratio	affy_probe	GO	Annotation	polypeptide_ID	Human-readable description	Interpro2GO terms	SIFTER terms	Union of Interpro2GO+SIFTER term sets
[truncated: 26,159 more rows]
