# Supplementary material for: A Systems Analysis With “Simplified Source-Sink Model” Reveals Metabolic Reprogramming in a Pair of Source-to-Sink Organs During Early Fruit Development in Tomato by LED Light Treatments
Source: Front Plant Sci. 2018 Oct 9;9:1439. doi: 10.3389/fpls.2018.01439 (PMC6191670; doi:10.3389/fpls.2018.01439)
Supplement: TABLE S5 — Results of enrichment analysis. The top five gene ontology (GO) terms (full) that were significantly enriched (hypergeometric test with Benjamini and Hochberg FDR correction, FDR < 0.05) among differentially expressed genes (DEGs) whose expression differed significantly in response to HL (LIMMA, FDR < 0.05 and |log2FC|≥ 1) based on microarray (A) and RNA-Seq (B) analysis. FDR, false discovery rate; NS, not significant. [file Table_5.XLSX]

## Sheet: SuppTable S5 (A)
Supplemental Table S5. Results of enrichment analysis. The top 5 gene ontology (GO) terms (full) that were significantly enriched (hypergeometric test with Benjamini and Hochberg FDR correction, FDR < 0.05) among differentially expressed genes (DEGs) whose expression differed significantly in response to HL (LIMMA, FDR < 0.05 and |log2fold-change| >= 1) based on microarray (A) and RNA-seq (B) ana…
GO Identifier	# of genes	FDR	Description
Fruit, 2 WAA, P1000 vs P200, up-regulation [# of significant DEGs = 137]
45330	4	0.00015082	aspartyl esterase activity
9835	5	0.0031539	ripening
42545	4	0.0031539	cell wall modification
45735	4	0.0031539	nutrient reservoir activity
4857	5	0.0076629	enzyme inhibitor activity
Fruit, 2 WAA, P1000 vs P200, down-regulation [# of significant DEGs = 252]
31988	36	9.7961e-06	membrane-bounded vesicle
16023	36	9.7961e-06	cytoplasmic membrane-bounded vesicle
31410	36	9.7961e-06	cytoplasmic vesicle
31982	36	9.7961e-06	vesicle
4867	5	0.0027631	serine-type endopeptidase inhibitor activity
Leaf, 2 WAA, P1000 vs P200, up-regulation [# of significant DEGs = 8]
NS
Leaf, 2 WAA, P1000 vs P200, down-regulation [# of significant DEGs = 69]
8889	3	0.00015678	glycerophosphodiester phosphodiesterase activity
6071	3	0.00072019	glycerol metabolic process
19400	3	0.00072019	alditol metabolic process
8081	3	0.004269	phosphoric diester hydrolase activity
19751	3	0.01288	polyol metabolic process

## Sheet: SuppTable S5 (B)
GO Identifier	# of genes	FDR	Description
Fruit, 2 WAA, P1000 vs P200, up-regulation [# of significant DEGs = 60]
16998	4	0.00051219	cell wall macromolecule catabolic process
44036	4	0.00051219	cell wall macromolecule metabolic process
8061	3	0.000777	chitin binding
1871	3	0.0011696	pattern binding
30247	3	0.0011696	polysaccharide binding
Fruit, 2 WAA, P1000 vs P200, down-regulation [# of significant DEGs = 340]
6508	41	1.0133e-11	proteolysis
8236	16	1.3112e-09	serine-type peptidase activity
8233	24	1.3112e-09	peptidase activity
17171	16	1.3112e-09	serine hydrolase activity
70011	23	2.1207e-09	peptidase activity, acting on L-amino acid peptides
Leaf, 1 WAA, P1000 vs P200, up-regulation [# of significant DEGs = 298]
3677	38	0.00010172	DNA binding
45449	32	0.00011656	regulation of transcription
9889	32	0.00011656	regulation of biosynthetic process
31326	32	0.00011656	regulation of cellular biosynthetic process
10556	32	0.00011656	regulation of macromolecule biosynthetic process
Leaf, 1 WAA, P1000 vs P200, down-regulation [# of significant DEGs = 39]
NS
Leaf, 2 WAA, P1000 vs P200, up-regulation [# of significant DEGs = 297]
55114	44	1.8425e-08	oxidation reduction
9611	8	1.8425e-08	response to wounding
8150	155	4.6619e-08	biological_process
16724	6	2.2413e-06	oxidoreductase activity, oxidizing metal ions, oxygen as acceptor
4322	6	2.2413e-06	ferroxidase activity
Leaf, 2 WAA, P1000 vs P200, down-regulation [# of significant DEGs = 105]
16168	3	0.014422	chlorophyll binding
6355	9	0.019291	regulation of transcription, DNA-dependent
51252	9	0.019291	regulation of RNA metabolic process
45449	13	0.019291	regulation of transcription
9889	13	0.019291	regulation of biosynthetic process
